# Supplementary material for: Non-linear dimensionality reduction on extracellular waveforms reveals cell type diversity in premotor cortex
Source: eLife. 2021 Aug 6;10:e67490. doi: 10.7554/eLife.67490 (PMC8452311; doi:10.7554/eLife.67490)
Supplement: Source code 1. [file elife-67490-code1.zip]

Archive with 180 entries (174 files):
- WaveMAP_Paper-main/
- WaveMAP_Paper-main/.gitignore
- WaveMAP_Paper-main/Fig1_DataAndCode/
- WaveMAP_Paper-main/Fig1_DataAndCode/AxisMMC.m
- WaveMAP_Paper-main/Fig1_DataAndCode/Fig1_MonkeyO_data.mat
- WaveMAP_Paper-main/Fig1_DataAndCode/Fig1_MonkeyT_data.mat
- WaveMAP_Paper-main/Fig1_DataAndCode/figure1.m
- WaveMAP_Paper-main/Fig1_DataAndCode/getAxesP.m
- WaveMAP_Paper-main/Fig1_DataAndCode/plotPsychAndChrono.m
- WaveMAP_Paper-main/Figure_1.mlx
- WaveMAP_Paper-main/LICENSE
- WaveMAP_Paper-main/README.md
- WaveMAP_Paper-main/WaveMAP_Example.ipynb
- WaveMAP_Paper-main/WaveMAP_Figures_Data.ipynb
- WaveMAP_Paper-main/data/
- WaveMAP_Paper-main/data/8_class_GMM.mat
- WaveMAP_Paper-main/data/AMI_aggregates.pkl
- WaveMAP_Paper-main/data/AMI_means.pkl
- WaveMAP_Paper-main/data/AMI_sems.pkl
- WaveMAP_Paper-main/data/BIC_list.mat
- WaveMAP_Paper-main/data/BIC_means.pkl
- WaveMAP_Paper-main/data/BIC_stds.pkl
- WaveMAP_Paper-main/data/FR_stats/
- WaveMAP_Paper-main/data/FR_stats/GMM_baseline_FR_df.pkl
- WaveMAP_Paper-main/data/FR_stats/GMM_max_FR_df.pkl
- WaveMAP_Paper-main/data/FR_stats/baseline_FR_df.pkl
- WaveMAP_Paper-main/data/FR_stats/max_FR_df.pkl
- WaveMAP_Paper-main/data/FR_traces/
- WaveMAP_Paper-main/data/FR_traces/GMM_nonpref_1.pkl
- WaveMAP_Paper-main/data/FR_traces/GMM_nonpref_2.pkl
- WaveMAP_Paper-main/data/FR_traces/GMM_nonpref_3.pkl
- WaveMAP_Paper-main/data/FR_traces/GMM_nonpref_4.pkl
- WaveMAP_Paper-main/data/FR_traces/GMM_nonpref_bounds_1.pkl
- WaveMAP_Paper-main/data/FR_traces/GMM_nonpref_bounds_2.pkl
- WaveMAP_Paper-main/data/FR_traces/GMM_nonpref_bounds_3.pkl
- WaveMAP_Paper-main/data/FR_traces/GMM_nonpref_bounds_4.pkl
- WaveMAP_Paper-main/data/FR_traces/GMM_pref_1.pkl
- WaveMAP_Paper-main/data/FR_traces/GMM_pref_2.pkl
- WaveMAP_Paper-main/data/FR_traces/GMM_pref_3.pkl
- WaveMAP_Paper-main/data/FR_traces/GMM_pref_4.pkl
- WaveMAP_Paper-main/data/FR_traces/GMM_pref_bounds_1.pkl
- WaveMAP_Paper-main/data/FR_traces/GMM_pref_bounds_2.pkl
- WaveMAP_Paper-main/data/FR_traces/GMM_pref_bounds_3.pkl
- WaveMAP_Paper-main/data/FR_traces/GMM_pref_bounds_4.pkl
- WaveMAP_Paper-main/data/FR_traces/nonpref_0.pkl
- WaveMAP_Paper-main/data/FR_traces/nonpref_1.pkl
- WaveMAP_Paper-main/data/FR_traces/nonpref_2.pkl
- WaveMAP_Paper-main/data/FR_traces/nonpref_3.pkl
- WaveMAP_Paper-main/data/FR_traces/nonpref_4.pkl
- WaveMAP_Paper-main/data/FR_traces/nonpref_5.pkl
- WaveMAP_Paper-main/data/FR_traces/nonpref_6.pkl
- WaveMAP_Paper-main/data/FR_traces/nonpref_7.pkl
- WaveMAP_Paper-main/data/FR_traces/nonpref_bounds_0.pkl
- WaveMAP_Paper-main/data/FR_traces/nonpref_bounds_1.pkl
- WaveMAP_Paper-main/data/FR_traces/nonpref_bounds_2.pkl
- WaveMAP_Paper-main/data/FR_traces/nonpref_bounds_3.pkl
- WaveMAP_Paper-main/data/FR_traces/nonpref_bounds_4.pkl
- WaveMAP_Paper-main/data/FR_traces/nonpref_bounds_5.pkl
- WaveMAP_Paper-main/data/FR_traces/nonpref_bounds_6.pkl
- WaveMAP_Paper-main/data/FR_traces/nonpref_bounds_7.pkl
- WaveMAP_Paper-main/data/FR_traces/pref_0.pkl
- WaveMAP_Paper-main/data/FR_traces/pref_1.pkl
- WaveMAP_Paper-main/data/FR_traces/pref_2.pkl
- WaveMAP_Paper-main/data/FR_traces/pref_3.pkl
- WaveMAP_Paper-main/data/FR_traces/pref_4.pkl
- WaveMAP_Paper-main/data/FR_traces/pref_5.pkl
- WaveMAP_Paper-main/data/FR_traces/pref_6.pkl
- WaveMAP_Paper-main/data/FR_traces/pref_7.pkl
- WaveMAP_Paper-main/data/FR_traces/pref_bounds_0.pkl
- WaveMAP_Paper-main/data/FR_traces/pref_bounds_1.pkl
- WaveMAP_Paper-main/data/FR_traces/pref_bounds_2.pkl
- WaveMAP_Paper-main/data/FR_traces/pref_bounds_3.pkl
- WaveMAP_Paper-main/data/FR_traces/pref_bounds_4.pkl
- WaveMAP_Paper-main/data/FR_traces/pref_bounds_5.pkl
- WaveMAP_Paper-main/data/FR_traces/pref_bounds_6.pkl
- WaveMAP_Paper-main/data/FR_traces/pref_bounds_7.pkl
- WaveMAP_Paper-main/data/allChansUprobe.mat
- WaveMAP_Paper-main/data/annotations/
- WaveMAP_Paper-main/data/annotations/AM289 CB dPMC40x_1Merge.csv
- WaveMAP_Paper-main/data/annotations/AM289 CB dPMC40x_2Merge.csv
- WaveMAP_Paper-main/data/annotations/AM289_CR546 PV488 40x_Merging001_C1.csv
- WaveMAP_Paper-main/data/annotations/AM289_CR546 PV488 40x_Merging001_C2.csv
- WaveMAP_Paper-main/data/annotations/AM289_CR546 PV488 40x_Merging002_C1.csv
- WaveMAP_Paper-main/data/annotations/AM289_CR546 PV488 40x_Merging002_C2.csv
- WaveMAP_Paper-main/data/annotations/AM292 CB dPMC40x_1merge.csv
- WaveMAP_Paper-main/data/annotations/AM292 CB dPMC40x_2merge.csv
- WaveMAP_Paper-main/data/annotations/AM292 S3C1 CR546 PV488 40x_001_Merging001_C1.csv
- WaveMAP_Paper-main/data/annotations/AM292 S3C1 CR546 PV488 40x_001_Merging001_C2.csv
- WaveMAP_Paper-main/data/annotations/AM292 S3C1 CR546 PV488 40x_002_Merging002_C1.csv
- WaveMAP_Paper-main/data/annotations/AM292 S3C1 CR546 PV488 40x_002_Merging002_C2.csv
- WaveMAP_Paper-main/data/annotations/AM294 CB dPMC40x_1.csv
- WaveMAP_Paper-main/data/annotations/AM294 CB dPMC40x_2.csv
- WaveMAP_Paper-main/data/annotations/AM294_CR546 PV488 40x_Merge2_C1.csv
- WaveMAP_Paper-main/data/annotations/AM294_CR546 PV488 40x_Merge2_C2.csv
- WaveMAP_Paper-main/data/annotations/AM294_CR546 PV488 40x_Merge_C1.csv
- WaveMAP_Paper-main/data/annotations/AM294_CR546 PV488 40x_Merge_C2.csv
- WaveMAP_Paper-main/data/annotations/AM295 CB dPMC40x_1merge.csv
- WaveMAP_Paper-main/data/annotations/AM295 CB dPMC40x_2merge.csv
- WaveMAP_Paper-main/data/annotations/AM295 CR546 PV488 40x_dPMC-1Merge_C1.csv
- WaveMAP_Paper-main/data/annotations/AM295 CR546 PV488 40x_dPMC-1Merge_C2.csv
- WaveMAP_Paper-main/data/annotations/AM295 CR546 PV488 40x_dPMC-2Merge_C1.csv
- WaveMAP_Paper-main/data/annotations/AM295 CR546 PV488 40x_dPMC-2Merge_C2.csv
- WaveMAP_Paper-main/data/annotations/AM296 CB dPMC40x_1Merge.csv
- WaveMAP_Paper-main/data/annotations/AM296 CB dPMC40x__2Merge.csv
- WaveMAP_Paper-main/data/annotations/AM296 CR546 PV488 40x_dPMC_Merge1_C1.csv
- WaveMAP_Paper-main/data/annotations/AM296 CR546 PV488 40x_dPMC_Merge1_C2.csv
- WaveMAP_Paper-main/data/annotations/AM296_dPMC_MAP2488_40x_1Merge.csv
- WaveMAP_Paper-main/data/annotations/AM296_dPMC_MAP2488_40x_2Merge.csv
- WaveMAP_Paper-main/data/annotations/AM299 CB dPMC40x_1Merge.csv
- WaveMAP_Paper-main/data/annotations/AM299 CB dPMC40x__2Merge.csv
- WaveMAP_Paper-main/data/annotations/AM299 CR546 PV488 40x_dPMC-1Merge_C1.csv
- WaveMAP_Paper-main/data/annotations/AM299 CR546 PV488 40x_dPMC-1Merge_C2.csv
- WaveMAP_Paper-main/data/annotations/AM299 CR546 PV488 40x_dPMC-2Merge_C1.csv
- WaveMAP_Paper-main/data/annotations/AM299 CR546 PV488 40x_dPMC-2Merge_C2.csv
- WaveMAP_Paper-main/data/annotations/AM299_dPMC_MAP2488_40x_1Merge.csv
- WaveMAP_Paper-main/data/annotations/AM299_dPMC_MAP2488_40x_2Merge.csv
- WaveMAP_Paper-main/data/annotations/EKL_CellCounter_AM296_dPMC_MAP2488_40x_1Merge.xml
- WaveMAP_Paper-main/data/annotations/EKL_CellCounter_AM296_dPMC_MAP2488_40x_2Merge.xml
- WaveMAP_Paper-main/data/annotations/EKL_CellCounter_AM299_dPMC_MAP2488_40x_1Merge.xml
- WaveMAP_Paper-main/data/annotations/EKL_CellCounter_AM299_dPMC_MAP2488_40x_2Merge.xml
- WaveMAP_Paper-main/data/annotations/SA_CellCounter_AM289 CB dPMC40x_1Merge.xml
- WaveMAP_Paper-main/data/annotations/SA_CellCounter_AM289 CB dPMC40x_2Merge.xml
- WaveMAP_Paper-main/data/annotations/SA_CellCounter_AM289_CR546 PV488 40x_Merging001_C1.xml
- WaveMAP_Paper-main/data/annotations/SA_CellCounter_AM289_CR546 PV488 40x_Merging001_C2.xml
- WaveMAP_Paper-main/data/annotations/SA_CellCounter_AM289_CR546 PV488 40x_Merging002_C1.xml
- WaveMAP_Paper-main/data/annotations/SA_CellCounter_AM289_CR546 PV488 40x_Merging002_C2.xml
- WaveMAP_Paper-main/data/annotations/SA_CellCounter_AM292 CB dPMC40x_1merge.xml
- WaveMAP_Paper-main/data/annotations/SA_CellCounter_AM292 CB dPMC40x_2merge.xml
- WaveMAP_Paper-main/data/annotations/SA_CellCounter_AM292 S3C1 CR546 PV488 40x_001_Merging001_C1.xml
- WaveMAP_Paper-main/data/annotations/SA_CellCounter_AM292 S3C1 CR546 PV488 40x_001_Merging001_C2.xml
- WaveMAP_Paper-main/data/annotations/SA_CellCounter_AM292 S3C1 CR546 PV488 40x_002_Merging002_C1.xml
- WaveMAP_Paper-main/data/annotations/SA_CellCounter_AM292 S3C1 CR546 PV488 40x_002_Merging002_C2.xml
- WaveMAP_Paper-main/data/annotations/SA_CellCounter_AM294 CB dPMC40x_1.xml
- WaveMAP_Paper-main/data/annotations/SA_CellCounter_AM294 CB dPMC40x_2.xml
- WaveMAP_Paper-main/data/annotations/SA_CellCounter_AM294_CR546 PV488 40x_Merge2_C1.xml
- WaveMAP_Paper-main/data/annotations/SA_CellCounter_AM294_CR546 PV488 40x_Merge2_C2.xml
- WaveMAP_Paper-main/data/annotations/SA_CellCounter_AM294_CR546 PV488 40x_Merge_C1.xml
- WaveMAP_Paper-main/data/annotations/SA_CellCounter_AM294_CR546 PV488 40x_Merge_C2.xml
- WaveMAP_Paper-main/data/annotations/SA_CellCounter_AM295 CB dPMC40x_1merge.xml
- WaveMAP_Paper-main/data/annotations/SA_CellCounter_AM295 CB dPMC40x_2merge.xml
- WaveMAP_Paper-main/data/annotations/SA_CellCounter_AM295 CR546 PV488 40x_dPMC-1Merge_C1.xml
- WaveMAP_Paper-main/data/annotations/SA_CellCounter_AM295 CR546 PV488 40x_dPMC-1Merge_C2.xml
- WaveMAP_Paper-main/data/annotations/SA_CellCounter_AM295 CR546 PV488 40x_dPMC-2Merge_C1.xml
- WaveMAP_Paper-main/data/annotations/SA_CellCounter_AM295 CR546 PV488 40x_dPMC-2Merge_C2.xml
- WaveMAP_Paper-main/data/annotations/SA_CellCounter_AM296 CB dPMC40x_1Merge.xml
- WaveMAP_Paper-main/data/annotations/SA_CellCounter_AM296 CB dPMC40x__2Merge.xml
- WaveMAP_Paper-main/data/annotations/SA_CellCounter_AM296 CR546 PV488 40x_dPMC_Merge1_C1.xml
- WaveMAP_Paper-main/data/annotations/SA_CellCounter_AM296 CR546 PV488 40x_dPMC_Merge1_C2.xml
- WaveMAP_Paper-main/data/annotations/SA_CellCounter_AM299 CB dPMC40x_1Merge.xml
- WaveMAP_Paper-main/data/annotations/SA_CellCounter_AM299 CB dPMC40x__2Merge.xml
- WaveMAP_Paper-main/data/annotations/SA_CellCounter_AM299 CR546 PV488 40x_dPMC-1Merge_C1.xml
- WaveMAP_Paper-main/data/annotations/SA_CellCounter_AM299 CR546 PV488 40x_dPMC-1Merge_C2.xml
- WaveMAP_Paper-main/data/annotations/SA_CellCounter_AM299 CR546 PV488 40x_dPMC-2Merge_C1.xml
- WaveMAP_Paper-main/data/annotations/SA_CellCounter_AM299 CR546 PV488 40x_dPMC-2Merge_C2.xml
- WaveMAP_Paper-main/data/cleanedWaveforms.mat
- WaveMAP_Paper-main/data/decisionDynamics.mat
- WaveMAP_Paper-main/data/discrimination_times.pkl
- WaveMAP_Paper-main/data/filt_full_df.pkl
- WaveMAP_Paper-main/data/full_data.npy
- WaveMAP_Paper-main/data/full_data_df.pkl
- WaveMAP_Paper-main/data/gmm_features.mat
- WaveMAP_Paper-main/data/gmm_gapstat.mat
- WaveMAP_Paper-main/data/gmm_gapstat_SE.mat
- WaveMAP_Paper-main/data/gmm_scores.pkl
- WaveMAP_Paper-main/data/masterArray.mat
- WaveMAP_Paper-main/data/modularity_dict.pkl
- WaveMAP_Paper-main/data/mutual_info_stability.pkl
- WaveMAP_Paper-main/data/n_clusts_dict.pkl
- WaveMAP_Paper-main/data/renorm_subset_avg_rand_list.pkl
- WaveMAP_Paper-main/data/renorm_subset_std_rand_list.pkl
- WaveMAP_Paper-main/data/subset_avg_rand_list.pkl
- WaveMAP_Paper-main/data/subset_std_rand_list.pkl
- WaveMAP_Paper-main/data/tSNE_AMI_aggregates.pkl
- WaveMAP_Paper-main/data/tSNE_AMI_means.pkl
- WaveMAP_Paper-main/data/tSNE_AMI_sems.pkl
- WaveMAP_Paper-main/data/trough_normalizedWaveforms.npy
- WaveMAP_Paper-main/data/uprobeMask.mat
- WaveMAP_Paper-main/data/waveformsClassified_250hz_refiltered.mat
- WaveMAP_Paper-main/data/wavemap_n_neigbors_scores.pkl
- WaveMAP_Paper-main/data/wavemap_scores.pkl
