# Supplementary material for: Non-linear dimensionality reduction on extracellular waveforms reveals cell type diversity in premotor cortex
Source: eLife. 2021 Aug 6;10:e67490. doi: 10.7554/eLife.67490 (PMC8452311; doi:10.7554/eLife.67490)
Supplement: Source code 1. [file elife-67490-code1.zip › WaveMAP_Paper-main/Fig1_DataAndCode/figure1.m]

clear all
load('Fig1_MonkeyT_data.mat');
plotPsychAndChrono(figTData);

load('Fig1_MonkeyO_data.mat');
plotPsychAndChrono(figOData);
