# Supplementary material for: Non-linear dimensionality reduction on extracellular waveforms reveals cell type diversity in premotor cortex
Source: eLife. 2021 Aug 6;10:e67490. doi: 10.7554/eLife.67490 (PMC8452311; doi:10.7554/eLife.67490)
Supplement: Source code 1. [file elife-67490-code1.zip › WaveMAP_Paper-main/WaveMAP_Example.ipynb]

# %% [markdown]
<a href="https://colab.research.google.com/github/EricKenjiLee/WaveMAP_Paper/blob/main/WaveMAP_Example.ipynb" target="_parent"><img src="https://colab.research.google.com/assets/colab-badge.svg" alt="Open In Colab"/></a>

# %% [markdown]
## Import all packages and install packages not included in Colab


# %% [code]
import numpy as np
from matplotlib import pyplot as plt
import pandas as pd
import seaborn as sns
from sklearn import datasets
from PIL import Image
from io import BytesIO
import base64

from bokeh.plotting import figure, show, output_notebook, output_file
from bokeh.models import HoverTool, ColumnDataSource, CategoricalColorMapper, ContinuousColorMapper
from bokeh.palettes import Turbo256
from bokeh.transform import linear_cmap
from bokeh.transform import factor_cmap


# %% [code]
!pip install umap-learn==0.5.0
from umap import umap_ as umap

!pip install networkx==2.4
import networkx as nx

!pip install python-igraph==0.8.2
import igraph as ig

# %% [markdown]
## ECG needs to be defined and added manually to iGraph

# %% [code]
def community_ecg(self, weights=None, ens_size=16, min_weight=0.05):
    W = [0]*self.ecount()
    ## Ensemble of level-1 Louvain 
    for i in range(ens_size):
        p = np.random.permutation(self.vcount()).tolist()
        g = self.permute_vertices(p)
        l = g.community_multilevel(weights=weights, return_levels=True)[0].membership
        b = [l[p[x.tuple[0]]]==l[p[x.tuple[1]]] for x in self.es]
        W = [W[i]+b[i] for i in range(len(W))]
    W = [min_weight + (1-min_weight)*W[i]/ens_size for i in range(len(W))]
    ## Force min_weight outside 2-core
    core = self.shell_index()
    ecore = [min(core[x.tuple[0]],core[x.tuple[1]]) for x in self.es]
    w = [W[i] if ecore[i]>1 else min_weight for i in range(len(ecore))]
    part = self.community_multilevel(weights=w)
    part.W = w
    part.CSI = 1-2*np.sum([min(1-i,i) for i in w])/len(w)
    return part

ig.Graph.community_ecg = community_ecg

# %% [markdown]
## Loading Fashion MNIST data

# %% [code]
fmnist = datasets.fetch_openml('Fashion-MNIST')
np.random.shuffle(fmnist.data)
fmnist_subset = fmnist.data[:15000,:]

# %% [markdown]
## Compute UMAP step of WaveMAP


# %% [code]
reducer = umap.UMAP()
mapper = reducer.fit(fmnist_subset)
embedding = reducer.transform(fmnist_subset)

# %% [markdown]
## Calculate ECG of UMAP high-dimensional graph

# %% [code]
G = nx.from_scipy_sparse_matrix(mapper.graph_)
umap_igraph = ig.Graph(len(G), list(zip(*list(zip(*nx.to_edgelist(G)))[:2])))

umap_ECG = umap_igraph.community_ecg(ens_size=10,min_weight=0.5)

# %% [markdown]
## Plot WaveMAP i.e. UMAP with ECG clusters

# %% [code]
umap_df = pd.DataFrame(embedding, columns=('x', 'y'))
umap_df['color'] = umap_ECG.membership

ecg_colormap = [sns.color_palette("husl", len(set(umap_ECG.membership)))[i] for i in umap_ECG.membership]

f, arr = plt.subplots(1,figsize=[15,12])

arr.scatter(umap_df['x'].tolist(), umap_df['y'].tolist(), 
            marker='o',c=ecg_colormap, s=10, edgecolor='w',
            linewidth=0.25)

arr.spines['top'].set_visible(False)
arr.spines['left'].set_visible(False)
arr.spines['right'].set_visible(False)
arr.spines['bottom'].set_visible(False)

arr.set_xticks([])
arr.set_yticks([])

# %% [markdown]
## Here we construct an interactive WaveMAP plot with Bokeh

# %% [code]
def embeddable_image(data,color=None):
    fig, ax = plt.subplots()
    fig.set_figheight(0.5)
    fig.set_figwidth(0.5)
    ax.imshow(data.reshape(28,28))
    ax.axis('off')
    fig.canvas.draw()
    img_data = np.array(fig.canvas.renderer.buffer_rgba())
    image = Image.fromarray(img_data, mode='RGBA')
    buffer = BytesIO()
    image.save(buffer, format='png')
    for_encoding = buffer.getvalue()
    plt.close()
    
    return 'data:image/png;base64,' + base64.b64encode(for_encoding).decode()


def rgb2hex(rgb):
  rgb = tuple([int(x*256) for x in rgb])
  return '#%02x%02x%02x' % rgb

# %% [code]
umap_df['data'] = list(fmnist_subset)
umap_df['image'] = list(map(embeddable_image, umap_df.data))
datasource = ColumnDataSource(umap_df)

plot_figure = figure(
    title='WaveMAP of dataset',
    plot_width=900,
    plot_height=900,
    tools=('pan, wheel_zoom, reset')
)

plot_figure.add_tools(HoverTool(tooltips="""
<div>
    <div>
        <img src='@image' style='float: left; margin: 5px 5px 5px 5px'/>
    </div>
    <div>
        <span style='font-size: 12px; color: #224499'>Index:</span>
        <span style='font-size: 14px'>@index</span>
    </div>
</div>
"""))

  
n_clusts = len(umap_df['color'].unique())
color_map = factor_cmap(field_name='color', 
                       #palette=[rgb2hex(x) for x in list(sns.color_palette('husl',n_clusts))], 
                        palette = all_palettes['Category20c'][17],
                       factors=[str(x) for x in umap_df['color'].unique()] )

plot_figure.circle(
    'x',
    'y',
    source=datasource,
    line_alpha=0.6,
    fill_alpha=0.6,
    size=4,
    color = color_map
)

output_file('WaveMAP_on_data.html')
show(plot_figure)

# %% [code]
umap_df['data'] = list(fmnist_subset)
umap_df['image'] = list(map(embeddable_image, umap_df.data))
datasource = ColumnDataSource(umap_df)

plot_figure = figure(
    title='WaveMAP of dataset',
    plot_width=900,
    plot_height=900,
    tools=('pan, wheel_zoom, reset')
)

plot_figure.add_tools(HoverTool(tooltips="""
<div>
    <div>
        <img src='@image' style='float: left; margin: 5px 5px 5px 5px'/>
    </div>
    <div>
        <span style='font-size: 12px; color: #224499'>Index:</span>
        <span style='font-size: 14px'>@index</span>
    </div>
</div>
"""))

color_ixs = np.round(np.linspace(0, len(Turbo256) - 1, len(umap_df['color'].unique()))).astype(int)
colors = [Turbo256[i] for i in color_ixs]
colormap = {i: colors[i] for i in umap_df['color'].unique()}
color_list = [colormap[x] for x in umap_df['color']]
umap_df['color_hex'] = color_list

plot_figure.circle(
    'x',
    'y',
    source=datasource,
    line_alpha=0.6,
    fill_alpha=0.6,
    size=4,
    color = 'color_hex'
)

output_file('WaveMAP_on_data.html')
show(plot_figure)
