# Supplementary material for: Non-linear dimensionality reduction on extracellular waveforms reveals cell type diversity in premotor cortex
Source: eLife. 2021 Aug 6;10:e67490. doi: 10.7554/eLife.67490 (PMC8452311; doi:10.7554/eLife.67490)
Supplement: Source code 1. [file elife-67490-code1.zip › WaveMAP_Paper-main/WaveMAP_Figures_Data.ipynb]

# %% [markdown]
# This notebook will allow the user to regenerate all figures and supplementary figures in the [WaveMAP manuscript](https://www.biorxiv.org/content/10.1101/2021.02.07.430135v1) except for  Fig. S9 (which was a composite of previous figures) and diagrams/schematics that were drawn by hand. Please direct questions to the corresponding author, Chandramouli Chandrasekaran at cchandr1@bu.edu.

# %% [markdown]
# Step 1: Download various data files by cloning the paper's Git repo.

---
*Note to reviewers: PLEASE DO NOT STAR OR FORK THE REPO WHICH IS DEANONYMIZING. The Github repository helps clone important files necessary for analysis.*

This git repository has various data files which we clone below to allow you to run the google colab. There is no need to go to the original git repository the process of running this code leads to the files being downloaded and attached to this notebook.

# %% [code]
!git clone https://github.com/EricKenjiLee/WaveMAP_Paper.git

# %% [markdown]
## Step 1a: Importing packages

Here are imported standard packages.

# %% [code]
# Importing packages 
# --- Importing matplotlib, seaborn, etc.

import os
import random

import matplotlib as mpl
from matplotlib import pyplot as plt
from matplotlib.lines import Line2D
from mpl_toolkits.mplot3d import Axes3D
from matplotlib.gridspec import GridSpec
import seaborn as sns
import numpy as np
import pandas as pd
import scipy
from scipy import io
import pickle as pkl
import h5py
import xml.etree.ElementTree as ET

# %% [markdown]
These non-standard packages are pinned for compatibility reasons. Google Colab's default versions for import change frequenetly.

# %% [code]
!pip install networkx==2.4
import networkx as nx

!pip install scikit-learn==0.22.2.post1
from sklearn.model_selection import train_test_split, GridSearchCV
from sklearn.metrics import confusion_matrix

!pip install xgboost==1.0.2
import xgboost as xgb

!pip install umap-learn==0.5.0
from umap import umap_ as umap

!pip install cylouvain==0.2.2
import cylouvain

!pip install shap==0.35
import shap

!pip install python-igraph==0.8.2
import igraph as ig

# %% [markdown]
#Step 2: Colormap selection for clusterings

---

The clusterings get clustered in a random order so although these colors reflect those used in the manuscript, they may need to be permuted to match what is found in our figures.

# %% [code]
CUSTOM_PAL_SORT_3 = ['#5e60ce','#00c49a','#ffca3a','#D81159','#fe7f2d','#7bdff2','#0496ff','#efa6c9','#ced4da']
GMM_PAL = ['#d62424','#12db41','#f0c905','#248cd6']

# In RGB form
coherence_colors = [[0.609, 0.283,	0.724],
[0.259,	0.314, 0.635],
[0.251,	0.412, 0.698],
[0.176,	0.631, 0.859],
[0.369,	0.749, 0.549],
[0.898,	0.654, 0.169],
[0.898,	0.41, 0.165]]
sns.palplot(CUSTOM_PAL_SORT_3)
sns.palplot(GMM_PAL)
sns.palplot(coherence_colors)

# %% [markdown]
# Step 3: Setting of parameters

---

This sets various global parameters like sampling rate, U-probe depths, and random seed state. Setting the random seed at the level of the Python kernel, Numpy, and random packages is essential to produce the same qualitative WaveMAP projection across instances. Note that qualitatively, the results be the same no matter the seed because it affects the projection step of the algorithm and note the graph construction (the latter is what is used in clustering).

# %% [code]
#These are the depths that the V-probe channels are located at
DEPTHS = [0.15,0.3,0.45,0.60,0.75,0.9,1.05,1.20,1.35,1.50,1.65,1.80,1.95,2.1,2.25,2.4]

#This converts time points to real time. There are 48 samples per waveform colleted at 30 kilosamples
SAMP_RATE_TO_TIME = 1/(48/30000) 

#Setting of random seed across Python kernel and packages to ensure reproducibility 
RAND_STATE=42
np.random.seed(RAND_STATE)
os.environ['PYTHONHASHSEED'] = str(RAND_STATE)
random.seed(RAND_STATE)

#UMAP Parameters
#The number of neighbors considered when constructing the high-d graph. 
#Made more global-information preserving by increasing it from 15 to 20.
N_NEIGHBORS = 20 

#The minimum distance between points in the projected space.
#Used for visualization but doesn't affect clustering.
MIN_DIST = 0.1

#Louvain Clustering Parameters
RESOLUTION = 1.5

# BLUE COLOR
BlueCol = '\033[94m'

# %% [markdown]
# Step 4: Loading of processed waveform data

---

This cell loads varous files including the 250 Hz high-pass 4th order Butterworth-filtered waveforms, the GMM features, BIC values used for selecting number of GMM clusters, and other waveform info.

# %% [code]
print(BlueCol + 'Loading data')

rel_path = os.getcwd()
fullDataPath = os.path.join(rel_path,'WaveMAP_Paper/data/full_data.npy');
GMMclasslabelpath = os.path.join(rel_path,
'WaveMAP_Paper/data/waveformsClassified_250hz_refiltered.mat')
GMMfeaturepath = os.path.join(rel_path,
'WaveMAP_Paper/data/gmm_features.mat')
BICpath = os.path.join(rel_path,
'WaveMAP_Paper/data/BIC_list.mat')
eightclassGMMpath = os.path.join(rel_path,'WaveMAP_Paper/data/8_class_GMM.mat');
filtfulldfPath = os.path.join(rel_path,'WaveMAP_Paper/data/filt_full_df.pkl');

print(rel_path)
print(fullDataPath);
print(GMMclasslabelpath)
print(GMMfeaturepath)
print(BICpath)
print(eightclassGMMpath)
print(filtfulldfPath)

full_data = np.load(fullDataPath)
allDataDFPath = os.path.join(rel_path,'WaveMAP_Paper/data/full_data_df.pkl');

GMM_class_labels = scipy.io.loadmat(GMMclasslabelpath)['classifies'].T
gmm_features_data = scipy.io.loadmat(GMMfeaturepath)['features']

GMM_class_labels = GMM_class_labels[~np.isnan(GMM_class_labels)]
GMM_class_df = pd.DataFrame(GMM_class_labels,columns=['Class'])
gmm_feat_data_nonan = gmm_features_data[~np.isnan(gmm_features_data)].reshape(len(GMM_class_df),3)

BIC_list = scipy.io.loadmat(BICpath)['BIC_list'][0]

eight_GMM_classes = scipy.io.loadmat(eightclassGMMpath)['classifies']

all_data_df = pkl.load(open(allDataDFPath,'rb'))
filt_full_df = pkl.load(open(filtfulldfPath,"rb"))

print(allDataDFPath)

# %% [markdown]
# Step 5: Loading of processed firing rate data.

---

Raw data is too large to be hosted and processed given Colab I/O speeds and file size storage limits; therefore, processed data is used here. Please contact the corresponding author for access to raw data (cchandr1@bu.edu).

# %% [code]
def read_pkl(pkl_file_loc):
  return pkl.load(open(pkl_file_loc,'rb'))

FR_trace_loc = 'WaveMAP_Paper/data/FR_traces'
FR_traces = os.listdir(FR_trace_loc)

UMAP_FR_traces = [x for x in FR_traces if not x.startswith('GMM')]
GMM_FR_traces = [x for x in FR_traces if x.startswith('GMM')]

UMAP_traces_df = pd.DataFrame(columns = ['clust','PREF','NONPREF','PREF_UPPER_BOUND','PREF_LOWER_BOUND',
                        'NONPREF_UPPER_BOUND','NONPREF_LOWER_BOUND'])
GMM_traces_df = pd.DataFrame(columns = ['clust','PREF','NONPREF','PREF_UPPER_BOUND','PREF_LOWER_BOUND',
                        'NONPREF_UPPER_BOUND','NONPREF_LOWER_BOUND'])

for i in range(0,8):
  traces = sorted([x for x in UMAP_FR_traces if str(i) in x],key=len)
  trace_arr = []
  
  trace_arr.append(i)
  for trace in traces:
    if 'pref_'+str(i)+'.pkl' == trace:
      trace_arr.append(read_pkl(os.path.join(FR_trace_loc,trace)))
    elif 'nonpref_'+str(i)+'.pkl' == trace:
      trace_arr.append(read_pkl(os.path.join(FR_trace_loc,trace)))
    elif 'pref_bounds_'+str(i)+'.pkl' == trace:
      upper_bound, lower_bound = read_pkl(os.path.join(FR_trace_loc,trace))
      trace_arr.append(upper_bound)
      trace_arr.append(lower_bound)
    elif 'nonpref_bounds_'+str(i)+'.pkl' == trace:
      upper_bound, lower_bound = read_pkl(os.path.join(FR_trace_loc,trace))
      trace_arr.append(upper_bound)
      trace_arr.append(lower_bound)
  
  trace_series = pd.Series(trace_arr,index=UMAP_traces_df.columns)
  UMAP_traces_df = UMAP_traces_df.append(trace_series,ignore_index=True)

for i in range(1,5):
  traces = sorted([x for x in GMM_FR_traces if str(i) in x],key=len)
  trace_arr = []
  
  trace_arr.append(i)
  for trace in traces:
    if 'GMM_pref_'+str(i)+'.pkl' == trace:
      trace_arr.append(read_pkl(os.path.join(FR_trace_loc,trace)))
    elif 'GMM_nonpref_'+str(i)+'.pkl' == trace:
      trace_arr.append(read_pkl(os.path.join(FR_trace_loc,trace)))
    elif 'GMM_pref_bounds_'+str(i)+'.pkl' == trace:
      upper_bound, lower_bound = read_pkl(os.path.join(FR_trace_loc,trace))
      trace_arr.append(upper_bound)
      trace_arr.append(lower_bound)
    elif 'GMM_nonpref_bounds_'+str(i)+'.pkl' == trace:
      upper_bound, lower_bound = read_pkl(os.path.join(FR_trace_loc,trace))
      trace_arr.append(upper_bound)
      trace_arr.append(lower_bound)
  
  trace_series = pd.Series(trace_arr,index=GMM_traces_df.columns)
  GMM_traces_df = GMM_traces_df.append(trace_series,ignore_index=True)      

# %% [markdown]
# Step 6: Loading of decision-related functional activity

# %% [markdown]
Processed data calculated from behavioral trials is loaded here. Raw data is not provided for the same reasons as in the previous step.

# %% [code]
FR_stats_loc = 'WaveMAP_Paper/data/FR_stats'
decision_dynamics_loc = os.path.join(rel_path,'WaveMAP_Paper/data/decisionDynamics.mat');


baseline_FR_df = pkl.load(open(os.path.join(FR_stats_loc,'baseline_FR_df.pkl'),'rb'))
max_FR_df = pkl.load(open(os.path.join(FR_stats_loc,'max_FR_df.pkl'),'rb'))
GMM_baseline_FR_df = pkl.load(open(os.path.join(FR_stats_loc,'GMM_baseline_FR_df.pkl'),'rb'))
GMM_max_FR_df = pkl.load(open(os.path.join(FR_stats_loc,'GMM_max_FR_df.pkl'),'rb'))

dynamic_range_FR = np.subtract(max_FR_df['max_FR'],baseline_FR_df['baseline_FR'])
dynamic_range_FR_df = pd.DataFrame({'dynamic_range_FR': dynamic_range_FR, 
                                    'dbscan_color': baseline_FR_df['dbscan_color']})

GMM_dynamic_range_FR = np.subtract(GMM_max_FR_df['max_FR'],GMM_baseline_FR_df['baseline_FR'])
GMM_dynamic_range_FR_df = pd.DataFrame({'dynamic_range_FR': dynamic_range_FR, 
                                    'dbscan_color': baseline_FR_df['dbscan_color']})                                

with h5py.File(decision_dynamics_loc,"r") as f:
  diffV_list = []
  for i in range(8):
        diffV_list.append(np.array(f[f['forKenjiDat']['diffV'][i][0]]))

  coherences = []
  for i in range(7):
        coherences.append(f['metaData']['coherences'][0][i])

  dec_dyn_data = []
  dec_dyn_data_err = []
  
  for i in range(8):
      dec_dyn_data.append(np.array(f[f['forKenjiDat']['timeSlope'][i][0]]))
      dec_dyn_data_err.append(np.array(f[f['forKenjiDat']['timeSlopeE'][i][0]]))
  
  for i,x in enumerate(dec_dyn_data):
      dec_dyn_data[i] = [val for sublist in x for val in sublist]
      
  for i,x in enumerate(dec_dyn_data_err):
      dec_dyn_data_err[i] = [val for sublist in x for val in sublist]

      dec_dyn_slope = []
    
  for i in range(8):
      dec_dyn_slope.append(np.array(f[f['forKenjiDat']['slopeAsfCoh'][i][0]]))
  
  for i,x in enumerate(dec_dyn_slope):
      dec_dyn_slope[i] = [val for sublist in x for val in sublist]

discrim_data_path = 'WaveMAP_Paper/data/discrimination_times.pkl'
discrim_file = pkl.load(open(discrim_data_path,'rb'))

# %% [code]
masterArray = scipy.io.loadmat(os.path.join(rel_path,'WaveMAP_Paper/data/masterArray.mat'))['masterArray']

uprobeMask = scipy.io.loadmat(os.path.join(rel_path,'WaveMAP_Paper/data/uprobeMask.mat'))['uprobeMask']
uprobeMask = [i[0] for i in uprobeMask]

ch_depth = scipy.io.loadmat(os.path.join(rel_path,'WaveMAP_Paper/data/allChansUprobe.mat'))['allChansUprobe']
ch_depth = [i[0] for i in ch_depth]

# %% [markdown]
# Figure 1E Bottom (Plots all the waveforms used in the analysis). 

The normalized and filtered average single-unit waveforms are plotted on top of each other here with transparency.

# %% [markdown]
### We plot all normalized single unit waveforms together

# %% [code]
# This plots all the normalized single unit waveforms together. The total waveform length is 48 points at 30000 samples/s
# 14, 28, 42 are the 0.5 ms, 1.0 ms, and 1.5 ms

# Generate subplots
f, arr = plt.subplots(1,figsize=[4.5,3.4])

print(BlueCol + "Plotting: " + str(full_data.shape[0]) + " Waveforms")
for i in range(0,full_data.shape[0]):
    arr.plot(full_data[i].T, c = 'k', alpha = 0.03,linewidth=2.);
    
arr.tick_params(direction='out',colors='k', axis='both')
    
# Set various x and y axes and labels etc.
arr.spines['top'].set_visible(False)
arr.spines['right'].set_visible(False)

arr.spines['left'].set_bounds(-1,1)
arr.spines['bottom'].set_bounds(0,48)

arr.set_xlabel('Time (ms)', fontsize=24);
arr.set_xticks([0,14,28,42,48])
arr.set_xticklabels(['0','0.5','1.0','1.5',''],fontsize=24)

arr.set_ylabel('Amplitude (a.u.)', fontsize=24)
arr.set_yticks([-1.0,0.0,1.0]);
arr.set_yticklabels([-1.0,0.0,1.0], fontsize=24);

arr.set_title('Figure 1E', fontsize=18)

# Plot the data
plt.tight_layout()

# %% [markdown]
# Figure 3: WaveMAP on of waveforms using UMAP and Louvain Clustering.

# %% [markdown]
## Figure 3A: Computation of WaveMAP clusters

# %% [markdown]
### First we construct the high-dimensional graph with UMAP

---

This function computes the UMAP graph construction and projection. Note the important parameters are N_NEIGHBORS and RAND_STATE. N_NEIGHBORS determines the balance between weighing global vs. local information and has been set higher than defaults (more globally-attentive). Random seed is set for qualitative reasons but produces no quantitative differences (see Figure S2) as this is used in the stochastic gradient descent in the force-directed layout procedure of the projection step in UMAP---we generate clusterings before this step.

# %% [code]
reducer = umap.UMAP(n_neighbors = N_NEIGHBORS, min_dist=MIN_DIST, 
                    random_state=RAND_STATE)
mapper = reducer.fit(full_data)
embedding = reducer.transform(full_data)

umap_df = pd.DataFrame(embedding, columns=('x', 'y'))
umap_df['waveform'] = list(full_data)

# %% [markdown]
### Next we apply Louvain clustering to the high-dimensional UMAP graph

---

This is the graph clustering that operates on the high-dimensional graph found by UMAP and occurs before the projection is computed.

# %% [code]
G = nx.from_scipy_sparse_matrix(mapper.graph_)
clustering = cylouvain.best_partition(G, resolution = RESOLUTION)
clustering_solution = list(clustering.values())
umap_df['color'] = clustering_solution

cluster_colors = [CUSTOM_PAL_SORT_3[i] for i in clustering_solution]

# %% [markdown]
### This yields our UMAP graph colored by Louvain cluster

---

Shown is a plot of the UMAP projected space with clusters colored according to high-dimensional graph clusters found in the previous step by Louvain clustering.

# %% [code]
f,arr = plt.subplots(1,figsize=[7,4.5],tight_layout = {'pad': 0});
f.tight_layout()
arr.scatter(umap_df['x'].tolist(), umap_df['y'].tolist(), 
            marker='o', c=cluster_colors, s=32, edgecolor='w',
            linewidth=0.5)
arr.spines['top'].set_visible(False)
arr.spines['bottom'].set_visible(False)
arr.spines['left'].set_visible(False)
arr.spines['right'].set_visible(False)
arr.set_xticks([]);
arr.set_yticks([]);
arr.set_xlim(-4,12)
arr.set_ylim(0,12)

arr.arrow(-3,0.8,0,1.5, width=0.05, shape="full", ec="none", fc="black")
arr.arrow(-3,0.8,1.2,0, width=0.05, shape="full", ec="none", fc="black")

arr.text(-3,0.3,"UMAP 1", va="center")
arr.text(-3.5,1.0,"UMAP 2",rotation=90, ha="left", va="bottom")

N_CLUST = len(set(clustering_solution))

# %% [code]
# Defines a nice function that plots all the waveforms in long column.
def plot_group(label_ix, labels, groups_df, colors, mean_only=False, detailed=False):
    group_ixs = [i for i,x in enumerate(labels) if x == label_ix-1]
    group_waveforms = groups_df.iloc[group_ixs]['waveform'].tolist()
    
    f, arr = plt.subplots()
    f.set_figheight(1.8*0.65)
    f.set_figwidth(3.0*0.65)
    if not mean_only:
        for i,_ in enumerate(group_waveforms):
            plt.plot(group_waveforms[i],c=colors[label_ix-1],alpha=0.3,linewidth=1.5)
    
    if not mean_only:
        plt.plot(np.mean(group_waveforms,axis=0),c='k',linestyle='-')
    else:
        plt.plot(np.mean(group_waveforms,axis=0),c=colors[label_ix-1],linestyle='-')

    arr.spines['right'].set_visible(False)
    arr.spines['top'].set_visible(False)

    if detailed:
        
        avg_peak = np.mean([np.argmax(x) for x in group_waveforms[14:]])
        arr.axvline(avg_peak,color='k',zorder=0)
        
        arr.set_ylim([-1.3,1.3])
        arr.set_yticks([])
        arr.set_xticks([0,7,14,21,28,35,42,48])
        arr.tick_params(axis='both', which='major', labelsize=12)
        arr.set_xticklabels([0,'',0.5,'',1.0,'',1.5,''])
        arr.spines['left'].set_visible(False)
        arr.grid(False)
        arr.set_xlim([0,48])

    if not detailed:
        arr.set(xticks=[],yticks=[])

        if not mean_only:
            x,y = 2.1,0.7
            ellipse = mpl.patches.Ellipse((x,y), width=9.0, height=0.72, facecolor='w',
                                 edgecolor='k',linewidth=1.5)
            label = arr.annotate(str(label_ix), xy=(x-0.25, y-0.15),fontsize=12, color = 'k', ha="center")
            arr.add_patch(ellipse)

            if i != -1:
                x, y = 23,-0.7
                n_waveforms = plt.text(x, y, 
                                       'n = '+str(len(group_waveforms))+
                                       ' ('+str(round(len(group_waveforms)/len(groups_df)*100,2))+'%)'
                                       , fontsize=10)
    
    return f, arr

# %% [markdown]
### Lastly we plot the waveforms for each cluster together along with their average waveform

# %% [code]
BSclass = [1, 6, 7]
NSclass = [2, 3, 4, 5, 8]
for i in BSclass:
    plot_group(i,clustering_solution,umap_df,CUSTOM_PAL_SORT_3)

for i in NSclass:
    plot_group(i,clustering_solution,umap_df,CUSTOM_PAL_SORT_3)


# %% [markdown]
## Figure 3B: Optimizing number of Louvain clusters

This goes through resolution parameter from 0 to 10 in steps of 0.5 as a function of number of clusters and "modularity" (this is the cost function which Louvain optimizes; see Supplementary Methods). Note that this section can take very long to run; you can run the next cell which loads a saved version of the output variable on a sample run.

# %% [markdown]
### We calculate the modularity score and number of Louvain clusters across a range of resolution parameters while randomly permuting the waveform order. 


# %% [code]
resolution_list = np.linspace(0,10,21)
modularity_dict = {}
n_clusts_dict = {}

subsets=[80]

for res in resolution_list:
    print("\n" + BlueCol + str(res))
    for frac in subsets:
        rand_list = []
        n_clusts = []
        for i in list(range(1,25)):
            reducer_rand_test = umap.UMAP(n_neighbors = N_NEIGHBORS, 
                                     min_dist=MIN_DIST, 
                                     random_state=random.randint(1,100000))
            rand_data = np.random.permutation(full_data)[0:(int(len(full_data)*frac)),:]
            mapper = reducer_rand_test.fit(rand_data)
            embedding_rand_test = reducer_rand_test.transform(rand_data)

            umap_df_rand_test = pd.DataFrame(embedding_rand_test, columns=('x', 'y'))
            G = nx.from_scipy_sparse_matrix(mapper.graph_)
            clustering = cylouvain.best_partition(G, resolution = res)
            modularity = cylouvain.modularity(clustering, G)
            clustering_solution = list(clustering.values())
            rand_list.append(modularity)
            n_clusts.append(len(set(clustering_solution)))
        modularity_dict.update({str(res): rand_list})
        n_clusts_dict.update({str(res): n_clusts})

# %% [markdown]
### And plot both on the same axis


# %% [code]
resolution_list = np.linspace(0,10,21)

if 'n_clusts_dict' not in list(locals().keys()):
  n_clusts_dict = pkl.load(open('WaveMAP_Paper/data/n_clusts_dict.pkl','rb'))

if 'modularity_dict' not in list(locals().keys()):
  modularity_dict = pkl.load(open('WaveMAP_Paper/data/modularity_dict.pkl','rb'))

avg_n_clusts = []
for k in list(n_clusts_dict.keys()):
    avg_n_clusts.append(np.mean(n_clusts_dict[k]))
    
std_n_clusts = []
for k in list(n_clusts_dict.keys()):
    std_n_clusts.append(np.std(n_clusts_dict[k]))
    
std_modularity = []
for k in list(modularity_dict.keys()):
    std_modularity.append(np.std(modularity_dict[k]))
    
avg_modularity = []
for k in list(modularity_dict.keys()):
    avg_modularity.append(np.mean(modularity_dict[k]))

f, ax1 = plt.subplots(figsize=[3,2.5])

ax1.errorbar(resolution_list,avg_modularity,yerr=std_modularity,
             c = '#5c95ff', marker='o', fillstyle='full', markerfacecolor='w', 
             linewidth=1, markeredgewidth=1)
ax1.set_ylabel('Modularity Score')
ax1.set_xlabel('Resolution Parameter',fontsize=12)
ax1.set_xlim([0,8])
ax1.set_xticks([0,2,4,6,8])
ax1.yaxis.label.set_color('#5c95ff')
ax1.tick_params(axis='y',colors='#5c95ff')
ax1.set_ylim(0,1.0)
ax1.set_yticks([0,0.2,0.4,0.6,0.8,1.0])
# ax1.set_yticklabels([0.0,'',0.2,'',0.4,'',0.6,'',0.8,'',1.0],fontsize=12)
ax1.spines['top'].set_visible(False)
ax1.spines['right'].set_color('#f87575')
ax1.spines['left'].set_color('#5c95ff')

ax2 = ax1.twinx()
ax2.errorbar(resolution_list[1:],avg_n_clusts[1:],yerr=std_n_clusts[1:],
            c = '#f87575', marker='o', fillstyle='full', markerfacecolor='w', linewidth=1, markeredgewidth=1)
ax2.set_ylabel('Number of Clusters',fontsize=12,c='#f87575')
# ax2.spines['left'].set_color('b')
ax2.tick_params(axis='y',colors='#f87575')
ax2.set_ylim([0,18])
ax2.set_yticks([0,4,8,12,16]);
ax2.spines['top'].set_visible(False)
ax2.spines['right'].set_color('#f87575')
ax2.spines['left'].set_color('#5c95ff')

# %% [markdown]
## Figure 3C: Classifier performance on clustering

# %% [markdown]
### First we create a 70/30 test-train split of the data

# %% [code]
testSize = 0.3;

UMAP_X = np.stack(umap_df['waveform'].to_numpy().tolist(), axis=0)
UMAP_y = umap_df['color'].to_numpy()

unclassified_ixs = [ix for ix,clust in enumerate(UMAP_y) if clust == -1]

UMAP_X = np.delete(UMAP_X,unclassified_ixs,axis=0)
UMAP_y = np.delete(UMAP_y,unclassified_ixs,axis=0)

UMAP_X_train, UMAP_X_test, UMAP_y_train, UMAP_y_test = train_test_split(UMAP_X, UMAP_y, test_size=testSize, random_state=RAND_STATE)

# %% [markdown]
### Next we use XGBoost to train a hyperparameter optimized random forest classifier on the WaveMAP clusters

# %% [code]
numCV = 5

UMAP_model = xgb.XGBClassifier(objective='multi:softmax')
UMAP_param_dist = {"max_depth": [4],
              "min_child_weight" : [2.5],
              "n_estimators": [100],
              "learning_rate": [0.3],
              "seed": [RAND_STATE]}
UMAP_grid_search = GridSearchCV(UMAP_model, param_grid=UMAP_param_dist, 
                           cv = numCV,
                           verbose=10, n_jobs=-1)
UMAP_grid_search.fit(UMAP_X_train, UMAP_y_train)

confusion_matrix(UMAP_y_test,UMAP_grid_search.predict(UMAP_X_test))

# %% [markdown]
### Lastly we plot a confusion matrix for the test accuracy of the classifier

# %% [code]
confusion_mat_counts = confusion_matrix(UMAP_y_test,UMAP_grid_search.predict(UMAP_X_test))

conf_mat_row_list = []

for row in confusion_mat_counts:
    row_sum = np.sum(row)
    
    row_percent = []
    
    for val in row:
        row_percent.append(val/row_sum)
    
    conf_mat_row_list.append(row_percent)

conf_mat = np.array(conf_mat_row_list)

colormap = mpl.cm.YlGnBu
colormap.set_under('white')

eps = np.spacing(0.0)
f, arr = plt.subplots(1,figsize=[4,3])
mappable = arr.imshow(conf_mat,cmap=colormap,vmin=eps,vmax=1.)
color_bar = f.colorbar(mappable, ax=arr, extend='min')
color_bar.set_label('P (Predicted | True)',fontsize=12,labelpad=15,fontname="Arial")
color_bar.ax.tick_params(size=3,labelsize=12)

#Specify label behavior of the main diagonal
for i in range(0,N_CLUST):
    if int(conf_mat[i,i]*100) == 100:
        arr.text(i-0.38,i+0.17,int(round(conf_mat[i,i]*100)),fontsize=10,c='white',fontname="Arial")
    else:
        arr.text(i-0.34,i+0.16,int(round(conf_mat[i,i]*100)),fontsize=10,c='white',fontname="Arial")
        
#Specify label behavior of the off-diagonals
for i in range(0,N_CLUST):
    for j in range(0,N_CLUST):
        if conf_mat[i,j] < 0.1 and conf_mat[i,j] != 0:
            arr.text(j-0.2,i+0.15,int(round(conf_mat[i,j]*100)),fontsize=10,c='k',fontname="Arial")
        elif conf_mat[i,j] >= 0.1 and conf_mat[i,j] < 0.5 and conf_mat[i,j] != 0:
            arr.text(j-0.4, i+0.15,int(round(conf_mat[i,j]*100)),fontsize=10,c='k',fontname="Arial")

arr.set_xticks(range(0,N_CLUST))
arr.set_xticklabels(range(1,N_CLUST+1),fontsize=12);
arr.set_yticks(range(0,N_CLUST))
arr.set_yticklabels(range(1,N_CLUST+1),fontsize=12);
arr.set_xlabel('Predicted Class',fontsize=12);
arr.set_ylabel('True Class',fontsize=12);
plt.tight_layout()

# %% [markdown]
# Figure 4: Evaluates the solutions obtained from GMM clustering and shows that it is much poorer than the ones obtained by WAVEMAP


# %% [markdown]
## Figure 4B: GMM clustering in a 3-D feature space

# %% [markdown]
### We first set up a pandas dataframe with the specified feature values

# %% [code]
# reducer = umap.UMAP(n_neighbors = N_NEIGHBORS, min_dist=MIN_DIST, 
#                     random_state=RAND_STATE)
# mapper = reducer.fit(full_data)
# embedding = reducer.transform(full_data)

# umap_df = pd.DataFrame(embedding, columns=('x', 'y'))
# umap_df['waveform'] = list(full_data)

UMAP_and_GMM = pd.concat([umap_df,pd.DataFrame(gmm_feat_data_nonan,columns=['troughToPeak','prePostHyper','FWHM1'])],axis=1)
UMAP_and_GMM['dbscan_hex'] = cluster_colors
UMAP_and_GMM['gmm_labels'] = GMM_class_labels

UMAP_and_GMM['troughToPeak_abs'] = UMAP_and_GMM['troughToPeak'].divide(SAMP_RATE_TO_TIME)
UMAP_and_GMM['FWHM1_abs'] = UMAP_and_GMM['FWHM1'].divide(SAMP_RATE_TO_TIME)
UMAP_and_GMM['color'] = umap_df['color']

# %% [markdown]
### and then plot the points in this space by cluster identity (clustering done in MATLAB).

# %% [code]
fig = plt.figure(figsize=[3.8,3])
ax = fig.add_subplot(111, projection='3d')

for i in [int(x) for x in np.unique(UMAP_and_GMM['gmm_labels'])]:
    to_plot_df = UMAP_and_GMM[UMAP_and_GMM['gmm_labels'] == i]
    x = to_plot_df['troughToPeak_abs']
    y = to_plot_df['prePostHyper']
    z = to_plot_df['FWHM1_abs']
    ax.scatter(x,y,z,c=GMM_PAL[i-1],marker='o',alpha=0.75,s=20,linewidth=0.75,edgecolor='w',depthshade=True)
    
    ax.plot(x, z, '.', c=[0.825,0.825,0.825], alpha=0.4, zdir='y', zs=1.6)
    ax.plot(y, z, '.', c=[0.825,0.825,0.825], alpha=0.4, zdir='x', zs=1.4)
    ax.plot(x, y, '.', c=[0.825,0.825,0.825], alpha=0.4, zdir='z', zs=0.)

ax.tick_params(pad=-1)

ax.set_xlabel('Trough to peak ($\mu$s)',fontsize=12,labelpad=5)
ax.set_ylabel('Peak ratio',fontsize=12,labelpad=5)
ax.set_zlabel('AP width ($\mu$s)',fontsize=12,labelpad=0)
ax.view_init(elev=20, azim=220)

ax.set_xticks([0,0.7,1.4])
ax.set_xticklabels(['',0.7,1.4],fontsize=12)
ax.set_yticks([0,0.5,1,1.5])
ax.set_yticklabels([0,0.5,1.0,1.5],fontsize=12)
ax.set_zticks([0,0.3,0.6])
ax.set_zticklabels([0,0.3,0.6],fontsize=12)

ax.set_xlim([0,1.4])
ax.set_ylim([0,1.6])
ax.set_zlim([0.,0.6])

# %% [markdown]
## Figure 4C: Optimal GMM cluster number

# %% [markdown]
### We use Bayesian information criterion to calculate the 'elbow' in a BIC vs. cluster number

# %% [code]
f, arr = plt.subplots()
f.set_size_inches(3., 2.)

arr.plot(BIC_list,c='k',
            marker='o',fillstyle='full',markerfacecolor='w',linewidth=1,markeredgewidth=1)

arr.spines['top'].set_visible(False)
arr.spines['right'].set_visible(False)
arr.set_xlabel('# of Clusters', fontsize=12)
arr.set_xticks([0,2,4,6,8,9])
arr.set_xticklabels([1,3,5,7,9,''],fontsize=12)
arr.set_ylabel('BIC', fontsize=12)
arr.set_yticks([12500,13000,13500,14000,14500])
arr.set_yticklabels(['1.25','1.3','1.35','1.4','1.45'],fontsize=12)
arr.spines['left'].set_bounds(12500,14500)
arr.spines['bottom'].set_bounds(0,9)

# %% [markdown]
## Figure 4D: Classifier trained on GMM classes

# %% [markdown]
### Now we train a random forest classifier on the GMM classes

# %% [code]
X = np.stack(UMAP_and_GMM['waveform'].to_numpy().tolist(), axis=0)
y = UMAP_and_GMM['gmm_labels'].to_numpy()

unclassified_ixs = [ix for ix,clust in enumerate(y) if clust == -1]

X = np.delete(X,unclassified_ixs,axis=0)
y = np.delete(y,unclassified_ixs,axis=0)

X_train, X_test, y_train, y_test = train_test_split(X, y, test_size=0.3, random_state=RAND_STATE)

data_dmatrix = xgb.DMatrix(data=X,label=y)

# %% [markdown]
### and show a confusion matrix of the five-fold cross-validated test accuracy

# %% [code]
model = xgb.XGBClassifier(objective='multi:softmax')
param_dist = {"max_depth": [10],
              "min_child_weight" : [2.5],
              "n_estimators": [110],
              "learning_rate": [0.05],
              "seed": [RAND_STATE]}
grid_search = GridSearchCV(model, param_grid=param_dist, 
                           cv = 5, 
                           verbose=10, n_jobs=-1)
grid_search.fit(X_train, y_train)

confusion_matrix(y_test,grid_search.predict(X_test))

# %% [code]
confusion_mat_counts = confusion_matrix(y_test,grid_search.predict(X_test))

conf_mat_row_list = []

for row in confusion_mat_counts:
    row_sum = np.sum(row)
    row_percent = []
    
    for val in row:
        row_percent.append(val/row_sum)
    
    conf_mat_row_list.append(row_percent)

conf_mat = np.array(conf_mat_row_list)
colormap = mpl.cm.YlGnBu
colormap.set_under('white')

f, arr = plt.subplots()
f.set_size_inches(3, 3)
plt.tight_layout()
mappable = arr.imshow(conf_mat,cmap=colormap,vmin=0.,vmax=1.)
color_bar = f.colorbar(mappable, ax=arr)
color_bar.set_label('P (Predicted | True)',fontsize=12,labelpad=15)
color_bar.ax.tick_params(size=3,labelsize=12)
arr.set_xticks([0,1,2,3])
arr.set_xticklabels([1,2,3,4],fontsize=12);
arr.set_yticks([0,1,2,3])
arr.set_yticklabels([1,2,3,4],fontsize=12);
arr.set_xlabel('Predicted Class',fontsize=12)
arr.set_ylabel('True Class',fontsize=12)

for i in range(0,4):
    if int(conf_mat[i,i]*100) == 100:
        arr.text(i-0.35,i+0.15,int(conf_mat[i,i]*100),fontsize=12,c='white')
    else:
        arr.text(i-0.25,i+0.15,int(conf_mat[i,i]*100),fontsize=12,c='white')
        
for i in range(0,4):
    for j in range(0,4):
        if conf_mat[i,j] < 0.1 and conf_mat[i,j] != 0:
            arr.text(j-0.15,i+0.15,int(conf_mat[i,j]*100),fontsize=12,c='k')
        elif conf_mat[i,j] >= 0.1 and conf_mat[i,j] <= 0.5:
            arr.text(j-0.2,i+0.15,int(conf_mat[i,j]*100),fontsize=12,c='k')

# %% [markdown]
## Figure 4E: GMM labels in UMAP space

# %% [markdown]
### We take the GMM cluster labels as shown previously and display these in UMAP space

# %% [code]
GMM_class_labels = GMM_class_labels[~np.isnan(GMM_class_labels)]
GMM_class_df = pd.DataFrame(GMM_class_labels,columns=['Class'])

full_data_df = pd.DataFrame({'Waveform': full_data.tolist()})
data_classified_df = pd.concat([umap_df,full_data_df,GMM_class_df],axis=1)

f, arr = plt.subplots()

class_labels = [x for x in np.unique(data_classified_df['Class']) if str(x) != 'nan']

for ix in np.unique(class_labels):
    filt_df = data_classified_df[data_classified_df['Class']==ix]
    arr.scatter(filt_df['x'],filt_df['y'], s=30,marker='o', linewidth=0.25, 
                edgecolors='white', alpha=1, c=GMM_PAL[int(ix-1)])

ns = Line2D(xdata=[], ydata=[], marker='o', markerfacecolor=GMM_PAL[0], 
                color='w', label='Narrow-Spiking (NS)')
bs = Line2D(xdata=[], ydata=[], marker='o', markerfacecolor=GMM_PAL[1], 
                      color='w', label='Broad-Spiking (BS)')
nst = Line2D(xdata=[], ydata=[], marker='o', markerfacecolor=GMM_PAL[2], 
                      color='w', label='Narrow-Spiking Triphasic (NST)')
bst = Line2D(xdata=[], ydata=[], marker='o', markerfacecolor=GMM_PAL[3], 
                      color='w', label='Broad-Spiking Triphasic (BST)')

arr.legend(handles=[ns,bs,nst,bst],fontsize=12)
arr.spines['top'].set_visible(False)
arr.spines['bottom'].set_visible(False)
arr.spines['left'].set_visible(False)
arr.spines['right'].set_visible(False)
arr.set_xticks([]);
arr.set_yticks([]);
plt.tight_layout()
f.set_size_inches(6, 4)

# %% [markdown]
### Here we also show all the single units per GMM cluster with the averaged waveform in black

# %% [code]
for i in np.unique(GMM_class_labels):
    f, arr = plt.subplots()
    f.set_size_inches(2, 1.75)
    GMM_cluster = data_classified_df[data_classified_df['Class']==i]
    
    for _,row in GMM_cluster.iterrows():
        plt.plot(row['Waveform'],alpha=.3,linewidth=.6,c=GMM_PAL[int(i-1)])
        
    plt.plot(np.nanmean(GMM_cluster['Waveform'].tolist(),axis=0),c='k',linewidth=1.)

    arr.spines['right'].set_visible(False)
    arr.spines['top'].set_visible(False)
    arr.set_ylim([-1.4,1.1])
    arr.set_xticks([0,14,28,42])
    arr.set_xticklabels(['0','0.5','1.0','1.5'])
    arr.set_xlabel('Time (ms)',fontsize=12)
    arr.set_xlim([0,42])
    arr.set_yticks([])
    arr.tick_params(axis='both', which='major', labelsize=12)
    
    arr.spines['left'].set_visible(False)
    
    x, y = 23,-0.8

    n_waveforms = plt.text(x, y, 'n = '+str(len(GMM_cluster))
                       , fontsize=12)
    plt.tight_layout()
    plt.margins(0,0)

# %% [markdown]
# Figure 5: Interpretable Machine Learning on WaveMAP

# %% [markdown]
## Figure 5A: Inverse mapping of WaveMAP

# %% [markdown]
### We use UMAP's inverse transform function to produce waveforms found on a grid of test points tiling the manifold

---

Note that this *is* sensitive to the stochasticity in projection and likely will look incorrectly aligned to the grid. This is because the projection of the high-dimensional graph uses a force directed layout algorithm using stochastic gradient descent. Although the stochastic gradient descent can be made deterministic through setting a seed, the seed will vary at the level of the CPU OS itself and cannot be set from within Colab. Since Colab spins up a new instance every session, this can look different day-to-day if you let your session expire. You can change the location of the corners of the grid in the `corners` variable to try to produce a good fit.

# %% [code]
def find_nearest_color(embedding, test_coord, threshold_dist=0.5):
    x_array, y_array = embedding[:,0], embedding[:,1]
    
    # Take coordinates of test point to calculate an array of each point's distance to test then return index
    # where the minimum value is found
    dist_array = np.array(np.abs(x_array-test_coord[0])+np.abs(y_array-test_coord[1]))
    idx = dist_array.argmin()
    
    if dist_array[idx] <= threshold_dist:
        return cluster_colors[idx]
    
    else:
        return (0.8,0.8,0.8)


corners = np.array([
    [6.7, 10.2],  # top-left
    [9.6, 10.5],  # top-right
    [-3.3, 2.],  # bottom-left
    [8, 2],  # bottom-right
])

test_pts = np.array([
    (corners[0]*(1-x) + corners[1]*x)*(1-y) +
    (corners[2]*(1-x) + corners[3]*x)*y
    for y in np.linspace(0, 1, 10)
    for x in np.linspace(0, 1, 10)
])

inv_transformed_points = reducer.inverse_transform(test_pts)

# Set up the grid
fig = plt.figure(figsize=(4.5,7))
gs = GridSpec(20, 10, fig)
gs.update(wspace=0.05, hspace=0.05)
scatter_ax = fig.add_subplot(gs[:10, :10])
waveform_axes = np.zeros((10, 10), dtype=object)
for i in range(10):
    for j in range(10):
        waveform_axes[i, j] = fig.add_subplot(gs[10+ i,j])

scatter_ax.scatter(reducer.embedding_[:, 0], reducer.embedding_[:, 1],
                c=cluster_colors, s=30,linewidth=0.25,edgecolor='white',zorder=1)
scatter_ax.scatter(test_pts[:, 0], test_pts[:, 1], marker='x', 
                   c='k',
                   s=30, zorder=2, alpha=1)

# Plot each of the generated waveforms
for i in range(10):
    for j in range(10):
        waveform_axes[i, j].plot(inv_transformed_points[i*10 + j], 
                                     c = find_nearest_color(reducer.embedding_,
                                                            test_pts[i*10 + j]),
                                linewidth=1.0)
            
        waveform_axes[i, j].set(xticks=[], yticks=[])
        waveform_axes[i, j].spines['right'].set_visible(False)
        waveform_axes[i, j].spines['top'].set_visible(False)
        waveform_axes[i, j].spines['left'].set_visible(False)
        waveform_axes[i, j].spines['bottom'].set_visible(False)
        
scatter_ax.set(xticks=[], yticks=[])
scatter_ax.spines['right'].set_visible(False)
scatter_ax.spines['top'].set_visible(False)
scatter_ax.spines['left'].set_visible(False)
scatter_ax.spines['bottom'].set_visible(False)

# %% [markdown]
## Figure 5B: SHAP Values

# %% [markdown]
### First we plot the SHAP values at the top-10 time points broken down by their "informativeness" per waveform cluster

# %% [code]
n_bars = 10
X = np.stack(UMAP_and_GMM['waveform'].to_numpy().tolist(), axis=0)
y = UMAP_and_GMM['gmm_labels'].to_numpy()

unclassified_ixs = [ix for ix,clust in enumerate(y) if clust == -1]

X = np.delete(X,unclassified_ixs,axis=0)
y = np.delete(y,unclassified_ixs,axis=0)

UMAP_model = xgb.XGBClassifier(UMAP_grid_search.best_params_)
UMAP_model.fit(UMAP_X_train,UMAP_y_train)
explainer = shap.TreeExplainer(UMAP_model)
 
shap_values = explainer.shap_values(X)

clust_colors = []
SHAP_REORDERING = [2,5,7,4,1,0,3,6] #Need to do this so the UMAP colormap aligns with the SHAP color order
for i in SHAP_REORDERING:
    clust_colors.append(UMAP_and_GMM[UMAP_and_GMM['color']==i]['dbscan_hex'].iloc[0])

umap_cmap = mpl.colors.ListedColormap(clust_colors, name='umap_cmap')

fig = plt.figure();

shap.summary_plot(shap_values[:], X, [str(np.round(x*(1/30000)*1000,2)) for x in pd.DataFrame(X).columns.tolist()],
                  plot_type='bar',show=False,color=umap_cmap,
                  max_display = n_bars)

ax = fig.gca();
ax.set_xlabel('Mean Abs. SHAP Value',size=12,fontname='Arial')
ax.set_ylabel('Time Point (ms)',size=12,fontname='Arial')
ax.get_legend().remove()
ax.set_xlim([0,3.5])
ax.set_xticks([0.0,3.5])
ax.set_xticklabels([0,3.5],fontsize=12,fontname='Arial')
fig.set_size_inches(4,3.5);

ytick_labels = [round(np.float(i.get_text())/(1000/30000)) for i in ax.get_yticklabels()][::-1]
bar_heights = []

for j in range(n_bars):

    bar_height = ax.patches[j].get_width()
    bar_heights.append(bar_height)

bar_heights = bar_heights[::-1]
percent_total_height = [x/sum(bar_heights) for x in bar_heights]
for k,label in enumerate(ytick_labels):
    arr.axvline(label,color='k',alpha=percent_total_height[k])

# %% [markdown]
### And show where these time points are located with their relative importance encoded by opacity

# %% [code]
f, arr = plt.subplots(1,figsize=[2,1.5])

for i in range(0,full_data.shape[0]):
    arr.plot(full_data[i].T, c = 'k', alpha = 0.025,linewidth=1.5);
    
arr.tick_params(direction='out',colors='k', axis='both')
    
arr.spines['top'].set_visible(False)
arr.spines['right'].set_visible(False)
arr.spines['left'].set_visible(False)

arr.set_xlabel('Time (ms)', fontsize=12,fontname='Arial');
arr.set_xticks([0,14,28,42])
arr.set_xticklabels(['0','0.5','1.0','1.5'],fontsize=12,fontname='Arial')

arr.set_yticks([]);

for i,t in enumerate(ytick_labels):
    arr.axvline(t,alpha=percent_total_height[i]*20,
                color='goldenrod',lw=2)

# %% [markdown]
## Figure 5C: SHAP values broken down by WaveMAP cluster

# %% [markdown]
### We plot each WaveMAP class with their top-three individually informative time points in a SHAP-sense. We also use bar plots to show the relative importance of these three locations which is also encoded as opacity in the lines.

# %% [code]
n_bars = 3
for i in range(len(shap_values)):
    fig = plt.figure()
    
    clust_color = UMAP_and_GMM[UMAP_and_GMM['color']==i]['dbscan_hex'].iloc[0]
    shap.summary_plot(shap_values[i], X, 
                      [str(np.round(x*(1000/30000),2)) for x in pd.DataFrame(X).columns.tolist()],
                      plot_type="bar", 
                      max_display = n_bars, color = clust_color,show=False)
    ytick_labels = [np.float(i.get_text())*0.05 for i in ax.get_yticklabels()][::-1]
    
    ax = fig.gca()
    fig.set_size_inches(0.6,1.0)
    ax.set_xlabel('',fontsize=12)
    ax.set_ylabel('',fontsize=12)
    ax.set_xlim(0,1)

    f, arr = plot_group(i+1,clustering_solution,UMAP_and_GMM,CUSTOM_PAL_SORT_3,mean_only=True)
    ytick_labels = [round(np.float(i.get_text())/(1000/30000)) for i in ax.get_yticklabels()][::-1]
    bar_heights = []
    arr.spines['left'].set_visible(False)
    arr.spines['right'].set_visible(False)
    arr.spines['bottom'].set_visible(False)

    for j in range(n_bars):

        bar_height = ax.patches[j].get_width()
        bar_heights.append(bar_height)

    bar_heights = bar_heights[::-1]
    percent_total_height = [x/sum(bar_heights) for x in bar_heights]
    for k,label in enumerate(ytick_labels):
        arr.axvline(label,color='k',alpha=percent_total_height[k])
    f.set_size_inches([1.5,1.0])

# %% [markdown]
# Figure 6: Physiological properties

# %% [markdown]
## Figure 6A,B: Average FR traces aligned to stimulus

# %% [markdown]
### We next plot the averaged FR traces for each WaveMAP cluster aligned to stimulus onset

# %% [code]
BS_ORDERING = [5,6,0]
NS_ORDERING = [7,1,2,3,4]

f, arr = plt.subplots(3,figsize=[2,3.33])

time = np.arange(-0.1,0.5,0.001)

for i,ix in enumerate(BS_ORDERING):
  PREF = UMAP_traces_df.iloc[ix]['PREF']
  NONPREF = UMAP_traces_df.iloc[ix]['NONPREF']
  PREF_UPPER = UMAP_traces_df.iloc[ix]['PREF_UPPER_BOUND']
  PREF_LOWER = UMAP_traces_df.iloc[ix]['PREF_LOWER_BOUND']
  NONPREF_UPPER = UMAP_traces_df.iloc[ix]['NONPREF_UPPER_BOUND']
  NONPREF_LOWER = UMAP_traces_df.iloc[ix]['NONPREF_LOWER_BOUND']
  arr[i].plot(time,PREF,color=CUSTOM_PAL_SORT_3[ix])
  arr[i].plot(time,NONPREF,'--',color=CUSTOM_PAL_SORT_3[ix])
  arr[i].fill_between(time,PREF_UPPER,PREF_LOWER,
            color='gray',alpha=0.2)
  arr[i].fill_between(time,NONPREF_UPPER,NONPREF_LOWER,
            color='gray',alpha=0.2)
  arr[i].set_ylim(5,30)
  arr[i].set_xticks([-0.1,0.1,0.3,0.5])
  arr[i].set_xlim(-0.1,0.5)
  arr[i].set_yticks([5,30])
  arr[i].spines['left'].set_position(('axes', -0.05))
  arr[i].spines['top'].set_visible(False)
  arr[i].spines['right'].set_visible(False)
  arr[i].axvline(0,ymin=0.,ymax=30,linestyle='dashed',color='k')
  f.tight_layout()

f, arr = plt.subplots(5,figsize=[2,6])

time = np.arange(-0.1,0.5,0.001)

for i,ix in enumerate(NS_ORDERING):
  PREF = UMAP_traces_df.iloc[ix]['PREF']
  NONPREF = UMAP_traces_df.iloc[ix]['NONPREF']
  PREF_UPPER = UMAP_traces_df.iloc[ix]['PREF_UPPER_BOUND']
  PREF_LOWER = UMAP_traces_df.iloc[ix]['PREF_LOWER_BOUND']
  NONPREF_UPPER = UMAP_traces_df.iloc[ix]['NONPREF_UPPER_BOUND']
  NONPREF_LOWER = UMAP_traces_df.iloc[ix]['NONPREF_LOWER_BOUND']
  arr[i].plot(time,PREF,color=CUSTOM_PAL_SORT_3[ix])
  arr[i].plot(time,NONPREF,'--',color=CUSTOM_PAL_SORT_3[ix])
  arr[i].fill_between(time,PREF_UPPER,PREF_LOWER,
            color='gray',alpha=0.2)
  arr[i].fill_between(time,NONPREF_UPPER,NONPREF_LOWER,
            color='gray',alpha=0.2)
  arr[i].set_ylim(5,30)
  arr[i].set_xticks([-0.1,0.1,0.3,0.5])
  arr[i].set_xlim(-0.1,0.5)
  arr[i].set_yticks([5,30])
  arr[i].spines['left'].set_position(('axes', -0.05))
  arr[i].spines['top'].set_visible(False)
  arr[i].spines['right'].set_visible(False)
  arr[i].axvline(0,ymin=0.,ymax=30,linestyle='dashed',color='k')
  f.tight_layout()

# %% [markdown]
## Figure 6C: Baseline WaveMAP cluster FRs

# %% [markdown]
### From these stimulus-aligned FR traces, we also calculated the baseline FR which is the FR averaged over the pre-stimulus period

# %% [code]
def bootstrap_median(data,iter_=5000):
    median_list = []
    
    for i in range(iter_):
        median_list.append(np.median(np.random.choice(data,len(data))))
                
    return np.mean(median_list), np.std(median_list)

def get_baseline_FR_stats(df,clust_ix,conf=0.95,UMAP_clusts=True):
    baseline_FR = baseline_FR_df[baseline_FR_df['dbscan_color']==str(clust_ix)]['baseline_FR'].tolist()
    
    if not UMAP_clusts:
        GMM_baseline_FR = GMM_baseline_FR_df[GMM_baseline_FR_df['GMM_class']==str(clust_ix)]['baseline_FR'].tolist()
        
    n = len(baseline_FR)
    m, se = np.median(baseline_FR), scipy.stats.sem(baseline_FR)
    h = se * scipy.stats.t.ppf((1 + conf) / 2., n-1)
    return m, se, m-h, m+h

def get_baseline_FR(df,clust_ix,UMAP_clusts=True):
    baseline_FR = baseline_FR_df[baseline_FR_df['dbscan_color']==str(clust_ix)]['baseline_FR'].tolist()
    
    if not UMAP_clusts:
        GMM_baseline_FR = GMM_baseline_FR_df[GMM_baseline_FR_df['GMM_class']==str(clust_ix)]['baseline_FR'].tolist()
        
    return baseline_FR

f, arr = plt.subplots(1)
f.set_size_inches(3,2.5)

for i,clust_ix in enumerate([5,6,0]):
    start_ix = 0    
    
    median, med_se = bootstrap_median(get_baseline_FR(baseline_FR_df,clust_ix))
    
    arr.bar(start_ix+i, median, 
            color=UMAP_and_GMM[UMAP_and_GMM['color']==clust_ix]['dbscan_hex'],
           yerr=med_se)
    
for i,clust_ix in enumerate([7,1,2,3,4]):
    start_ix = 4
    
    median, med_se = bootstrap_median(get_baseline_FR(baseline_FR_df,clust_ix))
    
    arr.bar(start_ix+i, median, 
            color=UMAP_and_GMM[UMAP_and_GMM['color']==clust_ix]['dbscan_hex'],
           yerr=med_se)

arr.set_ylabel('Baseline FR (spikes/s)')
arr.set_xticks([1,6]);
arr.set_xticklabels(['Broad-Spiking','Narrow-Spiking'],fontsize=12,fontname='Arial')
arr.spines['right'].set_visible(False)
arr.spines['top'].set_visible(False)
arr.set_ylim(0,15);

# %% [markdown]
## Figure 6D: Max WaveMAP cluster FRs

# %% [markdown]
### And next calculate the max FR as the highest FR reached over the course of the entire post-stimulus trial.

# %% [code]
f, arr = plt.subplots(1)

f.set_size_inches(3,2.5)
    
def get_max_FR_stats(df,clust_ix,conf=0.95,UMAP_clusts=True):
    max_FR = max_FR_df[max_FR_df['dbscan_color']==str(clust_ix)]['max_FR'].tolist()
    
    if not UMAP_clusts:
        max_FR = max_FR_df[max_FR_df['GMM_class']==str(clust_ix)]['max_FR'].tolist()
        
    n = len(max_FR)
    m, se = np.median(max_FR), scipy.stats.sem(max_FR)
    h = se * scipy.stats.t.ppf((1 + conf) / 2., n-1)
    return m, se, m-h, m+h

def get_max_FR(df,clust_ix, UMAP_clusts=True):
    max_FR = max_FR_df[max_FR_df['dbscan_color']==str(clust_ix)]['max_FR'].tolist()
    
    if not UMAP_clusts:
        max_FR = GMM_max_FR_df[GMM_max_FR_df['GMM_class']==str(clust_ix)]['max_FR'].tolist()
    
    return max_FR

for i,clust_ix in enumerate([5,6,0]):
    start_ix = 0    
    
    median, med_se = bootstrap_median(get_max_FR(max_FR_df,clust_ix))
    
    arr.bar(start_ix+i, median, 
            color=UMAP_and_GMM[UMAP_and_GMM['color']==clust_ix]['dbscan_hex'],
           yerr=med_se)
    
for i,clust_ix in enumerate([7,1,2,3,4]):
    start_ix = 4
    
    median, med_se = bootstrap_median(get_max_FR(max_FR_df,clust_ix))
    
    arr.bar(start_ix+i, median, 
            color=UMAP_and_GMM[UMAP_and_GMM['color']==clust_ix]['dbscan_hex'],
           yerr=med_se)

arr.set_ylabel('Max FR (spikes/s)')
arr.set_xticks([1,6]);
arr.set_xticklabels(['Broad-Spiking','Narrow-Spiking'],fontsize=12,fontname='Arial')
arr.spines['right'].set_visible(False)
arr.spines['top'].set_visible(False)
arr.set_ylim(0,40);

# %% [markdown]
## Figure 6E: Firing rate range for WaveMAP clusters

# %% [markdown]
### Taking the difference between the max FR and baseline FR, we have the FR Range.

# %% [code]
def get_dynamic_range_stats(clust_ix,max_FR_df,baseline_FR_df,conf=0.95,UMAP_clusts=True):
    if UMAP_clusts:
        max_FR = max_FR_df[max_FR_df['dbscan_color']==str(clust_ix)]['max_FR'].tolist()
        baseline_FR = baseline_FR_df[baseline_FR_df['dbscan_color']==str(clust_ix)]['baseline_FR'].tolist()
        
    if not UMAP_clusts:
        max_FR = max_FR_df[max_FR_df['GMM_class']==str(clust_ix)]['max_FR'].tolist()
        baseline_FR = baseline_FR_df[baseline_FR_df['GMM_class']==str(clust_ix)]['baseline_FR'].tolist()
    
    dynamic_range_FR = np.subtract(max_FR,baseline_FR)
    
    n = len(dynamic_range_FR)
    m, se = np.median(dynamic_range_FR), scipy.stats.sem(dynamic_range_FR)
    h = se * scipy.stats.t.ppf((1 + conf) / 2., n-1)
    
    return m, se, m-h, m+h

def get_dynamic_range(clust_ix,max_FR_df,baseline_FR_df,UMAP_clusts=True):
    if UMAP_clusts:
        max_FR = max_FR_df[max_FR_df['dbscan_color']==str(clust_ix)]['max_FR'].tolist()
        baseline_FR = baseline_FR_df[baseline_FR_df['dbscan_color']==str(clust_ix)]['baseline_FR'].tolist()
    
    if not UMAP_clusts:
        max_FR = GMM_max_FR_df[GMM_max_FR_df['GMM_class']==str(clust_ix)]['max_FR'].tolist()
        baseline_FR = GMM_baseline_FR_df[GMM_baseline_FR_df['GMM_class']==str(clust_ix)]['baseline_FR'].tolist()
    
    return np.subtract(max_FR,baseline_FR)


f, arr = plt.subplots(1)

f.set_size_inches(3,2.5)

for i,clust_ix in enumerate([5,6,0]):
    start_ix = 0    
    
    median, med_se = bootstrap_median(get_dynamic_range(clust_ix,max_FR_df,baseline_FR_df))
    
    arr.bar(start_ix+i, median, 
            color=UMAP_and_GMM[UMAP_and_GMM['color']==clust_ix]['dbscan_hex'],
           yerr=med_se)
    
for i,clust_ix in enumerate([7,1,2,3,4]):
    start_ix = 4
    
    median, med_se = bootstrap_median(get_dynamic_range(clust_ix,max_FR_df,baseline_FR_df))
    
    arr.bar(start_ix+i, median, 
            color=UMAP_and_GMM[UMAP_and_GMM['color']==clust_ix]['dbscan_hex'],
           yerr=med_se)

arr.set_ylabel('FR Range (spikes/s)')
arr.set_xticks([1,6]);
arr.set_xticklabels(['Broad-Spiking','Narrow-Spiking'],fontsize=12,fontname='Arial')
arr.spines['right'].set_visible(False)
arr.spines['top'].set_visible(False)
arr.set_ylim(0,25);

# %% [markdown]
# Figure 7: Functional properties of WaveMAP clusters

# %% [markdown]
### Next we show the change in firing rate as a function of time against various stimulus coherences. We show this for an example BS and NS cluster.

# %% [markdown]
## Figure 7A: Average FR change across coherence for WaveMAP cluster 6


# %% [code]
def hex_to_rgb(hex_code):
    h = hex_code.lstrip('#')
    rgb_256 =  tuple(int(h[i:i+2], 16) for i in (0, 2, 4))
    rgb = tuple(x/256 for x in rgb_256)
    return rgb

def fr_by_coherence(ix,CLUST_IX):

    f, arr = plt.subplots(1,figsize=[3,2.5])
    for i in range(diffV_list[ix].shape[1]):
        arr.plot(np.linspace(-0.1,0.4,499),diffV_list[ix][:,i],c=coherence_colors[i],linewidth=3)
    arr.spines['top'].set_visible(False)
    arr.spines['right'].set_visible(False)
    arr.spines['left'].set_position(['axes',-0.05])
    arr.set_xlim(0.,0.4)

    arr.set_ylim(0,15)
    arr.set_yticks([0,5,10,15])
    arr.set_xlabel('Time Relative to \nStimulus Onset (ms)')
    arr.set_ylabel('Average Firing Rate \n(spikes/s)')

    for i,slope in enumerate(dec_dyn_data[ix]):
        interval = [0.175,0.325] #Interval that Chand did regression (don't change)
        x = [interval[0],interval[1]]
        y = [diffV_list[ix][274,i],diffV_list[ix][424,i]]

        arr.plot(x,y,color='k',linestyle='dashed',alpha=0.5,linewidth=3,zorder=10)
    
fr_by_coherence(2,4)

# %% [markdown]
## Figure 7B: Average FR change across coherence for WaveMAP cluster 1

# %% [code]
fr_by_coherence(7,4)

# %% [markdown]
## Figure 7C: FR rate of rise per coherence for BS WaveMAP clusters

# %% [markdown]
### We next show the FR rate of rise (how quickly it increases after stimulus presentation) versus coherences

# %% [code]
f, arr = plt.subplots(1,figsize=[3,2.5])

for i,clust_ix in enumerate([5,6,0]):
    arr.errorbar(range(7),dec_dyn_data[i],yerr=dec_dyn_data_err[i], marker='o', fillstyle='full', markerfacecolor='w',
                c=hex_to_rgb(UMAP_and_GMM[UMAP_and_GMM['color']==clust_ix]['dbscan_hex'].tolist()[0]),clip_on=False)
arr.spines['top'].set_visible(False)
arr.spines['right'].set_visible(False)
arr.spines['left'].set_position(['axes',-0.05])
arr.spines['bottom'].set_position(['axes',-0.05])
arr.set_xticks(np.arange(len(coherences)))
arr.set_xlim(0,len(coherences)-1)
arr.set_xticklabels([int(x) for x in np.round(coherences,0)])
arr.set_ylim(0,70)
arr.set_yticks([0,35,70])
arr.set_ylabel('FR Rate of Rise \n(spikes/s/s)')
arr.set_xlabel('Coherence (%)')
arr.invert_xaxis()

# %% [markdown]
## Figure 7D: FR rate of rise per coherence for NS WaveMAP clusters

# %% [markdown]
### and similarly we show this for NS clusters as well

# %% [code]
f, arr = plt.subplots(1,figsize=[3,2.5])
offset=3

for i,clust_ix in enumerate([7,1,2,3,4]):
    arr.errorbar(range(7),dec_dyn_data[i+offset],yerr=dec_dyn_data_err[i+offset], marker='o', fillstyle='full', markerfacecolor='w',
                c=hex_to_rgb(UMAP_and_GMM[UMAP_and_GMM['color']==clust_ix]['dbscan_hex'].tolist()[0]),clip_on=False)
    
arr.spines['top'].set_visible(False)
arr.spines['right'].set_visible(False)
arr.spines['left'].set_position(['axes',-0.05])
arr.spines['bottom'].set_position(['axes',-0.05])
arr.set_xticks(np.arange(len(coherences)))
arr.set_xlim(0,len(coherences)-1)
arr.set_xticklabels([int(x) for x in np.round(coherences,0)])
arr.set_ylim(0,70)
arr.set_yticks([0,35,70])
arr.set_ylabel('FR Rate of Rise \n(spikes/s/s)')
arr.set_xlabel('Coherence (%)')
arr.invert_xaxis()

# %% [markdown]
## Figure 7E: Coherence slope per WaveMAP cluster

# %% [markdown]
### Now we take a slope of this FR rate of rise vs. coherence and pplot these differences. 

# %% [code]
RT_bins = [12]

offset=3

f, arr = plt.subplots(1)

f.set_size_inches(3,2.5)

arr.set_ylabel('Coherence Slope \n(spikes/s/s/coherence)',fontsize=12,fontname='Arial');
# arr.set_ylim(ymin=150,ymax=300)

arr.set_ylim(ymin=-0.0,ymax=0.4)
arr.set_yticks([0, 0.2, 0.4]);
# arr.set_yticklabels([150,200,250,300],fontsize=12,fontname='Arial')
arr.set_xticks([1,6]);
arr.set_xticklabels(['Broad-Spiking','Narrow-Spiking'],fontsize=12,fontname='Arial')
arr.spines['right'].set_visible(False)
arr.spines['top'].set_visible(False)

# discrim_GMM_dict = {}

# for i,label in enumerate(GMM_class_df['Class'].to_numpy()):
#     discrim_GMM_dict[label] = get_discrim(label,GMM_class_df['Class'].to_numpy(), vmIndex_df)
    
for i,clust_ix in enumerate([5,6,0]):
    
    median, med_se = bootstrap_median(dec_dyn_slope[i])
    
    start_ix = 0
    arr.bar(start_ix+i, median, 
            color=UMAP_and_GMM[UMAP_and_GMM['color']==clust_ix]['dbscan_hex'],
           yerr=med_se)
    
for i,clust_ix in enumerate([7,1,2,3,4]):
    start_ix = 4
    
    median, med_se = bootstrap_median(dec_dyn_slope[i+offset])
    
    arr.bar(start_ix+i, median, 
            color=UMAP_and_GMM[UMAP_and_GMM['color']==clust_ix]['dbscan_hex'],
           yerr=med_se)

# %% [markdown]
## Figure 7F: Discrimination Time 

# %% [markdown]
### We now calculate the discrimination time which is the earliest time point at which we can predict the reach direction by observing a given neuron. We do this for all WaveMAP clusters.

# %% [code]
def get_all_discrim(cluster_ix):
    RT_bin = 12
    clust_data = list(all_data_df[all_data_df.cluster_ix == cluster_ix]['disc'])
    discrim_times = [x for x in clust_data if not np.isnan(x)]
    return discrim_times

RT_bins = [12]

f, arr = plt.subplots(1)

f.set_size_inches(3,2.5)

arr.set_ylabel('Discrimination Time (ms)',fontsize=12,fontname='Arial');
# arr.set_ylim(ymin=150,ymax=300)

arr.set_ylim(ymin=150,ymax=300)
arr.set_yticks([150, 200, 250, 300]);
arr.set_yticklabels([150,200,250,300],fontsize=12,fontname='Arial')
arr.set_xticks([1,6]);
arr.set_xticklabels(['Broad-Spiking','Narrow-Spiking'],fontsize=12,fontname='Arial')
arr.spines['right'].set_visible(False)
arr.spines['top'].set_visible(False)

# discrim_GMM_dict = {}

# for i,label in enumerate(GMM_class_df['Class'].to_numpy()):
#     discrim_GMM_dict[label] = get_discrim(label,GMM_class_df['Class'].to_numpy(), vmIndex_df)
    
for i,clust_ix in enumerate([5,6,0]):
    start_ix = 0
    
    median, med_se = bootstrap_median(get_all_discrim(clust_ix))
    
    arr.bar(start_ix+i, median, 
            color=UMAP_and_GMM[UMAP_and_GMM['color']==clust_ix]['dbscan_hex'],
           yerr=med_se)
    arr.annotate(str(clust_ix+1), xy=(start_ix+i, 0.003),fontsize=12, fontname='Arial',color = 'white', ha="center")
    
for i,clust_ix in enumerate([7,1,2,3,4]):
    start_ix = 4
    
    median, med_se = bootstrap_median(get_all_discrim(clust_ix))
    
    arr.bar(start_ix+i, median, 
            color=UMAP_and_GMM[UMAP_and_GMM['color']==clust_ix]['dbscan_hex'],
           yerr=med_se)
    arr.annotate(str(clust_ix+1), xy=(start_ix+i, 0.003),fontsize=12, fontname='Arial',color = 'white', ha="center")
    

# %% [markdown]
# Figure 8: Laminar distributions

# %% [markdown]
### First we plot the laminar distributions of each WaveMAP cluster. Each bar corresponds to one of 16 channels along the U-probe located from the pial surface to 2.4 mm into cortex (the bottom of Layer VI in PMd).

# %% [code]
ORDERING = [0, 1, 2, 3, 4, 5, 6, 7]
TIME_LENGTH = 1600

for i,ix in enumerate(range(0,8)):
    f, arr = plt.subplots(1, figsize = [3,2])
    clust_color = UMAP_and_GMM[UMAP_and_GMM['color']==ix]['dbscan_hex'].iloc[0]

    g = sns.countplot(filt_full_df[filt_full_df['cluster_ix']==ix]['depth'].tolist(),
                      ax=arr, color=clust_color, order=DEPTHS)
    sns.despine(ax=g)
    
    g.set_ylabel('Counts')

    g.set_xlim([-1,17])
    g.set_xticks([3,7,11,15])
    g.set_xticklabels(['0.6','1.2','1.8','2.4'],fontsize=12)
    g.set_yticks([0,15])
    g.set_yticklabels([0,15],fontsize=12)
    arr.set_xlabel('Channel Depth (mm)',fontsize=12)
    x,y = 15,13
    ellipse = mpl.patches.Ellipse((x,y), width=2.0, height=3.1, facecolor='w',
                         edgecolor='k',linewidth=1.5)
    label = arr.annotate(str(ORDERING[ix]+1), xy=(x-0.07, y-0.8),fontsize=12, color = 'k', ha="center")
    arr.add_patch(ellipse)
    plt.tight_layout()

# %% [markdown]
### and compare that to the distributions of GMM clusters

# %% [code]
for i,ix in enumerate(range(1,5)):
    f, arr = plt.subplots(1, figsize = [3,2])
    clust_color = GMM_PAL[i]

    g = sns.countplot(filt_full_df[filt_full_df['gmm_ix']==ix]['depth'].tolist(),
                      ax=arr, color=clust_color, order=DEPTHS)
    sns.despine(ax=g)
    
    g.set_ylabel('Counts')

    g.set_xlim([-1,17])
    g.set_xticks([3,7,11,15])
    g.set_xticklabels(['0.6','1.2','1.8','2.4'],fontsize=12)
    g.set_yticks([0,25])
    g.set_yticklabels([0,25],fontsize=12)
    arr.set_xlabel('Channel Depth (mm)',fontsize=12)
    plt.tight_layout()

# %% [markdown]
# Figure 9: Laminar distribution of inhibitory subtypes

# %% [markdown]
### We first calculate the laminar distribution of the CB-, CR-, and PV-positive inhibitory cell types. The following code contains functions to read stereological hand counts done in FIJI (ImageJ).

# %% [code]
import xml.etree.ElementTree as ET
xml_files_path = 'WaveMAP_Paper/data/annotations/'

SHRINKAGE_FACTOR_DICT = {'AM289': 1.2, 
                         'AM292': 1.3,
                         'AM294': 1.1,
                         'AM295': 1.1,
                         'AM296': 1.3,
                         'AM299': 1.2}

def plot_stain_density(norm_anatomical_dict,stain, ylim = None, color = 'blue'):
    nonan_norm_anat = [x for x in norm_anatomical_dict[stain] if not np.isnan(x).any()]
    nonan_norm_anat_zip = list(zip(*nonan_norm_anat))

    nonan_norm_anat_mean = [np.mean(x) for x in nonan_norm_anat_zip]
    nonan_norm_anat_err = [np.std(x)/len(x) for x in nonan_norm_anat_zip]
    
    f, arr = plt.subplots(1, figsize=[3.5,2])
    arr.set_ylim(0,0.3)
    arr.set_xticks([0,4,8,12,16])
    arr.set_xticklabels([0.0,0.6,1.2,1.8,2.4])
    arr.spines['top'].set_visible(False)
    arr.spines['right'].set_visible(False)
    arr.bar(range(16),nonan_norm_anat_mean,yerr=nonan_norm_anat_err,color = color)
    arr.set_ylabel('Normalized Counts')
    arr.set_xlabel('Depth from Surface (mm)')
    arr.spines['bottom'].set_bounds(0.0,16)
    return 

def point_to_line_dist(point_coords,line_coord_pair,shrinkage=None):
    SCALE_FACTOR = 3.7313 #pixels/um
    
    [line_x1, line_x2], [line_y1, line_y2] = line_coord_pair
    p1, p2 = point_coords
    
    distance = np.abs((line_y2-line_y1)*p1 - (line_x2-line_x1)*p2 + line_x2*line_y1 - line_y2*line_x1)/np.sqrt(np.power(line_y2-line_y1,2)+(np.power(line_x2-line_x1,2)))
    
    if shrinkage:
        distance = distance*shrinkage
    
    return distance/SCALE_FACTOR

def parse_annotation(xml_files_path):
    marker_dict = {}
    n_skip = 2 #empty items to skip past 
    for f in os.listdir(xml_files_path):
        if f.endswith('.xml'):
            marker_list = []
            file = os.path.join(xml_files_path,f)
            tree = ET.parse(file)
            root = tree.getroot()

            for mark_ix in range(len(root[1][2])-2): 
                x = int(root[1][2][mark_ix+n_skip][0].text)
                y = int(root[1][2][mark_ix+n_skip][1].text)
                marker_list.append([x,y])
        else:
            continue
        marker_dict[f] = marker_list

    return marker_dict

def calc_densities(xml_files_path,shrinkage_factor=None):
    marker_dict = parse_annotation(xml_files_path)
    marker_dist_dict = {}
    for f in list(marker_dict.keys()):
        specimen_info_ix = f.find('AM')
        if f.endswith('.xml'):
            csv_file = f[specimen_info_ix:-4]+'.csv'
            if os.path.exists(os.path.join(xml_files_path,csv_file)):
                xml_files = list(parse_annotation(xml_files_path))
                f_df = pd.read_csv(os.path.join(xml_files_path,xml_files[specimen_info_ix:-4]+'.csv'))
                line_coords = [f_df['X'].tolist(), f_df['Y'].tolist()]
                dist_list = []
                for mark in marker_dict[f]:
                    for specimen in list(SHRINKAGE_FACTOR_DICT.keys()):
                        print(f)
                        if specimen in f:
                            shrinkage = SHRINKAGE_FACTOR_DICT[specimen]
                    dist = point_to_line_dist(mark,line_coords,shrinkage=shrinkage)
                    if shrinkage_factor:
                        dist = dist*shrinkage_factor
                    dist_list.append(dist)

                marker_dist_dict[f] = dist_list
            else:
                marker_dist_dict[f] = []
    return marker_dist_dict

def calc_densities(xml_files_path,shrinkage_factor=None):
    
    marker_dict = parse_annotation(xml_files_path)
    marker_dist_dict = {}
    for f in list(marker_dict.keys()):
        specimen_info_ix = f.find('AM')
        csv_file_suffix = f[specimen_info_ix:-4]+'.csv'

        csv_file = [s for s in os.listdir(xml_files_path) if csv_file_suffix in s][0]
        f_df = pd.read_csv(os.path.join(xml_files_path,csv_file))

        line_coords = [f_df['X'].tolist(), f_df['Y'].tolist()]
        dist_list = []
        for mark in marker_dict[f]:
            for specimen in list(SHRINKAGE_FACTOR_DICT.keys()):
                if specimen in f:
                    shrinkage = SHRINKAGE_FACTOR_DICT[specimen]
                else:
                    shrinkage = 1.0
            dist_list.append(point_to_line_dist(mark,line_coords,shrinkage))
            
        marker_dist_dict[f] = dist_list
        
    return marker_dist_dict

FILES_TO_SKIP = ['AM299 CB dPMC40x__2Merge','AM299 CB dPMC40x_1Merge']#these have sideways tissue that hasn't been converted to work yet.
def process_counts(xml_files_path):
    marker_dist_dict = calc_densities(xml_files_path)
    specimen_df = pd.DataFrame(columns=['Specimen_ID','PV','CR','CB','MAP2'])
    density_dict = calc_densities(xml_files_path)
    
    specimen_list = []
    for k in list(marker_dist_dict.keys()): 
        specimen_info_ix = k.find('AM')    
        specimen = k[specimen_info_ix:specimen_info_ix+5]
        specimen_list.append(specimen)
        
    specimen_set = set(specimen_list)
    for i,s in enumerate(specimen_set):
        specimen_df.at[i,'Specimen_ID'] = s
    
    specimen_df = specimen_df.set_index('Specimen_ID')
    
    for k in list(marker_dist_dict.keys()):
        if k not in FILES_TO_SKIP:
            specimen_data = []

            for s in specimen_set:
                if s in k:
                    specimen_data.append(k)

            for s in specimen_data:
                specimen_info_ix = k.find('AM')    
                specimen = k[specimen_info_ix:specimen_info_ix+5]
                if 'C1.xml' in s:
                    if np.isnan(specimen_df.at[specimen,'PV']).any():
                        specimen_df.at[specimen,'PV'] = density_dict[s]
                    else:
                        specimen_df.at[specimen,'PV'] = specimen_df.at[specimen,'PV']+density_dict[s]
                elif 'C2.xml' in s:
                    if np.isnan(specimen_df.at[specimen,'CR']).any():
                        specimen_df.at[specimen,'CR'] = density_dict[s]
                    else:
                        specimen_df.at[specimen,'CR'] = specimen_df.at[specimen,'CR']+density_dict[s]
                elif 'CB' in s:
                    if np.isnan(specimen_df.at[specimen,'CB']).any():
                        specimen_df.at[specimen,'CB'] = density_dict[s]
                    else:
                        specimen_df.at[specimen,'CB'] = specimen_df.at[specimen,'CB']+density_dict[s]
                elif 'MAP2' in s:
                    if np.isnan(specimen_df.at[specimen,'MAP2']).any():
                        specimen_df.at[specimen,'MAP2'] = density_dict[s]
                    else:
                        specimen_df.at[specimen,'MAP2'] = specimen_df.at[specimen,'MAP2']+density_dict[s]        
    return specimen_df

norm_anatomical_dict = {}
IHC_STAINS = ['PV','CR','CB','MAP2']
SPECIMENS_TO_SKIP = ['test']
anat_data = process_counts(xml_files_path)

for stain in IHC_STAINS:
    norm_anatomical_dict[stain] = []
        
for s in list(anat_data.index):
    for stain in IHC_STAINS:
        counts, bins, bars = plt.hist(anat_data.at[s,stain],bins=16,range=[0,2400]);
        if not np.isnan(anat_data.at[s,stain]).any():
            n_points = len(anat_data.at[s,stain])
            norm_counts = [x/n_points for x in counts]
            norm_anatomical_dict[stain].append(norm_counts)
        else:
            continue

# %% [markdown]
## Figure 8C,D,E: Laminar distribution of each inhibitory subtype

# %% [markdown]
### Here we plot the distributions for the three types with 16 bins to match Figure 8.

# %% [code]
plot_stain_density(norm_anatomical_dict,'CB',color=hex_to_rgb('68cce1'))

# %% [code]
plot_stain_density(norm_anatomical_dict,'CR',color = hex_to_rgb('f2db17'))

# %% [code]
plot_stain_density(norm_anatomical_dict,'PV',color = hex_to_rgb('c4539f'))

# %% [markdown]
# Figure S2: Stability analysis of WaveMAP

# %% [markdown]
## Figure S2A: WaveMAP across random seeds and resolutions

# %% [markdown]
### Here we apply WaveMAP across three random seeds and four resolution parameter values. 

---

This demonstrates that the WaveMAP method is stable across random seeds (up to a nonlinear perturbation) and hierarchical across resolution parameters.

# %% [code]
n_plots = 15
n_rows = 3
n_cols = 5
resolutions = [1.0, 1.5, 2.0, 5.0, 10.0]
f,arr = plt.subplots(nrows=n_rows, ncols=n_cols,figsize=[15,8])

for i,res in enumerate(resolutions):
  print(BlueCol +  str(res));
  for j in range(n_rows):
      resolution = res
      my_umap = umap.UMAP(n_neighbors=N_NEIGHBORS
                          ,min_dist=MIN_DIST,random_state=random.randint(0,10000), metric='euclidean')
      my_umap.fit(full_data)
      embedding = my_umap.transform(full_data)


      G = nx.from_scipy_sparse_matrix(my_umap.graph_)
      clustering = cylouvain.best_partition(G, resolution = resolution)
      clustering_solution = list(clustering.values())

      umap_df = pd.DataFrame(embedding, columns=('x', 'y'))

      umap_df['dbscan_color'] = clustering_solution
      husl_colors = [sns.color_palette('husl',len(set(clustering_solution)))[i] for i in clustering_solution]

      arr[j,i].scatter(umap_df['x'].tolist(), umap_df['y'].tolist(), 
                  marker='o',c=husl_colors, s=30, edgecolor='w',
                  linewidth=0.25)

      arr[j,i].spines['top'].set_visible(False)
      arr[j,i].spines['left'].set_visible(False)
      arr[j,i].spines['right'].set_visible(False)
      arr[j,i].spines['bottom'].set_visible(False)

      arr[j,i].set_xticks([])
      arr[j,i].set_yticks([])

plt.subplots_adjust(wspace=0, hspace=0)

# %% [markdown]
## Figure S2B: Random seed and random subsetting to check for robustness

# %% [markdown]
### We generate 100 random subsets over different random seeds across various percentages of the full dataset and apply WaveMAP to each
---
**WARNING: THIS CAN TAKE 45 MINS IN COLAB**; the final results of one run are cached as a data file but if you choose to run this cell, those results will be used for graphing

# %% [code]
subsets = [0.1,0.2,0.3,0.4,
           0.5,0.6,0.7,0.8,
           0.9,1.0]

clust_rand_dict = {}
for frac in subsets:
    rand_list = []
    for i in list(range(1,100)):
        reducer_rand_test = umap.UMAP(n_neighbors = N_NEIGHBORS, 
                                 min_dist=MIN_DIST, 
                                 random_state=random.randint(1,100000))
        rand_data = np.random.permutation(full_data)[0:(int(len(full_data)*frac)),:]
        mapper = reducer_rand_test.fit(rand_data)
        embedding_rand_test = reducer_rand_test.transform(rand_data)

        umap_df_rand_test = pd.DataFrame(embedding_rand_test, columns=('x', 'y'))
        G = nx.from_scipy_sparse_matrix(mapper.graph_)
        clustering = cylouvain.best_partition(G, resolution = RESOLUTION)
        clustering_solution = list(clustering.values())
        rand_list.append(len(set(clustering_solution)))

    clust_rand_dict.update({str(frac): rand_list})

subset_avg_rand_list = []
subset_std_rand_list = []

for k,v in clust_rand_dict.items():
    subset_avg_rand_list.append(np.average(v))
    subset_std_rand_list.append(np.std(v))

# %% [markdown]
### We then plot the mean and standard deviation of the number of clusters per percentage of the full dataset

# %% [code]
subsets = [0.1,0.2,0.3,0.4,
           0.5,0.6,0.7,0.8,
           0.9]

if 'subset_avg_rand_list' not in list(locals().keys()):
  subset_avg_rand_list = pkl.load(open('WaveMAP_Paper/data/subset_avg_rand_list.pkl','rb'))

if 'subset_std_rand_list' not in list(locals().keys()):
  subset_std_rand_list = pkl.load(open('WaveMAP_Paper/data/subset_std_rand_list.pkl','rb'))

f, arr = plt.subplots(1,figsize=[3,2.5])
arr.errorbar(np.array(subsets,dtype=np.float),subset_avg_rand_list[:-1],yerr=subset_std_rand_list[:-1],c = 'k', marker='o', fillstyle='full', markerfacecolor='w', linewidth=1, markeredgewidth=1)
arr.spines['top'].set_visible(False)
arr.spines['right'].set_visible(False)
arr.set_xlabel('% of Full Dataset', fontsize=12,fontname="Arial")
arr.set_xticks([0.1,0.2,0.4,0.6,0.8,1.0])
arr.set_xticklabels(['','20','40','60','80',''],fontsize=12,fontname="Arial")
arr.set_ylabel('# of Louvain \nCommunities', fontsize=12,fontname="Arial")
arr.set_yticks([0,2,4,6,8,10])
arr.set_yticklabels([0,2,4,6,8,10],fontsize=12,fontname="Arial")
arr.spines['left'].set_bounds(0,10)
arr.spines['bottom'].set_bounds(0.1,1)
arr.axhline(np.max(subset_avg_rand_list),color='k',linestyle='dashed')
plt.tight_layout()

# %% [markdown]
## We also generate adjusted mutual information scores that we can superimpose on this plot of Louvain communities.

# %% [code]
from sklearn.metrics import adjusted_mutual_info_score
from scipy.stats import sem
import community

# %% [code]
mutual_info_stability = []
data_fractions = [0.1,0.2,0.3,0.4,0.5,0.6,0.7,0.8,0.9,1.0]
ITERATIONS = 100

reducer = umap.UMAP(n_neighbors = N_NEIGHBORS, min_dist=MIN_DIST, 
                  random_state=RAND_STATE)
mapper = reducer.fit(full_data)
embedding = reducer.transform(full_data)

CV_df = pd.DataFrame(embedding, columns=('x', 'y'))
CV_df['waveform'] = list(full_data)
G = nx.from_scipy_sparse_matrix(mapper.graph_)
clustering = community.best_partition(G, resolution = RESOLUTION, 
                                      random_state = RAND_STATE)
clustering_solution = list(clustering.values())
CV_df['truth_ix'] = clustering_solution

# %% [code]
def cluster_scoring(CV_df,scoring_func,sample_frac = 0.8):

  sample_df = CV_df.sample(frac=sample_frac).sort_index()
  sample_data = np.stack(sample_df['waveform'].to_numpy())

  samp_reducer = umap.UMAP(n_neighbors = N_NEIGHBORS, min_dist=MIN_DIST, 
                    random_state=RAND_STATE) #n_epochs = 5000, learning_rate = 0.25, negative_sampling_rate = 15
  samp_mapper = samp_reducer.fit(sample_data)
  samp_embedding = samp_reducer.transform(sample_data)

  samp_G = nx.from_scipy_sparse_matrix(samp_mapper.graph_)
  samp_clustering = community.best_partition(samp_G, resolution = RESOLUTION, 
                                        random_state=RAND_STATE)
  samp_clustering_solution = list(samp_clustering.values())
  sample_df['sample_ix'] = samp_clustering_solution

  sample_ixs = sample_df['sample_ix'].tolist()
  truth_ixs = sample_df['truth_ix'].tolist()

  info = scoring_func(sample_ixs,truth_ixs)

  return info

# %% [markdown]
## Warning: this next cell generates AMI values for data subsamples and can take very long to run. Run the next cell to load a cached version of the results. If you abort this cell, be sure to delete the empty `mutual_info_stability` variable with the command `del mutual_info_stability`.

# %% [code]
for frac in data_fractions:
  ami_scores = []
  i = 0
  while i < ITERATIONS:
    ami = cluster_scoring(CV_df,adjusted_mutual_info_score, sample_frac=frac)
    ami_scores.append(ami)
    i+=1
  mutual_info_stability.append(ami_scores)

# %% [code]
len(subsets)

# %% [code]
if 'mutual_info_stability' not in list(locals().keys()):
  mutual_info_stability = pkl.load(open('WaveMAP_Paper/data/mutual_info_stability.pkl','rb'))

f,arr = plt.subplots(1,figsize=[3.8,2.8])
arr.errorbar(np.array(subsets,dtype=np.float),[np.mean(i)*10 for i in mutual_info_stability[:-1]],
             yerr=[np.std(i)*10 for i in mutual_info_stability[:-1]],
             marker='o',markerfacecolor='w',color='#ef476f',linewidth=1.5,
             markeredgewidth=1)

arr.spines['top'].set_visible(False)
arr.set_xlabel('% of Full Dataset',fontsize=12)
arr.set_ylabel('# of Louvain \nCommunities', fontsize=12,fontname="Arial",color='#ef476f')
arr.set_ylim([0,10])
arr.set_yticks([0,2,4,6,8,10])
arr.set_yticklabels([0,2,4,6,8,10],fontsize=12,fontname="Arial",color='#ef476f')
arr.spines['left'].set_bounds(0,10)
arr.spines['bottom'].set_bounds(0.0,1)
arr.spines['right'].set_color('#0ead69')
arr.spines['left'].set_color('#ef476f')
arr.tick_params(axis='y',colors='#ef476f',width=1.5)
arr.tick_params(axis='x',width=1.5)
arr.set_xticklabels(['','20','40','60','80',''],fontsize=12,
                     fontname='Arial')

arr.spines['right'].set_linewidth(1.5)
arr.spines['left'].set_linewidth(1.5)
arr.spines['bottom'].set_linewidth(1.5)


# arr.axhline(np.max(subset_avg_rand_list),color='k',linestyle='dashed')

plt.tight_layout()
arr.errorbar(np.array(subsets,dtype=np.float),
                  subset_avg_rand_list[:-1],yerr=subset_std_rand_list[:-1],
                  c = '#0ead69', marker='o', fillstyle='full', 
                  markerfacecolor='w', linewidth=1.5, markeredgewidth=1)

arr2 = arr.twinx()
arr2.spines['top'].set_visible(False)
arr2.spines['right'].set_visible(False)
arr2.set_xlim([-0.1,1.1])
arr2.set_xticks([0.,0.2,0.4,0.6,0.8,1.0])
arr2.set_xlabel('% of Full Dataset',fontsize=12,fontname='Arial')
arr2.set_ylim([0.0,1.1])
arr2.set_yticks([0.0,0.2,0.4,0.6,0.8,1.0,1.1])
arr2.set_yticklabels(['0.0','0.2','0.4','0.6','0.8','1.0',''],fontsize=12,
                     fontname='Arial',color='#0ead69')
arr2.yaxis.set_label_coords(1.17,0.5)
arr2.set_ylabel('Adj. Mutual \nInfo. Score',fontsize=12,color='#0ead69')
arr2.spines['bottom'].set_bounds([0.0,1.0])
arr2.spines['right'].set_bounds([0.0,1.0])
arr2.spines['left'].set_visible(False)
arr2.tick_params(axis='y',colors='#0ead69',width=1.5)

# %% [markdown]
## Figure S2C: Ensemble clustering on graphs

# %% [markdown]
### We use ECG (ensemble clustering on graphs) as an alternate clustering method to validate that the cluster we find with Louvain are robust to the method. ECG is an ensembled version of Louvain.

# %% [code]
# add ECG to the choice of community algorithms
def community_ecg(self, weights=None, ens_size=16, min_weight=0.05):
    W = [0]*self.ecount()
    ## Ensemble of level-1 Louvain 
    for i in range(ens_size):
        p = np.random.permutation(self.vcount()).tolist()
        g = self.permute_vertices(p)
        l = g.community_multilevel(weights=weights, return_levels=True)[0].membership
        b = [l[p[x.tuple[0]]]==l[p[x.tuple[1]]] for x in self.es]
        W = [W[i]+b[i] for i in range(len(W))]
    W = [min_weight + (1-min_weight)*W[i]/ens_size for i in range(len(W))]
    ## Force min_weight outside 2-core
    core = self.shell_index()
    ecore = [min(core[x.tuple[0]],core[x.tuple[1]]) for x in self.es]
    w = [W[i] if ecore[i]>1 else min_weight for i in range(len(ecore))]
    part = self.community_multilevel(weights=w)
    part.W = w
    part.CSI = 1-2*np.sum([min(1-i,i) for i in w])/len(w)
    return part

ig.Graph.community_ecg = community_ecg

def readGraph(fn, directed=False):
    g = ig.Graph.Read_Ncol(fn+'.edgelist',directed=directed)
    c = np.loadtxt(fn+'.community',dtype='uint8')
    node_base = min([int(x['name']) for x in g.vs]) ## graphs have 1-based or 0-based nodes 
    comm_base = min(c) ## same for communities
    comm = [c[int(x['name'])-node_base]-comm_base for x in g.vs]
    g.vs['community'] = comm
    g.vs['shape'] = 'circle'
    pal = ig.RainbowPalette(n=max(comm)+1)
    g.vs['color'] = [pal.get(int(i)) for i in comm]
    g.vs['size'] = 10
    g.es['width'] = 1
    return g


rand_data = full_data[0:(int(len(full_data))),:]
my_umap = umap.UMAP(n_neighbors=20
                    ,min_dist=0.1, metric='euclidean',random_state=random.randint(0,10000))
my_umap.fit(rand_data)
my_umap_embedding = my_umap.transform(rand_data)

G = nx.from_scipy_sparse_matrix(my_umap.graph_)
umap_igraph = ig.Graph(len(G), list(zip(*list(zip(*nx.to_edgelist(G)))[:2])))

umap_ECG = umap_igraph.community_ecg(ens_size=10,min_weight=0.5)

umap_df = pd.DataFrame(my_umap_embedding, columns=('x', 'y'))

umap_df['dbscan_color'] = umap_ECG.membership
ecg_colormap = [sns.color_palette("husl", len(set(umap_ECG.membership)))[i] for i in umap_ECG.membership]

f, arr = plt.subplots(1,figsize=[5,4])

arr.scatter(umap_df['x'].tolist(), umap_df['y'].tolist(), 
            marker='o',c=ecg_colormap, s=30, edgecolor='w',
            linewidth=0.25)

arr.spines['top'].set_visible(False)
arr.spines['left'].set_visible(False)
arr.spines['right'].set_visible(False)
arr.spines['bottom'].set_visible(False)

arr.set_xticks([])
arr.set_yticks([])

# %% [markdown]
# Figure S3: Comparison of WaveMAP against DBSCAN on t-SNE and GMM on PCA

# %% [markdown]
## First we generate a plot of DBSCAN applied to the 2-dim. embedded t-SNE space

# %% [code]
!pip install openTSNE
from openTSNE import TSNE

from sklearn.cluster import DBSCAN
from sklearn.mixture import GaussianMixture
import cycler
from sklearn.decomposition import PCA

# %% [code]
tsne = TSNE(
    perplexity=30,
    metric="euclidean",
    n_jobs=-1,
)

tsne_embed = tsne.fit(full_data)
tsne_df = pd.DataFrame(tsne_embed, columns=('x', 'y'))
clustering = DBSCAN(eps=3, min_samples=15).fit(tsne_embed)
tsne_df['cluster'] = clustering.labels_

tsne_colormap = [sns.color_palette("husl", len(set(clustering.labels_)))[i] for i in clustering.labels_]

# %% [code]
f,arr = plt.subplots(1,figsize=[7,4.5],tight_layout = {'pad': 0});
f.tight_layout()

arr.scatter(tsne_df['x'].tolist(), tsne_df['y'].tolist(), 
            marker='o', c=tsne_colormap, s=32, edgecolor='w',
            linewidth=0.5)

arr.spines['top'].set_visible(False)
arr.spines['bottom'].set_visible(False)
arr.spines['left'].set_visible(False)
arr.spines['right'].set_visible(False)
arr.set_xticks([]);
arr.set_yticks([]);

# %% [markdown]
## Next we apply a GMM to the 3-D PC-space (which explains 94% of variance) and generate AMI estimates. We also show that the BIC score at the "elbow" of the number of clusters yields four clusters.

# %% [code]
data_fracs = [0.1,0.2,0.3,0.4,0.5,0.6,0.7,0.8,0.9,1.0]
PC_reduce = PCA(n_components=3)#3
PCs = PC_reduce.fit_transform(full_data)
ground_truth_gmm = GaussianMixture(n_components=4)
ground_truth_PCA_classes = ground_truth_gmm.fit_predict(PCs)
GMM_on_PCA_df = pd.DataFrame(PCs, columns=('x', 'y', 'z'))
GMM_on_PCA_df['waveform'] = list(full_data)
GMM_on_PCA_df['truth_ix'] = ground_truth_PCA_classes

n = len(data_fracs)
for k,frac in enumerate(data_fracs):
  BIC_aggregates = {}
  for n_clusts in range(1,11): #11

    BIC_scores = []

    for _ in range(1,100): #25
      PC_reduce = PCA(n_components=3)#3

      sample_df = GMM_on_PCA_df.sample(frac=frac).sort_index()
      random_rows = np.vstack(sample_df['waveform'].to_numpy())

      PCs = PC_reduce.fit_transform(random_rows)
      
      gmm_PCA = GaussianMixture(n_components=n_clusts)
      gmm_PCA.fit(PCs)
      BIC_scores.append(gmm_PCA.bic(PCs))

    BIC_aggregates[n_clusts] = BIC_scores

  BIC_means = [np.mean(BIC_aggregates[i]) for i in list(BIC_aggregates.keys())]
  BIC_stds = [np.std(BIC_aggregates[i]) for i in list(BIC_aggregates.keys())]

AMI_aggregates = {}

for k,frac in enumerate(data_fracs):

  AMI_scores = []

  for _ in range(1,100): #25
    PC_reduce = PCA(n_components=3)#3

    sample_df = GMM_on_PCA_df.sample(frac=frac).sort_index()
    random_rows = np.vstack(sample_df['waveform'].to_numpy())

    PCs = PC_reduce.fit_transform(random_rows)
    
    gmm_PCA = GaussianMixture(n_components=4)
    gmm_PCA.fit(PCs)
    PCA_classes = gmm_PCA.fit_predict(PCs)
    truth_classes = sample_df['truth_ix'].tolist()
    AMI_scores.append(adjusted_mutual_info_score(PCA_classes,truth_classes))

  AMI_aggregates[k] = AMI_scores

AMI_means = [np.mean(AMI_aggregates[i]) for i in list(AMI_aggregates.keys())]
AMI_sems = [sem(AMI_aggregates[i]) for i in list(AMI_aggregates.keys())]

# %% [code]
if 'BIC_means' not in list(locals().keys()):
  BIC_means = pkl.load(open('WaveMAP_Paper/data/BIC_means.pkl','rb'))

if 'BIC_stds' not in list(locals().keys()):
  BIC_stds = pkl.load(open('WaveMAP_Paper/data/BIC_stds.pkl','rb'))

# %% [code]
f,arr = plt.subplots(1,figsize=[1.5,1.5])
arr.errorbar(range(1,11),BIC_means,yerr=BIC_stds,marker='.')
arr.spines['top'].set_visible(False)
arr.spines['right'].set_visible(False)
arr.spines['left'].set_visible(False)
arr.spines['bottom'].set_bounds(1,10)
arr.set_xticks([1,2,3,4,5,6,7,8,9,10])
arr.set_xticklabels(['','2','','4','','6','','8','','10'])
arr.set_xlabel('# of Clusters')
arr.set_yticks([])
plt.tight_layout()

# %% [code]
PCs = PC_reduce.fit_transform(full_data)

gmm_PCA = GaussianMixture(n_components=4)
gmm_PCA.fit(PCs)

PCA_classes = gmm_PCA.fit_predict(PCs)
cluster_colors_PCA = [sns.color_palette("husl", len(set(PCA_classes)))[i] for i in PCA_classes]

if PCs.shape[1] == 2:
  f, ax = plt.subplots(1);
  ax.scatter(PCs[:,0], PCs[:,1], cmap=plt.cm.nipy_spectral,
            edgecolor='w',c=cluster_colors_PCA,s=25);
elif PCs.shape[1] == 3:
  fig = plt.figure(1, figsize=(4, 3));
  ax = Axes3D(fig, elev=18, azim=54);
  ax.scatter(PCs[:, 0], PCs[:, 1], PCs[:, 2], cmap=plt.cm.nipy_spectral,
            edgecolor='w',c=cluster_colors_PCA,s=25);

  ax.w_xaxis.set_ticklabels([])
  ax.w_yaxis.set_ticklabels([])
  ax.w_zaxis.set_ticklabels([])

  ax.w_xaxis.set_label_text('PC 1', fontsize=12)
  ax.w_yaxis.set_label_text('PC 2', fontsize=12)
  ax.w_zaxis.set_label_text('PC 3', fontsize=12)

# %% [markdown]
## Next we apply the same bootstrapping procedure to find AMI estimates for DBSCAN on t-SNE. 

# %% [code]
tsne = TSNE(
        perplexity=30,
        metric="euclidean",
        n_jobs=-1)

tsne_embed = tsne.fit(full_data)
tsne_df = pd.DataFrame(tsne_embed, columns=('x', 'y'))
clustering = DBSCAN(eps=3, min_samples=15).fit(tsne_embed)
tsne_df['truth_ix'] = clustering.labels_
tsne_df['waveform'] = list(full_data)

tSNE_AMI_aggregates = {}

for k,frac in enumerate(data_fracs):
    tSNE_AMI_scores = []

    for _ in range(1,100):
      tsne = TSNE(
              perplexity=30,
              metric="euclidean",
              n_jobs=-1)
      
      sample_df = tsne_df.sample(frac=frac).sort_index()
      random_rows = np.vstack(sample_df['waveform'].to_numpy())
      tsne_embed = tsne.fit(random_rows)
      samp_clustering = DBSCAN(eps=3, min_samples=15).fit(tsne_embed)
      truth_classes = sample_df['truth_ix'].tolist()
      tSNE_AMI_scores.append(adjusted_mutual_info_score(samp_clustering.labels_,truth_classes))

    tSNE_AMI_aggregates[k] = tSNE_AMI_scores

tSNE_AMI_means = [np.mean(tSNE_AMI_aggregates[i]) for i in list(tSNE_AMI_aggregates.keys())]
tSNE_AMI_stds = [np.std(tSNE_AMI_aggregates[i]) for i in list(tSNE_AMI_aggregates.keys())]
tSNE_AMI_sems = [sem(tSNE_AMI_aggregates[i]) for i in list(tSNE_AMI_aggregates.keys())]

# %% [code]
if 'AMI_aggregates' not in list(locals().keys()):
  AMI_aggregates = pkl.load(open('WaveMAP_Paper/data/AMI_aggregates.pkl','rb'))

if 'AMI_means' not in list(locals().keys()):
  AMI_means = pkl.load(open('WaveMAP_Paper/data/AMI_means.pkl','rb'))

if 'AMI_sems' not in list(locals().keys()):
  AMI_sems = pkl.load(open('WaveMAP_Paper/data/AMI_sems.pkl','rb'))


if 'tSNE_AMI_aggregates' not in list(locals().keys()):
  tSNE_AMI_aggregates = pkl.load(open('WaveMAP_Paper/data/tSNE_AMI_aggregates.pkl','rb'))

if 'tSNE_AMI_means' not in list(locals().keys()):
  tSNE_AMI_means = pkl.load(open('WaveMAP_Paper/data/tSNE_AMI_means.pkl','rb'))

if 'tSNE_AMI_sems' not in list(locals().keys()):
  tSNE_AMI_sems = pkl.load(open('WaveMAP_Paper/data/tSNE_AMI_sems.pkl','rb'))

# %% [code]

if 'tSNE_AMI_aggregates' not in list(locals().keys()):
  tSNE_AMI_aggregates = pkl.load(open('WaveMAP_Paper/data/tSNE_AMI_aggregates.pkl','rb'))

tSNE_AMI_sems = [sem(tSNE_AMI_aggregates[i]) for i in list(tSNE_AMI_aggregates.keys())]

# %% [code]
f,arr = plt.subplots(1,figsize=[4,3])
wavemap = arr.errorbar(data_fractions[:-1],[np.mean(i) for i in mutual_info_stability[:-1]],
             [sem(i) for i in mutual_info_stability[:-1]],
             marker='o',markerfacecolor='w',color='dodgerblue',label='WaveMAP')

tsne = arr.errorbar(data_fractions[:-1],tSNE_AMI_means[:-1],tSNE_AMI_sems[:-1],
             marker='o',markerfacecolor='w',color='green',label='DBSCAN on t-SNE')

gmm = arr.errorbar(data_fractions[:-1],AMI_means[:-1],
             AMI_sems[:-1],
             marker='o',markerfacecolor='w',color='red',label='GMM on PCA')

arr.spines['top'].set_visible(False)
arr.spines['right'].set_visible(False)
arr.set_xlim([0.0,1.1])
arr.set_xticks([0.1,0.2,0.4,0.6,0.8,1.0])
arr.set_xticklabels(['','20','40','60','80','100'])
arr.set_xlabel('% of Full Dataset',fontsize=12)
arr.set_ylim([-.1,1.1])
arr.set_yticks([0.0,0.2,0.4,0.6,0.8,1.0])
arr.set_ylabel('Adj. Mutual \nInfo. Score',fontsize=12)
arr.spines['bottom'].set_bounds([0.1,1.0])
arr.spines['left'].set_bounds([0.0,1.0])
plt.tight_layout()
arr.legend(loc=4)

# %% [markdown]
## Fig S3C: Comparing individual AMI scores
We show a strip plot of the AMI scores for 100 different subsamples at 40% of the full dataset

# %% [code]
data1 = pd.DataFrame(mutual_info_stability[3],columns=['AMI'])
data1['DimRed'] = 'WaveMAP'

data2 = pd.DataFrame(AMI_aggregates[3],columns=['AMI'])
data2['DimRed'] = 'GMMOnPCA'

data3 = pd.DataFrame(tSNE_AMI_aggregates[3],columns=['AMI'])
data3['DimRed'] = 'DBSCANontSNE'

data = pd.concat([data1,data3,data2])

f, arr = plt.subplots(1,figsize=[1.25,3])
arr.spines['top'].set_visible(False)
arr.spines['bottom'].set_visible(False)
arr.spines['right'].set_visible(False)
arr.spines['left'].set_bounds([0.25,1.0])
plot = sns.stripplot(x='DimRed',y='AMI',hue='DimRed',data=data,ax=arr,alpha=0.1)
plot.set(xticklabels='',xlabel='',ylabel='Adj. Mutual \nInfo. Score');
arr.tick_params(bottom=False)
arr.set_ylim([0.25,1.1])
arr.set_yticks([0.25,0.5,0.75,1.0])
plot.get_legend().remove()

# %% [markdown]
## And now we show a strip plot of the AMI scores at 100 random subsamples 90% of the full dataset

# %% [code]
data1 = pd.DataFrame(mutual_info_stability[8],columns=['AMI'])
data1['DimRed'] = 'WaveMAP'

data2 = pd.DataFrame(AMI_aggregates[8],columns=['AMI'])
data2['DimRed'] = 'GMMOnPCA'

data3 = pd.DataFrame(tSNE_AMI_aggregates[8],columns=['AMI'])
data3['DimRed'] = 'DBSCANontSNE'

data = pd.concat([data1,data3,data2])

f, arr = plt.subplots(1,figsize=[1.25,3])
arr.spines['top'].set_visible(False)
arr.spines['bottom'].set_visible(False)
arr.spines['right'].set_visible(False)
arr.spines['left'].set_bounds([0.25,1.0])
plot = sns.stripplot(x='DimRed',y='AMI',hue='DimRed',data=data,ax=arr,alpha=0.1)
plot.set(xticklabels='',xlabel='',ylabel='Adj. Mutual \nInfo. Score');
arr.tick_params(bottom=False)
arr.set_ylim([0.25,1.1])
arr.set_yticks([0.25,0.5,0.75,1.0])
plot.get_legend().remove()

# %% [markdown]
# Figure S4: Comparing normalizations
This figure will demonstrate the other normalizations (or without normalization)

# %% [markdown]
## Waveforms with -1 to +1 normalization (used in the paper)

# %% [code]
f, arr = plt.subplots(1,figsize=[4.5,3.4])

print(BlueCol + "Plotting: " + str(full_data.shape[0]) + " Waveforms")
for i in range(0,full_data.shape[0]):
    arr.plot(full_data[i].T, c = 'k', alpha = 0.03,linewidth=2.);
    
arr.tick_params(direction='out',colors='k', axis='both')
    
# Set various x and y axes and labels etc.
arr.spines['top'].set_visible(False)
arr.spines['right'].set_visible(False)

arr.spines['left'].set_bounds(-1,1)
arr.spines['bottom'].set_bounds(0,48)

arr.set_xlabel('Time (ms)', fontsize=24);
arr.set_xticks([0,14,28,42,48])
arr.set_xticklabels(['0','0.5','1.0','1.5',''],fontsize=24)

arr.set_ylabel('Amplitude (a.u.)', fontsize=24)
arr.set_yticks([-1.0,0.0,1.0]);
arr.set_yticklabels([-1.0,0.0,1.0], fontsize=24);

# Plot the data
arr.set_title('-1 to +1 Normalization',fontsize=24)
plt.tight_layout()

# %% [markdown]
# Fig. S4A: Louvain communities vs. proportion of the full dataset

# %% [code]
if 'subset_avg_rand_list' not in list(locals().keys()):
  subset_avg_rand_list = pkl.load(open('WaveMAP_Paper/data/subset_avg_rand_list.pkl','rb'))

if 'subset_std_rand_list' not in list(locals().keys()):
  subset_std_rand_list = pkl.load(open('WaveMAP_Paper/data/subset_std_rand_list.pkl','rb'))

subsets = [0.1,0.2,0.3,0.4,
           0.5,0.6,0.7,0.8,
           0.9,1.0]

f, arr = plt.subplots(1,figsize=[3,2.5])
arr.errorbar(np.array(subsets,dtype=np.float),subset_avg_rand_list,yerr=subset_std_rand_list,c = 'k', marker='o', fillstyle='full', markerfacecolor='w', linewidth=1, markeredgewidth=1)
arr.spines['top'].set_visible(False)
arr.spines['right'].set_visible(False)
arr.set_xlabel('% of Full Dataset', fontsize=12,fontname="Arial")
arr.set_xticks([0.1,0.2,0.4,0.6,0.8,1.0])
arr.set_xticklabels(['','20','40','60','80','100'],fontsize=12,fontname="Arial")
arr.set_ylabel('# of Louvain \nCommunities', fontsize=12,fontname="Arial")
arr.set_yticks([0,2,4,6,8,10])
arr.set_yticklabels([0,2,4,6,8,10],fontsize=12,fontname="Arial")
arr.spines['left'].set_bounds(0,10)
arr.spines['bottom'].set_bounds(0.1,1)
arr.axhline(np.max(subset_avg_rand_list),color='k',linestyle='dashed')
plt.tight_layout()

# %% [markdown]
# Figure S4B: WaveMAP plot with -1 to +1 normalized average waveforms

# %% [code]
reducer = umap.UMAP(n_neighbors = N_NEIGHBORS, min_dist=MIN_DIST, 
                    random_state=RAND_STATE)
mapper = reducer.fit(full_data)
embedding = reducer.transform(full_data)

umap_df = pd.DataFrame(embedding, columns=('x', 'y'))

f,arr = plt.subplots(1,figsize=[7,4.5],tight_layout = {'pad': 0});
f.tight_layout()

arr.scatter(umap_df['x'].tolist(), umap_df['y'].tolist(), 
            marker='o', c=cluster_colors, s=32, edgecolor='w',
            linewidth=0.5)
arr.spines['top'].set_visible(False)
arr.spines['bottom'].set_visible(False)
arr.spines['left'].set_visible(False)
arr.spines['right'].set_visible(False)
arr.set_xticks([]);
arr.set_yticks([]);

# %% [markdown]
## Here we now show the waveforms with trough normalization (unbounded peak height)

# %% [code]
trough_normalizedWaveforms = np.load('WaveMAP_Paper/data/trough_normalizedWaveforms.npy')

f, arr = plt.subplots(1,figsize=[4.5,3.4])

print(BlueCol + "Plotting: " + str(trough_normalizedWaveforms.shape[0]) + " Waveforms")
for i in range(0,trough_normalizedWaveforms.shape[0]):
    arr.plot(trough_normalizedWaveforms[i].T, c = 'k', alpha = 0.03,linewidth=2.);
    
arr.tick_params(direction='out',colors='k', axis='both')
    
# Set various x and y axes and labels etc.
arr.spines['top'].set_visible(False)
arr.spines['right'].set_visible(False)

arr.spines['left'].set_bounds(-1,1)
arr.spines['bottom'].set_bounds(0,48)

arr.set_xlabel('Time (ms)', fontsize=24);
arr.set_xticks([0,14,28,42,48])
arr.set_xticklabels(['0','0.5','1.0','1.5',''],fontsize=24)

arr.set_ylabel('Amplitude (a.u.)', fontsize=24)
arr.set_yticks([-1.0,0.0,1.0]);
arr.set_yticklabels([-1.0,0.0,1.0], fontsize=24);
arr.set_title('Trough Normalization',fontsize=24)
# Plot the data
plt.tight_layout()


# %% [markdown]
# Fig. S4C: : Cluster number vs. data subset proportion on trough normalized waveforms

---

**THIS CELL CAN TAKE 40 MIN**; skip it and run the next cell to read cached values of the plot.

# %% [code]
subsets = [0.1,0.2,0.3,0.4,
           0.5,0.6,0.7,0.8,
           0.9,1.0]

renorm_clust_rand_dict = {}
for frac in subsets:
    print(frac)
    rand_list = []
    for i in list(range(1,100)):
        reducer_rand_test = umap.UMAP(n_neighbors = N_NEIGHBORS, 
                                 min_dist=MIN_DIST, 
                                 random_state=random.randint(1,100000))
        rand_data = np.random.permutation(trough_normalizedWaveforms)[0:(int(len(full_data)*frac)),:]
        mapper = reducer_rand_test.fit(rand_data)
        embedding_rand_test = reducer_rand_test.transform(rand_data)

        umap_df_rand_test = pd.DataFrame(embedding_rand_test, columns=('x', 'y'))
        G = nx.from_scipy_sparse_matrix(mapper.graph_)
        clustering = cylouvain.best_partition(G, resolution = RESOLUTION)
        clustering_solution = list(clustering.values())
        rand_list.append(len(set(clustering_solution)))

    renorm_clust_rand_dict.update({str(frac): rand_list})

renorm_subset_avg_rand_list = []
renorm_subset_std_rand_list = []

for k,v in renorm_clust_rand_dict.items():
    renorm_subset_avg_rand_list.append(np.average(v))
    renorm_subset_std_rand_list.append(np.std(v))

# %% [code]
subsets = [0.1,0.2,0.3,0.4,
           0.5,0.6,0.7,0.8,
           0.9,1.0]

if 'renorm_subset_avg_rand_list' not in list(locals().keys()):
  renorm_subset_avg_rand_list = pkl.load(open('WaveMAP_Paper/data/renorm_subset_avg_rand_list.pkl','rb'))

if 'renorm_subset_std_rand_list' not in list(locals().keys()):
  renorm_subset_std_rand_list = pkl.load(open('WaveMAP_Paper/data/renorm_subset_std_rand_list.pkl','rb'))

f, arr = plt.subplots(1,figsize=[3,2.5])
arr.errorbar(np.array(subsets,dtype=np.float),renorm_subset_avg_rand_list,yerr=renorm_subset_std_rand_list,c = 'k', marker='o', fillstyle='full', markerfacecolor='w', linewidth=1, markeredgewidth=1)
arr.spines['top'].set_visible(False)
arr.spines['right'].set_visible(False)
arr.set_xlabel('% of Full Dataset', fontsize=12,fontname="Arial")
arr.set_xticks([0.1,0.2,0.4,0.6,0.8,1.0])
arr.set_xticklabels(['','20','40','60','80','100'],fontsize=12,fontname="Arial")
arr.set_ylabel('# of Louvain \nCommunities', fontsize=12,fontname="Arial")
arr.set_yticks([0,2,4,6,8,10])
arr.set_yticklabels([0,2,4,6,8,10],fontsize=12,fontname="Arial")
arr.spines['left'].set_bounds(0,10)
arr.spines['bottom'].set_bounds(0.1,1)
arr.axhline(np.max(renorm_subset_avg_rand_list),color='k',linestyle='dashed')
plt.tight_layout()

# %% [markdown]
# Figure S4D: WaveMAP plot with trough normalization


# %% [code]
reducer = umap.UMAP(n_neighbors = N_NEIGHBORS, min_dist=MIN_DIST, 
                    random_state=RAND_STATE)
mapper = reducer.fit(trough_normalizedWaveforms)
embedding = reducer.transform(trough_normalizedWaveforms)

umap_df = pd.DataFrame(embedding, columns=('x', 'y'))

f,arr = plt.subplots(1,figsize=[7,4.5],tight_layout = {'pad': 0});
f.tight_layout()

arr.scatter(umap_df['x'].tolist(), umap_df['y'].tolist(), 
            marker='o', c=cluster_colors, s=32, edgecolor='w',
            linewidth=0.5)
arr.spines['top'].set_visible(False)
arr.spines['bottom'].set_visible(False)
arr.spines['left'].set_visible(False)
arr.spines['right'].set_visible(False)
arr.set_xticks([]);
arr.set_yticks([]);

# %% [markdown]
# Fig. S4E: Unnormalized WaveMAP

# %% [markdown]
### and now generate our WaveMAP plot

# %% [code]
cleanedWaveforms = scipy.io.loadmat(os.path.join(rel_path,'WaveMAP_Paper/data/cleanedWaveforms.mat'))['cleanedWaveforms']

reducer = umap.UMAP(n_neighbors = N_NEIGHBORS, min_dist=MIN_DIST, 
                    random_state=RAND_STATE)
mapper = reducer.fit(cleanedWaveforms)
embedding = reducer.transform(cleanedWaveforms)

umap_df_unnormalized = pd.DataFrame(embedding, columns=('x', 'y'))
umap_df_unnormalized['cleaned_waveform'] = list(cleanedWaveforms)

spike_amplitudes = [np.log(max(x)-min(x)) for x in umap_df_unnormalized.cleaned_waveform.tolist()]
umap_df_unnormalized['log_amp'] = spike_amplitudes

G = nx.from_scipy_sparse_matrix(mapper.graph_)
clustering = cylouvain.best_partition(G, resolution = RESOLUTION)
clustering_solution = list(clustering.values())
umap_df_unnormalized['color'] = clustering_solution

cluster_colors = [sns.color_palette("husl", len(set(clustering_solution)))[i] for i in clustering_solution]

# %% [code]
f,arr = plt.subplots(1,figsize=[7,4.5],tight_layout = {'pad': 0});
f.tight_layout()
arr.scatter(umap_df['x'].tolist(), umap_df['y'].tolist(), 
            marker='o', c=cluster_colors, s=32, edgecolor='w',
            linewidth=0.5)
arr.spines['top'].set_visible(False)
arr.spines['bottom'].set_visible(False)
arr.spines['left'].set_visible(False)
arr.spines['right'].set_visible(False)
arr.set_xticks([]);
arr.set_yticks([]);

arr.set_xlim(0,11)
arr.set_ylim(7,15)

arr.arrow(1.3,7.5,0,1.5, width=0.05, shape="full", ec="none", fc="black")
arr.arrow(1.3,7.5,1.3,0, width=0.05, shape="full", ec="none", fc="black")

arr.text(1.6,7.25,"UMAP 1", va="center")
arr.text(1.05,7.75,"UMAP 2",rotation=90, ha="left", va="bottom")

# %% [markdown]
# Fig. S4F: WaveMAP without normalization focuses on capturing amplitude

# %% [code]
f,arr = plt.subplots(1,figsize=[7,4.5],tight_layout = {'pad': 0});
f.tight_layout()
scat = arr.scatter(umap_df['x'].tolist(), umap_df['y'].tolist(), 
            marker='o', c=umap_df['log_amp'], s=32, edgecolor='w',
            linewidth=0.5)

cax = f.add_axes([0.97,0.18,0.015,0.5])
cbar = f.colorbar(scat, cax=cax, label='Log(Amplitude) (A.U.)',orientation='vertical')

arr.spines['top'].set_visible(False)
arr.spines['bottom'].set_visible(False)
arr.spines['left'].set_visible(False)
arr.spines['right'].set_visible(False)
arr.set_xticks([]);
arr.set_yticks([]);

arr.set_xlim(0,11)
arr.set_ylim(7,15)

arr.arrow(1.3,7.5,0,1.5, width=0.05, shape="full", ec="none", fc="black")
arr.arrow(1.3,7.5,1.3,0, width=0.05, shape="full", ec="none", fc="black")

arr.text(1.6,7.25,"UMAP 1", va="center")
arr.text(1.05,7.75,"UMAP 2",rotation=90, ha="left", va="bottom")

# %% [markdown]
# Figure S5: PCA of waveforms


---

First we conduct PCA on the normalized waveforms and generate a scree plot of explained variance

# %% [code]
pca = PCA()
pca.fit(full_data)

f, arr = plt.subplots(1)
arr.bar(np.arange(full_data.shape[1]),pca.explained_variance_ratio_,color='#2a9d8f')
arr.set_xlabel('PCA Components',fontsize=14)
arr.set_ylabel('Variance Explained',fontsize=14)
arr.spines['top'].set_visible(False)
arr.spines['right'].set_visible(False)
arr.set_xlim([-0.5,4.5])
arr.set_xticklabels(['','1','2','3','4','5'],fontsize=12)
arr.set_ylim([0,0.7])
arr.set_yticks([0.0,0.2,0.4,0.6,0.7])
arr.set_yticklabels(['0.0','0.2','0.4','0.6',''],fontsize=12);
xlocs = [0,1,2,3,4]
for i, v in enumerate(pca.explained_variance_ratio_[:5]):
  num = np.round(v,2)
  arr.text(xlocs[i] - 0.18, v + 0.01, str(num),fontsize=12)

# %% [markdown]
### Next we do WaveMAP on the 3-PC dim. embedded data which captures 94% of the variance and show the associated waveforms.

# %% [code]
PC_reduce = PCA(n_components=3)
PCs = PC_reduce.fit_transform(full_data)
data_approx = PC_reduce.inverse_transform(PCs)

# Generate subplots
f, arr = plt.subplots(1,figsize=[4.5,3.4])

print(BlueCol + "Plotting: " + str(data_approx.shape[0]) + " Waveforms")
for i in range(0,data_approx.shape[0]):
    arr.plot(data_approx[i].T, c = 'k', alpha = 0.03,linewidth=2.);
    
arr.tick_params(direction='out',colors='k', axis='both')
    
# Set various x and y axes and labels etc.
arr.spines['top'].set_visible(False)
arr.spines['right'].set_visible(False)

# Plot the data
plt.tight_layout()

# %% [code]
reducer = umap.UMAP(n_neighbors = N_NEIGHBORS, min_dist=MIN_DIST, 
                    random_state=RAND_STATE)
mapper = reducer.fit(data_approx)
embedding = reducer.transform(data_approx)

umap_approx_df = pd.DataFrame(embedding, columns=('x', 'y'))

G = nx.from_scipy_sparse_matrix(mapper.graph_)
clustering = cylouvain.best_partition(G, resolution = RESOLUTION)
clustering_solution = list(clustering.values())
umap_approx_df['color'] = clustering_solution

cluster_colors = [sns.color_palette("husl", len(set(clustering_solution)))[i] for i in clustering_solution]

f,arr = plt.subplots(1,figsize=[7,4.5],tight_layout = {'pad': 0});
f.tight_layout()

arr.scatter(umap_approx_df['x'].tolist(), umap_approx_df['y'].tolist(), 
            marker='o', c=cluster_colors, s=32, edgecolor='w',
            linewidth=0.5)
arr.spines['top'].set_visible(False)
arr.spines['bottom'].set_visible(False)
arr.spines['left'].set_visible(False)
arr.spines['right'].set_visible(False)
arr.set_xticks([]);
arr.set_yticks([]);

# %% [markdown]
# Figure S6: Comparison of UMAP and GMM in the specified feature space.

# %% [markdown]
## Figure S6A: WaveMAP labels in the 3-D feature space

# %% [markdown]
### To demonstrate that WaveMAP locates structure that traditional methods cannot parse, we show the WaveMAP cluster labels in the 3 feature space used by traditional methods.

# %% [code]
fig = plt.figure(figsize=[3.8,3])
ax = fig.add_subplot(111, projection='3d')
ax.set_xlim([0,1.4])
ax.set_ylim([0,1.6])
ax.set_zlim([0.,0.6])
ax.view_init(elev=20, azim=220)
ax.set_xticks([0,0.7,1.4])
ax.set_xticklabels(['',0.7,1.4],fontsize=12)
ax.set_yticks([0,0.5,1,1.5])
ax.set_yticklabels([0,0.5,1.0,1.5],fontsize=12)
ax.set_zticks([0,0.3,0.6])
ax.set_zticklabels([0,0.3,0.6],fontsize=12)
ax.tick_params(pad=-1)

for i in [int(x) for x in np.unique(UMAP_and_GMM['gmm_labels'])]:
    to_plot_df = UMAP_and_GMM[UMAP_and_GMM['gmm_labels'] == i]
    x = to_plot_df['troughToPeak_abs']
    y = to_plot_df['prePostHyper']
    z = to_plot_df['FWHM1_abs']
    ax.scatter(x,y,z,c=GMM_PAL[i-1],marker='o',alpha=0.75,s=20,linewidth=0.75,edgecolor='w',depthshade=True)
    
    ax.plot(x, z, '.', c=[0.825,0.825,0.825], alpha=0.4, zdir='y', zs=1.5)
    ax.plot(y, z, '.', c=[0.825,0.825,0.825], alpha=0.4, zdir='x', zs=1.4)
    ax.plot(x, y, '.', c=[0.825,0.825,0.825], alpha=0.4, zdir='z', zs=0)

ax.tick_params(pad=-1)

ax.set_xlabel('Trough to peak ($\mu$s)',fontsize=12,labelpad=5)
ax.set_ylabel('Peak ratio',fontsize=12,labelpad=5)
ax.set_zlabel('AP width ($\mu$s)',fontsize=12,labelpad=0)
ax.view_init(elev=20, azim=220)

ax.scatter(UMAP_and_GMM['troughToPeak_abs'],UMAP_and_GMM['prePostHyper'],UMAP_and_GMM['FWHM1_abs'],
           c=UMAP_and_GMM['dbscan_hex'],marker='o',alpha=0.75,s=20,linewidth=0.25,edgecolor='w',depthshade=True)

# %% [code]
fig = plt.figure(figsize=[3.8,3])
ax = fig.add_subplot(111, projection='3d')
ax.set_xlim([0,1.4])
ax.set_ylim([0,1.6])
ax.set_zlim([0.,0.6])
ax.view_init(elev=20, azim=220)
ax.set_xticks([0,0.7,1.4])
ax.set_xticklabels(['',0.7,1.4],fontsize=12)
ax.set_yticks([0,0.5,1,1.5])
ax.set_yticklabels([0,0.5,1.0,1.5],fontsize=12)
ax.set_zticks([0,0.3,0.6])
ax.set_zticklabels([0,0.3,0.6],fontsize=12)
ax.tick_params(pad=-1)

ax.tick_params(pad=-1)

ax.set_xlabel('Trough to peak (ms)',fontsize=12,labelpad=5)
ax.set_ylabel('Peak ratio',fontsize=12,labelpad=5)
ax.set_zlabel('AP width (ms)',fontsize=12,labelpad=0)
ax.view_init(elev=20, azim=250)

ax.scatter(UMAP_and_GMM['troughToPeak_abs'],UMAP_and_GMM['prePostHyper'],UMAP_and_GMM['FWHM1_abs'],
           c=UMAP_and_GMM['dbscan_hex'],marker='o',alpha=0.75,s=20,linewidth=0.25,edgecolor='w',depthshade=True)

# plt.savefig('view3.pdf',format='pdf')

# %% [markdown]
## Figure S6B: GMM with eight clusters

# %% [markdown]
### To verify that the quality of our clustering with WaveMAP was not just due to using more clusters, we train an eight cluster GMM model

# %% [code]
eight_GMM_classes = eight_GMM_classes[0,:].tolist()
eight_GMM_classes = [x for x in eight_GMM_classes if not np.isnan(x)]

classifies_pal = sns.color_palette("husl", 8)

# %% [code]
fig = plt.figure(figsize=[3.8,3])
ax = fig.add_subplot(111, projection='3d')
ax.set_xlim([0,1.4])
ax.set_ylim([0,1.6])
ax.set_zlim([0.,0.6])
ax.view_init(elev=20, azim=220)
ax.set_xticks([0,0.7,1.4])
ax.set_xticklabels(['',0.7,1.4],fontsize=12)
ax.set_yticks([0,0.5,1,1.5])
ax.set_yticklabels([0,0.5,1.0,1.5],fontsize=12)
ax.set_zticks([0,0.3,0.6])
ax.set_zticklabels([0,0.3,0.6],fontsize=12)
ax.tick_params(pad=-1)

classifies_df = UMAP_and_GMM
classifies_df['eight_gmm_classes'] = eight_GMM_classes

for i in range(1,9):
    to_plot_df = classifies_df[classifies_df['eight_gmm_classes'] == i]
    x = to_plot_df['troughToPeak_abs']
    y = to_plot_df['prePostHyper']
    z = to_plot_df['FWHM1_abs']
    ax.scatter(x,y,z,c=classifies_pal[i-1],marker='o',alpha=0.75,s=20,linewidth=0.75,edgecolor='w',depthshade=True)
    
    ax.plot(x, z, '.', c=[0.825,0.825,0.825], alpha=0.4, zdir='y', zs=1.5)
    ax.plot(y, z, '.', c=[0.825,0.825,0.825], alpha=0.4, zdir='x', zs=1.4)
    ax.plot(x, y, '.', c=[0.825,0.825,0.825], alpha=0.4, zdir='z', zs=0)

ax.tick_params(pad=-1)

ax.set_xlabel('Trough to peak ($\mu$s)',fontsize=12,labelpad=5)
ax.set_ylabel('Peak ratio',fontsize=12,labelpad=5)
ax.set_zlabel('AP width ($\mu$s)',fontsize=12,labelpad=0)
ax.view_init(elev=20, azim=220)

# %% [markdown]
### We train a random forest classifier on the eight GMM cluster data with the same hyperparameters as the four cluster dataset and show it performs poorly

# %% [code]
eight_classifies_nonan = [x for x in eight_GMM_classes if ~np.isnan(x)]

X_train, X_test, y_train, y_test = train_test_split(full_data[~np.isnan(full_data).any(axis=1)], 
                                                    eight_classifies_nonan, test_size=.3, random_state=RAND_STATE)

model = xgb.XGBClassifier(objective='multi:softmax')
param_dist = {"max_depth": [4],
              "min_child_weight" : [2.5],
              "n_estimators": [100],
              "learning_rate": [0.3],
              "seed": [RAND_STATE]}
UMAP_grid_search = GridSearchCV(model, param_grid=param_dist, 
                           cv = 5, 
                           verbose=10, n_jobs=-1)
UMAP_grid_search.fit(X_train, y_train)

confusion_matrix(y_test,UMAP_grid_search.predict(X_test))

# %% [markdown]
## Figure S6C: Confusion matrix for a random forest classifier on the 8 cluster GMM

# %% [markdown]
### and show the performance as a confusion matrix of the 5-fold CV test accuracy

# %% [code]
confusion_mat_counts_eight_GMM = confusion_matrix(y_test,UMAP_grid_search.predict(X_test))

conf_mat_row_list = []

for row in confusion_mat_counts_eight_GMM:
    row_sum = np.sum(row)
    
    row_percent = []
    
    for val in row:
        row_percent.append(val/row_sum)
    
    conf_mat_row_list.append(row_percent)

conf_mat = np.array(conf_mat_row_list)

colormap = mpl.cm.YlGnBu
colormap.set_under('white')

eps = np.spacing(0.0)
f, arr = plt.subplots(1,figsize=[4,3])
mappable = arr.imshow(conf_mat,cmap=colormap,vmin=eps,vmax=1.)
color_bar = f.colorbar(mappable, ax=arr, extend='min')
color_bar.set_label('P (Predicted | True)',fontsize=12,labelpad=15,fontname="Arial")
color_bar.ax.tick_params(size=3,labelsize=12)

n_classes = len(set(eight_classifies_nonan))

#Specify label behavior of the main diagonal
for i in range(0,n_classes):
    if int(conf_mat[i,i]*100) == 100:
        arr.text(i-0.38,i+0.17,int(round(conf_mat[i,i]*100)),fontsize=10,c='white',fontname="Arial")
    else:
        arr.text(i-0.34,i+0.16,int(round(conf_mat[i,i]*100)),fontsize=10,c='white',fontname="Arial")
        
#Specify label behavior of the off-diagonals
for i in range(0,n_classes):
    for j in range(0,n_classes):
        if conf_mat[i,j] < 0.1 and conf_mat[i,j] != 0:
            arr.text(j-0.2,i+0.15,int(round(conf_mat[i,j]*100)),fontsize=10,c='k',fontname="Arial")
        elif conf_mat[i,j] >= 0.1 and conf_mat[i,j] < 0.4 and conf_mat[i,j] != 0:
            arr.text(j-0.4, i+0.15,int(round(conf_mat[i,j]*100)),fontsize=10,c='k',fontname="Arial")


arr.set_xticks(range(0,n_classes))
arr.set_xticklabels(range(1,n_classes+1),fontsize=12);
arr.set_yticks(range(0,n_classes))
arr.set_yticklabels(range(1,n_classes+1),fontsize=12);
arr.set_xlabel('Predicted Class',fontsize=12);
arr.set_ylabel('True Class',fontsize=12);

plt.tight_layout()

# %% [markdown]
## Figure S6D: Eight GMM cluster waveforms

# %% [markdown]
### Here we plot each of the eight GMM clusters and show that although they seem sensible to the eye, they represent a representation that is difficult to learn (as shown in the previous panel)

# %% [code]
for i in range(1,9):
    f, arr = plt.subplots()
    f.set_size_inches(2, 1.75)
    GMM_cluster = classifies_df[classifies_df['eight_gmm_classes']==i]
    
    for _,row in GMM_cluster.iterrows():
        plt.plot(row['waveform'],alpha=.3,linewidth=.6,c=classifies_pal[int(i-1)])
        
    plt.plot(np.nanmean(GMM_cluster['waveform'].tolist(),axis=0),c='k',linewidth=1.)

    arr.spines['right'].set_visible(False)
    arr.spines['top'].set_visible(False)
    arr.set_ylim([-1.4,1.1])
    arr.set_xticks([0,14,28,42,48])
    arr.set_xticklabels(['0','0.5','1.0','1.5',''])
    arr.set_xlabel('Time (ms)',fontsize=12)
    arr.set_xlim([0,48])
    arr.set_yticks([])
    arr.tick_params(axis='both', which='major', labelsize=12)
    
    arr.spines['left'].set_visible(False)
    
    x, y = 23,-0.8

    n_waveforms = plt.text(x, y, 'n = '+str(len(GMM_cluster))
                       , fontsize=12)
    plt.tight_layout()
    plt.margins(0,0)

# %% [markdown]
# Figure S6E: Classification accuracy across various cluster numbers for WaveMAP and GMM


---
The proceeding code can take very long to run. Execute only the plotting cell to load cached data.

# %% [code]
resolution_list = np.linspace(0,10,21)
modularity_dict = {}
n_clusts_dict = {}

n_neighbors_list = [5,10,20,50,250,500,625]
n_neighbors_modularity_dict = {}
n_clusts_neighbors_dict = {}

subsets=[100]

for neigh in n_neighbors_list:
    print("\n" + BlueCol + str(neigh))
    for frac in subsets:
        rand_list = []
        n_clusts = []
        for i in list(range(1,2)):
            reducer_rand_test = umap.UMAP(n_neighbors = neigh, 
                                     min_dist=MIN_DIST, 
                                     random_state=random.randint(1,100000))
            rand_data = np.random.permutation(full_data)[0:(int(len(full_data)*frac)),:]
            mapper = reducer_rand_test.fit(rand_data)
            embedding_rand_test = reducer_rand_test.transform(rand_data)

            umap_df_rand_test = pd.DataFrame(embedding_rand_test, columns=('x', 'y'))
            G = nx.from_scipy_sparse_matrix(mapper.graph_)
            clustering = cylouvain.best_partition(G, resolution = 1.5)
            modularity = cylouvain.modularity(clustering, G)
            clustering_solution = list(clustering.values())
            rand_list.append(modularity)
            n_clusts.append(len(set(clustering_solution)))
        n_neighbors_modularity_dict.update({str(neigh): rand_list})
        n_clusts_neighbors_dict.update({str(neigh): n_clusts})

for res in resolution_list:
    print("\n" + BlueCol + str(res))
    for frac in subsets:
        rand_list = []
        n_clusts = []
        for i in list(range(1,2)):
            reducer_rand_test = umap.UMAP(n_neighbors = N_NEIGHBORS, 
                                     min_dist=MIN_DIST, 
                                     random_state=random.randint(1,100000))
            rand_data = np.random.permutation(full_data)[0:(int(len(full_data)*frac)),:]
            mapper = reducer_rand_test.fit(rand_data)
            embedding_rand_test = reducer_rand_test.transform(rand_data)

            umap_df_rand_test = pd.DataFrame(embedding_rand_test, columns=('x', 'y'))
            G = nx.from_scipy_sparse_matrix(mapper.graph_)
            clustering = cylouvain.best_partition(G, resolution = res)
            modularity = cylouvain.modularity(clustering, G)
            clustering_solution = list(clustering.values())
            rand_list.append(modularity)
            n_clusts.append(len(set(clustering_solution)))
        modularity_dict.update({str(res): rand_list})
        n_clusts_dict.update({str(res): n_clusts})

# %% [code]
from sklearn.model_selection import StratifiedKFold
from sklearn.metrics import accuracy_score

resolutions_to_use = {0.5: 17, 1.0: 13, 1.5: 8, 2.5: 6, 3.0: 5, 5.5: 4, 6.5: 3, 9.0: 2}
n_neighbors_to_use = {5: 15, 10: 13, 20: 9, 50: 7, 250: 6, 625: 5}

joint_clusts_to_use = [2,3,4,5,6,7,8,9,13,15,17]

gmm_data = np.array(list(zip(UMAP_and_GMM['troughToPeak_abs'].tolist(),
                  UMAP_and_GMM['FWHM1_abs'].tolist(),
                  UMAP_and_GMM['prePostHyper'].tolist())))

# %% [code]
def train_classifier(data_X,data_y,test_size = 0.3):
  accuracies = []
  skf = StratifiedKFold(n_splits=5)

  unclassified_ixs = [ix for ix,clust in enumerate(data_y) if clust == -1]

  data_X = np.delete(data_X,unclassified_ixs,axis=0)
  data_y = np.delete(data_y,unclassified_ixs,axis=0)

  for train_index, test_index in skf.split(data_X, data_y):
    data_X_train, data_X_test = data_X[train_index], data_X[test_index]
    data_y_train, data_y_test = data_y[train_index], data_y[test_index]

    model = xgb.XGBClassifier()
    param_dist = {
                  "max_depth": [10], #10
                  "min_child_weight" : [2.5], #2.5
                  "n_estimators": [110], #110
                  "learning_rate": [0.05], #0.05
                  "seed": [RAND_STATE]}
    grid_search = GridSearchCV(model, param_grid=param_dist, 
                              cv = 5, 
                              verbose=0, n_jobs=-1)
    
    fit_model = grid_search.fit(data_X_train,data_y_train)
    
    accuracies.append(accuracy_score(data_y_test,fit_model.predict(data_X_test)))

  return accuracies

# %% [code]
gmm_scores = []

for i in list(joint_clusts_to_use):
  gmm = GaussianMixture(n_components=i)
  gmm_labels = gmm.fit_predict(gmm_data)
  gmm_score = train_classifier(UMAP_and_GMM['waveform'].tolist(),gmm_labels)
  gmm_scores.append(gmm_score)

# %% [code]
wavemap_scores = []
wavemap_n_neigbors_scores = []

reducer = umap.UMAP(n_neighbors = N_NEIGHBORS, min_dist=MIN_DIST, 
                    random_state=RAND_STATE)
mapper = reducer.fit(full_data)
embedding = reducer.transform(full_data)


for i in list(resolutions_to_use.keys()):
  G = nx.from_scipy_sparse_matrix(mapper.graph_)
  clustering = cylouvain.best_partition(G, resolution = i)
  clustering_solution = list(clustering.values())
  wavemap_score = train_classifier(UMAP_and_GMM['waveform'].tolist(),clustering_solution)
  wavemap_scores.append(wavemap_score)

# %% [code]
wavemap_n_neigbors_scores = []

for i in list(n_neighbors_to_use.keys()):

  reducer = umap.UMAP(n_neighbors = i, min_dist=MIN_DIST, 
                      random_state=RAND_STATE)
  mapper = reducer.fit(full_data)
  embedding = reducer.transform(full_data)

  G = nx.from_scipy_sparse_matrix(mapper.graph_)
  clustering = cylouvain.best_partition(G, resolution = 1.5)
  clustering_solution = list(clustering.values())
  wavemap_n_neighbors_score = train_classifier(UMAP_and_GMM['waveform'].tolist(),clustering_solution)
  wavemap_n_neigbors_scores.append(wavemap_n_neighbors_score)

# %% [code]
if 'wavemap_scores' not in list(locals().keys()):
  wavemap_scores = pkl.load(open('WaveMAP_Paper/data/wavemap_scores.pkl','rb'))

if 'wavemap_n_neigbors_scores' not in list(locals().keys()):
  wavemap_n_neigbors_scores = pkl.load(open('WaveMAP_Paper/data/wavemap_n_neigbors_scores.pkl','rb'))

if 'gmm_scores' not in list(locals().keys()):
  gmm_scores = pkl.load(open('WaveMAP_Paper/data/gmm_scores.pkl','rb'))


wavemap_means = [np.mean(x) for x in wavemap_scores]
wavemap_stds = [np.std(x) for x in wavemap_scores]
gmm_means = [np.mean(x) for x in gmm_scores]
gmm_stds = [np.std(x) for x in gmm_scores]

n_neighbors_means = [np.mean(x) for x in wavemap_n_neigbors_scores]
n_neighbors_stds = [np.std(x) for x in wavemap_n_neigbors_scores]

f, arr = plt.subplots(1)
wavemap_n_neighbors = arr.errorbar(list(n_neighbors_to_use.values()),
                                   n_neighbors_means,yerr=n_neighbors_stds,
                                   marker='o',label='WaveMAP ($\Delta$ n_neighbors)')
wavemap = arr.errorbar(list(resolutions_to_use.values()),wavemap_means,
                       yerr=wavemap_stds,marker='o',label='WaveMAP ($\Delta$ resolution)')
gmm_on_feat = arr.errorbar(joint_clusts_to_use,gmm_means,yerr=gmm_stds,marker='o',
                           label='GMM on Features ($\Delta$ n_components)')

arr.legend(loc=3)
arr.set_ylim([0.5,1.])
arr.spines['top'].set_visible(False)
arr.spines['right'].set_visible(False)
arr.spines['bottom'].set_bounds(2,17)
arr.set_xticklabels(['',2,4,6,8,10,12,14,16],fontsize=12)
arr.set_yticklabels([0.5,0.6,0.7,0.8,0.9,1.0],fontsize=12)
arr.set_xlabel('Number of Clusters',fontsize=16)
arr.set_ylabel('Classifier Accuracy',fontsize=16)

# %% [markdown]
# Figure S7: WaveMAP implicitly captures specified features

# %% [markdown]
## Figure S7B,C,D: Here we show in WaveMAP space each waveform's feature values across the three specified features used.

# %% [code]
gmm_feat_df = pd.DataFrame(gmm_feat_data_nonan,
                          columns=['trough_to_peak','peak_ratio','trough_fwhm'])

GMM_class_df = pd.DataFrame(GMM_class_labels,columns=['Class'])
full_data_df = pd.DataFrame({'Waveform': full_data.tolist()})
data_classified_df = pd.concat([umap_df,full_data_df,GMM_class_df,gmm_feat_df],axis=1)
data_classified_df.loc[data_classified_df['Class']==1,'color'] = GMM_PAL[0]
data_classified_df.loc[data_classified_df['Class']==2,'color'] = GMM_PAL[1]
data_classified_df.loc[data_classified_df['Class']==3,'color'] = GMM_PAL[2]
data_classified_df.loc[data_classified_df['Class']==4,'color'] = GMM_PAL[3]

data_classified_df['trough_to_peak_abs'] = data_classified_df['trough_to_peak'].divide(SAMP_RATE_TO_TIME)
data_classified_df['trough_fwhm_abs'] = data_classified_df['trough_fwhm'].divide(SAMP_RATE_TO_TIME)

# %% [markdown]
### We plot the specified feature values of each waveform in UMAP space

# %% [code]
def feature_scatter(feature_name,cmap='mako',save=False):
    cmap = sns.color_palette(cmap, as_cmap=True)

    fig, ax = plt.subplots()
    fig.set_size_inches(5, 4)
    scat = ax.scatter(data_classified_df['x'],data_classified_df['y'],c=data_classified_df[feature_name],cmap=cmap)
    cax = fig.add_axes([0.1, 0.05, 0.8, 0.03])
    cbar = fig.colorbar(scat, cax=cax, orientation='horizontal')
    
    
    if feature_name == 'trough_to_peak_abs':
        feature_label = 'Absolute Trough to Peak'
        
    elif feature_name == 'trough_fwhm_abs':
        feature_label = 'Absolute Trough FWHM'
        
    elif feature_name == 'peak_ratio':
        feature_label = 'Peak Ratio'
    
    cbar.set_label(feature_label,labelpad=10,fontsize=16)
    cbar.ax.tick_params(labelsize=16)
    ax.spines['left'].set_visible(False)
    ax.spines['right'].set_visible(False)
    ax.spines['bottom'].set_visible(False)
    ax.spines['top'].set_visible(False)
    ax.set_xticks([]);
    ax.set_yticks([]);
    
    if save:
        plt.savefig('Feature_'+feature_name+'.pdf',format='pdf')    
    
    return None

feature_scatter('trough_fwhm_abs',cmap='crest',save=True)
feature_scatter('trough_to_peak_abs',cmap='flare',save=True)
feature_scatter('peak_ratio',cmap="ch:start=.2,rot=.5",save=True)

# %% [markdown]
# Figure S4: Effect of normalizations on WaveMAP structure

# %% [code]
subsets = [0.1,0.2,0.3,0.4,
           0.5,0.6,0.7,0.8,
           0.9,1.0]

if 'renorm_subset_avg_rand_list' not in list(locals().keys()):
  renorm_subset_avg_rand_list = pkl.load(open('WaveMAP_Paper/data/renorm_subset_avg_rand_list.pkl','rb'))

if 'renorm_subset_std_rand_list' not in list(locals().keys()):
  renorm_subset_std_rand_list = pkl.load(open('WaveMAP_Paper/data/renorm_subset_std_rand_list.pkl','rb'))

f, arr = plt.subplots(1,figsize=[3,2.5])
arr.errorbar(np.array(subsets,dtype=np.float),renorm_subset_avg_rand_list,yerr=renorm_subset_std_rand_list,c = 'k', marker='o', fillstyle='full', markerfacecolor='w', linewidth=1, markeredgewidth=1)
arr.spines['top'].set_visible(False)
arr.spines['right'].set_visible(False)
arr.set_xlabel('% of Full Dataset', fontsize=12,fontname="Arial")
arr.set_xticks([0.1,0.2,0.4,0.6,0.8,1.0])
arr.set_xticklabels(['','20','40','60','80','100'],fontsize=12,fontname="Arial")
arr.set_ylabel('# of Louvain \nCommunities', fontsize=12,fontname="Arial")
arr.set_yticks([0,2,4,6,8,10])
arr.set_yticklabels([0,2,4,6,8,10],fontsize=12,fontname="Arial")
arr.spines['left'].set_bounds(0,10)
arr.spines['bottom'].set_bounds(0.1,1)
arr.axhline(np.max(renorm_subset_avg_rand_list),color='k',linestyle='dashed')
plt.tight_layout()

# %% [markdown]
### We show the WaveMAP clustering and projection of this normalization (same as in paper)

# %% [code]
reducer = umap.UMAP(n_neighbors = N_NEIGHBORS, min_dist=MIN_DIST, 
                    random_state=RAND_STATE)
mapper = reducer.fit(full_data)
embedding = reducer.transform(full_data)

umap_df = pd.DataFrame(embedding, columns=('x', 'y'))

f,arr = plt.subplots(1,figsize=[7,4.5],tight_layout = {'pad': 0});
f.tight_layout()

arr.scatter(umap_df['x'].tolist(), umap_df['y'].tolist(), 
            marker='o', c=cluster_colors, s=32, edgecolor='w',
            linewidth=0.5)
arr.spines['top'].set_visible(False)
arr.spines['bottom'].set_visible(False)
arr.spines['left'].set_visible(False)
arr.spines['right'].set_visible(False)
arr.set_xticks([]);
arr.set_yticks([]);

# %% [markdown]
## Figure S4C: Number of clusters across random seed and subsets with trough normalization

# %% [markdown]
### We compare the -1 to +1 normalization by using the other commonly used trough normalization (entire waveform aligned and mean-centered and divided by the negative amplitude of the trough). Here we show all the waveforms and note that the heights of the waveforms no longer "cap" at +1.

# %% [code]
trough_normalizedWaveforms = np.load('WaveMAP_Paper/data/trough_normalizedWaveforms.npy')

f, arr = plt.subplots(1,figsize=[4.5,3.4])

print(BlueCol + "Plotting: " + str(trough_normalizedWaveforms.shape[0]) + " Waveforms")
for i in range(0,trough_normalizedWaveforms.shape[0]):
    arr.plot(trough_normalizedWaveforms[i].T, c = 'k', alpha = 0.03,linewidth=2.);
    
arr.tick_params(direction='out',colors='k', axis='both')
    
# Set various x and y axes and labels etc.
arr.spines['top'].set_visible(False)
arr.spines['right'].set_visible(False)

arr.spines['left'].set_bounds(-1,1)
arr.spines['bottom'].set_bounds(0,48)

arr.set_xlabel('Time (ms)', fontsize=24);
arr.set_xticks([0,14,28,42,48])
arr.set_xticklabels(['0','0.5','1.0','1.5',''],fontsize=24)

arr.set_ylabel('Amplitude (a.u.)', fontsize=24)
arr.set_yticks([-1.0,0.0,1.0]);
arr.set_yticklabels([-1.0,0.0,1.0], fontsize=24);
arr.set_title('Trough Normalization',fontsize=24)
# Plot the data
plt.tight_layout()

# %% [markdown]
## Figure S4C: Cluster number vs. data subset proportion on trough normalized waveforms

---

**THIS CELL CAN TAKE 40 MIN**; skip it and run the next cell to read cached values of the plot.

# %% [code]
subsets = [0.1,0.2,0.3,0.4,
           0.5,0.6,0.7,0.8,
           0.9,1.0]

renorm_clust_rand_dict = {}
for frac in subsets:
    print(frac)
    rand_list = []
    for i in list(range(1,100)):
        reducer_rand_test = umap.UMAP(n_neighbors = N_NEIGHBORS, 
                                 min_dist=MIN_DIST, 
                                 random_state=random.randint(1,100000))
        rand_data = np.random.permutation(trough_normalizedWaveforms)[0:(int(len(full_data)*frac)),:]
        mapper = reducer_rand_test.fit(rand_data)
        embedding_rand_test = reducer_rand_test.transform(rand_data)

        umap_df_rand_test = pd.DataFrame(embedding_rand_test, columns=('x', 'y'))
        G = nx.from_scipy_sparse_matrix(mapper.graph_)
        clustering = cylouvain.best_partition(G, resolution = RESOLUTION)
        clustering_solution = list(clustering.values())
        rand_list.append(len(set(clustering_solution)))

    renorm_clust_rand_dict.update({str(frac): rand_list})

renorm_subset_avg_rand_list = []
renorm_subset_std_rand_list = []

for k,v in renorm_clust_rand_dict.items():
    renorm_subset_avg_rand_list.append(np.average(v))
    renorm_subset_std_rand_list.append(np.std(v))

# %% [code]
subsets = [0.1,0.2,0.3,0.4,
           0.5,0.6,0.7,0.8,
           0.9,1.0]

if 'renorm_subset_avg_rand_list' not in list(locals().keys()):
  renorm_subset_avg_rand_list = pkl.load(open('WaveMAP_Paper/data/renorm_subset_avg_rand_list.pkl','rb'))

if 'renorm_subset_std_rand_list' not in list(locals().keys()):
  renorm_subset_std_rand_list = pkl.load(open('WaveMAP_Paper/data/renorm_subset_std_rand_list.pkl','rb'))

f, arr = plt.subplots(1,figsize=[3,2.5])
arr.errorbar(np.array(subsets,dtype=np.float),renorm_subset_avg_rand_list,yerr=renorm_subset_std_rand_list,c = 'k', marker='o', fillstyle='full', markerfacecolor='w', linewidth=1, markeredgewidth=1)
arr.spines['top'].set_visible(False)
arr.spines['right'].set_visible(False)
arr.set_xlabel('% of Full Dataset', fontsize=12,fontname="Arial")
arr.set_xticks([0.1,0.2,0.4,0.6,0.8,1.0])
arr.set_xticklabels(['','20','40','60','80','100'],fontsize=12,fontname="Arial")
arr.set_ylabel('# of Louvain \nCommunities', fontsize=12,fontname="Arial")
arr.set_yticks([0,2,4,6,8,10])
arr.set_yticklabels([0,2,4,6,8,10],fontsize=12,fontname="Arial")
arr.spines['left'].set_bounds(0,10)
arr.spines['bottom'].set_bounds(0.1,1)
arr.axhline(np.max(renorm_subset_avg_rand_list),color='k',linestyle='dashed')
plt.tight_layout()

# %% [markdown]
## Figure S4D: WaveMAP plot with trough normalization


# %% [markdown]
### We next apply WaveMAP to waveforms with the trough normalization. Note the similarities between the two types or normalization.

# %% [code]
reducer = umap.UMAP(n_neighbors = N_NEIGHBORS, min_dist=MIN_DIST, 
                    random_state=RAND_STATE)
mapper = reducer.fit(trough_normalizedWaveforms)
embedding = reducer.transform(trough_normalizedWaveforms)

umap_df = pd.DataFrame(embedding, columns=('x', 'y'))

f,arr = plt.subplots(1,figsize=[7,4.5],tight_layout = {'pad': 0});
f.tight_layout()

arr.scatter(umap_df['x'].tolist(), umap_df['y'].tolist(), 
            marker='o', c=cluster_colors, s=32, edgecolor='w',
            linewidth=0.5)
arr.spines['top'].set_visible(False)
arr.spines['bottom'].set_visible(False)
arr.spines['left'].set_visible(False)
arr.spines['right'].set_visible(False)
arr.set_xticks([]);
arr.set_yticks([]);

# %% [markdown]
# Figure S8: GMM Clusters lack the physiological and functional diversity of WaveMAP classes

# %% [markdown]
## Figure S8A: FR traces for GMM clusters

# %% [markdown]
### As in Figure 6A,B, we plot the stim-aligned trial-averaged FR traces but this time for GMM clusters

# %% [code]
f, arr = plt.subplots(4,figsize=[2,5])

time = np.arange(-0.1,0.5,0.001)

for i,ix in enumerate([0,1,2,3]):
  PREF = GMM_traces_df.iloc[ix]['PREF']
  NONPREF = GMM_traces_df.iloc[ix]['NONPREF']
  PREF_UPPER = GMM_traces_df.iloc[ix]['PREF_UPPER_BOUND']
  PREF_LOWER = GMM_traces_df.iloc[ix]['PREF_LOWER_BOUND']
  NONPREF_UPPER = GMM_traces_df.iloc[ix]['NONPREF_UPPER_BOUND']
  NONPREF_LOWER = GMM_traces_df.iloc[ix]['NONPREF_LOWER_BOUND']
  arr[i].plot(time,PREF,color=GMM_PAL[ix])
  arr[i].plot(time,NONPREF,'--',color=GMM_PAL[ix])
  arr[i].fill_between(time,PREF_UPPER,PREF_LOWER,
            color='gray',alpha=0.2)
  arr[i].fill_between(time,NONPREF_UPPER,NONPREF_LOWER,
            color='gray',alpha=0.2)
  arr[i].set_ylim(5,30)
  arr[i].set_xticks([-0.1,0.1,0.3,0.5])
  arr[i].set_xlim(-0.1,0.5)
  arr[i].set_yticks([5,30])
  arr[i].spines['left'].set_position(('axes', -0.05))
  arr[i].spines['top'].set_visible(False)
  arr[i].spines['right'].set_visible(False)
  arr[i].axvline(0,ymin=0.,ymax=30,linestyle='dashed',color='k')
  f.tight_layout()

# %% [code]
f, arr = plt.subplots(1)
f.set_size_inches(3,2.5)

for i,clust_ix in enumerate([1,2,3,4]):
    start_ix = 0    
    
    median, med_se = bootstrap_median(get_baseline_FR(baseline_FR_df,clust_ix,UMAP_clusts=False))
    
    arr.bar(start_ix+i, median, 
            color=GMM_PAL[clust_ix-1],
           yerr=med_se)
    
arr.set_ylabel('Baseline FR (spikes/s)')
arr.set_xticks([1.5]);
arr.set_xticklabels(['GMM Clusters'],fontsize=12,fontname='Arial')
arr.spines['right'].set_visible(False)
arr.spines['top'].set_visible(False)
arr.set_ylim(0,15);

# %% [code]
f, arr = plt.subplots(1)
f.set_size_inches(3,2.5)

for i,clust_ix in enumerate([1,2,3,4]):
    start_ix = 0    
    
    median, med_se = bootstrap_median(get_max_FR(max_FR_df,clust_ix,UMAP_clusts=False))
    
    arr.bar(start_ix+i, median, 
            color=GMM_PAL[clust_ix-1],
           yerr=med_se)
    
arr.set_ylabel('Max FR (spikes/s)')
arr.set_xticks([1.5]);
arr.set_xticklabels(['GMM Clusters'],fontsize=12,fontname='Arial')
arr.spines['right'].set_visible(False)
arr.spines['top'].set_visible(False)
arr.set_ylim(0,40);

# %% [code]
f, arr = plt.subplots(1)

f.set_size_inches(3,2.5)

for i,clust_ix in enumerate([1,2,3,4]):
    start_ix = 0    
    
    median, med_se = bootstrap_median(get_dynamic_range(clust_ix,max_FR_df,baseline_FR_df,UMAP_clusts=False))
    
    arr.bar(start_ix+i, median, 
            color=GMM_PAL[clust_ix-1],
           yerr=med_se)

arr.set_ylabel('FR Range (spikes/s)')
arr.set_xticks([1.5]);
arr.set_xticklabels(['GMM Clusters'],fontsize=12,fontname='Arial')
arr.spines['right'].set_visible(False)
arr.spines['top'].set_visible(False)
arr.set_ylim(0,25);
