# Supplementary material for: Non-linear dimensionality reduction on extracellular waveforms reveals cell type diversity in premotor cortex
Source: eLife. 2021 Aug 6;10:e67490. doi: 10.7554/eLife.67490 (PMC8452311; doi:10.7554/eLife.67490)
Supplement: Source code 1. [file elife-67490-code1.zip › WaveMAP_Paper-main/data/annotations/AM296 CB dPMC40x__2Merge.csv]

	Area	Mean	Min	Max	X	Y	Slice
1	0	18	18	18	184	512	1
2	0	27	27	27	1192	244	1
