# Supplementary material for: Non-linear dimensionality reduction on extracellular waveforms reveals cell type diversity in premotor cortex
Source: eLife. 2021 Aug 6;10:e67490. doi: 10.7554/eLife.67490 (PMC8452311; doi:10.7554/eLife.67490)
Supplement: Source code 1. [file elife-67490-code1.zip › WaveMAP_Paper-main/data/annotations/EKL_CellCounter_AM296_dPMC_MAP2488_40x_1Merge.xml]

<?xml version="1.0" encoding="UTF-8"?>
<CellCounter_Marker_File>
 <Image_Properties>
     <Image_Filename>10_AM296_dPMC_MAP2488_40x_1Merge.tif</Image_Filename>
 </Image_Properties>
 <Marker_Data>
     <Current_Type>1</Current_Type>
     <Marker_Type>
         <Type>1</Type>
         <Marker>
             <MarkerX>491</MarkerX>
             <MarkerY>1130</MarkerY>
             <MarkerZ>32</MarkerZ>
         </Marker>
         <Marker>
             <MarkerX>494</MarkerX>
             <MarkerY>1173</MarkerY>
             <MarkerZ>32</MarkerZ>
         </Marker>
         <Marker>
             <MarkerX>510</MarkerX>
             <MarkerY>1195</MarkerY>
             <MarkerZ>32</MarkerZ>
         </Marker>
         <Marker>
             <MarkerX>530</MarkerX>
             <MarkerY>1203</MarkerY>
             <MarkerZ>32</MarkerZ>
         </Marker>
         <Marker>
             <MarkerX>289</MarkerX>
             <MarkerY>1147</MarkerY>
             <MarkerZ>32</MarkerZ>
         </Marker>
         <Marker>
             <MarkerX>177</MarkerX>
             <MarkerY>1122</MarkerY>
             <MarkerZ>32</MarkerZ>
         </Marker>
         <Marker>
             <MarkerX>70</MarkerX>
             <MarkerY>1218</MarkerY>
             <MarkerZ>32</MarkerZ>
         </Marker>
         <Marker>
             <MarkerX>278</MarkerX>
             <MarkerY>1299</MarkerY>
             <MarkerZ>32</MarkerZ>
         </Marker>
         <Marker>
             <MarkerX>135</MarkerX>
             <MarkerY>1355</MarkerY>
             <MarkerZ>32</MarkerZ>
         </Marker>
         <Marker>
             <MarkerX>682</MarkerX>
             <MarkerY>1025</MarkerY>
             <MarkerZ>32</MarkerZ>
         </Marker>
         <Marker>
             <MarkerX>629</MarkerX>
             <MarkerY>1086</MarkerY>
             <MarkerZ>32</MarkerZ>
         </Marker>
         <Marker>
             <MarkerX>298</MarkerX>
             <MarkerY>935</MarkerY>
             <MarkerZ>32</MarkerZ>
         </Marker>
         <Marker>
             <MarkerX>208</MarkerX>
             <MarkerY>1563</MarkerY>
             <MarkerZ>28</MarkerZ>
         </Marker>
         <Marker>
             <MarkerX>160</MarkerX>
             <MarkerY>1729</MarkerY>
             <MarkerZ>28</MarkerZ>
         </Marker>
         <Marker>
             <MarkerX>110</MarkerX>
             <MarkerY>1858</MarkerY>
             <MarkerZ>28</MarkerZ>
         </Marker>
         <Marker>
             <MarkerX>349</MarkerX>
             <MarkerY>1529</MarkerY>
             <MarkerZ>28</MarkerZ>
         </Marker>
         <Marker>
             <MarkerX>370</MarkerX>
             <MarkerY>1585</MarkerY>
             <MarkerZ>28</MarkerZ>
         </Marker>
         <Marker>
             <MarkerX>621</MarkerX>
             <MarkerY>1699</MarkerY>
             <MarkerZ>28</MarkerZ>
         </Marker>
         <Marker>
             <MarkerX>702</MarkerX>
             <MarkerY>1558</MarkerY>
             <MarkerZ>28</MarkerZ>
         </Marker>
         <Marker>
             <MarkerX>672</MarkerX>
             <MarkerY>1749</MarkerY>
             <MarkerZ>28</MarkerZ>
         </Marker>
         <Marker>
             <MarkerX>704</MarkerX>
             <MarkerY>1775</MarkerY>
             <MarkerZ>28</MarkerZ>
         </Marker>
         <Marker>
             <MarkerX>786</MarkerX>
             <MarkerY>1715</MarkerY>
             <MarkerZ>28</MarkerZ>
         </Marker>
         <Marker>
             <MarkerX>846</MarkerX>
             <MarkerY>1721</MarkerY>
             <MarkerZ>28</MarkerZ>
         </Marker>
         <Marker>
             <MarkerX>872</MarkerX>
             <MarkerY>1617</MarkerY>
             <MarkerZ>28</MarkerZ>
         </Marker>
         <Marker>
             <MarkerX>900</MarkerX>
             <MarkerY>1663</MarkerY>
             <MarkerZ>28</MarkerZ>
         </Marker>
         <Marker>
             <MarkerX>908</MarkerX>
             <MarkerY>1745</MarkerY>
             <MarkerZ>28</MarkerZ>
         </Marker>
         <Marker>
             <MarkerX>766</MarkerX>
             <MarkerY>1862</MarkerY>
             <MarkerZ>28</MarkerZ>
         </Marker>
         <Marker>
             <MarkerX>948</MarkerX>
             <MarkerY>1882</MarkerY>
             <MarkerZ>28</MarkerZ>
         </Marker>
         <Marker>
             <MarkerX>864</MarkerX>
             <MarkerY>1522</MarkerY>
             <MarkerZ>28</MarkerZ>
         </Marker>
         <Marker>
             <MarkerX>741</MarkerX>
             <MarkerY>1446</MarkerY>
             <MarkerZ>28</MarkerZ>
         </Marker>
         <Marker>
             <MarkerX>844</MarkerX>
             <MarkerY>1359</MarkerY>
             <MarkerZ>28</MarkerZ>
         </Marker>
         <Marker>
             <MarkerX>865</MarkerX>
             <MarkerY>1366</MarkerY>
             <MarkerZ>28</MarkerZ>
         </Marker>
         <Marker>
             <MarkerX>496</MarkerX>
             <MarkerY>1462</MarkerY>
             <MarkerZ>28</MarkerZ>
         </Marker>
         <Marker>
             <MarkerX>445</MarkerX>
             <MarkerY>1442</MarkerY>
             <MarkerZ>28</MarkerZ>
         </Marker>
         <Marker>
             <MarkerX>304</MarkerX>
             <MarkerY>1430</MarkerY>
             <MarkerZ>28</MarkerZ>
         </Marker>
         <Marker>
             <MarkerX>332</MarkerX>
             <MarkerY>1259</MarkerY>
             <MarkerZ>28</MarkerZ>
         </Marker>
         <Marker>
             <MarkerX>57</MarkerX>
             <MarkerY>1402</MarkerY>
             <MarkerZ>28</MarkerZ>
         </Marker>
         <Marker>
             <MarkerX>66</MarkerX>
             <MarkerY>1514</MarkerY>
             <MarkerZ>28</MarkerZ>
         </Marker>
         <Marker>
             <MarkerX>613</MarkerX>
             <MarkerY>1203</MarkerY>
             <MarkerZ>28</MarkerZ>
         </Marker>
         <Marker>
             <MarkerX>1514</MarkerX>
             <MarkerY>1039</MarkerY>
             <MarkerZ>28</MarkerZ>
         </Marker>
         <Marker>
             <MarkerX>149</MarkerX>
             <MarkerY>2043</MarkerY>
             <MarkerZ>32</MarkerZ>
         </Marker>
         <Marker>
             <MarkerX>93</MarkerX>
             <MarkerY>1965</MarkerY>
             <MarkerZ>32</MarkerZ>
         </Marker>
         <Marker>
             <MarkerX>77</MarkerX>
             <MarkerY>2125</MarkerY>
             <MarkerZ>32</MarkerZ>
         </Marker>
         <Marker>
             <MarkerX>254</MarkerX>
             <MarkerY>1994</MarkerY>
             <MarkerZ>32</MarkerZ>
         </Marker>
         <Marker>
             <MarkerX>288</MarkerX>
             <MarkerY>1918</MarkerY>
             <MarkerZ>32</MarkerZ>
         </Marker>
         <Marker>
             <MarkerX>346</MarkerX>
             <MarkerY>1983</MarkerY>
             <MarkerZ>32</MarkerZ>
         </Marker>
         <Marker>
             <MarkerX>329</MarkerX>
             <MarkerY>2069</MarkerY>
             <MarkerZ>32</MarkerZ>
         </Marker>
         <Marker>
             <MarkerX>312</MarkerX>
             <MarkerY>2183</MarkerY>
             <MarkerZ>32</MarkerZ>
         </Marker>
         <Marker>
             <MarkerX>276</MarkerX>
             <MarkerY>2245</MarkerY>
             <MarkerZ>32</MarkerZ>
         </Marker>
         <Marker>
             <MarkerX>293</MarkerX>
             <MarkerY>2327</MarkerY>
             <MarkerZ>32</MarkerZ>
         </Marker>
         <Marker>
             <MarkerX>125</MarkerX>
             <MarkerY>2321</MarkerY>
             <MarkerZ>32</MarkerZ>
         </Marker>
         <Marker>
             <MarkerX>517</MarkerX>
             <MarkerY>2310</MarkerY>
             <MarkerZ>32</MarkerZ>
         </Marker>
         <Marker>
             <MarkerX>614</MarkerX>
             <MarkerY>2154</MarkerY>
             <MarkerZ>32</MarkerZ>
         </Marker>
         <Marker>
             <MarkerX>669</MarkerX>
             <MarkerY>2119</MarkerY>
             <MarkerZ>32</MarkerZ>
         </Marker>
         <Marker>
             <MarkerX>754</MarkerX>
             <MarkerY>2058</MarkerY>
             <MarkerZ>32</MarkerZ>
         </Marker>
         <Marker>
             <MarkerX>766</MarkerX>
             <MarkerY>2123</MarkerY>
             <MarkerZ>32</MarkerZ>
         </Marker>
         <Marker>
             <MarkerX>798</MarkerX>
             <MarkerY>2163</MarkerY>
             <MarkerZ>32</MarkerZ>
         </Marker>
         <Marker>
             <MarkerX>810</MarkerX>
             <MarkerY>2051</MarkerY>
             <MarkerZ>32</MarkerZ>
         </Marker>
         <Marker>
             <MarkerX>878</MarkerX>
             <MarkerY>1955</MarkerY>
             <MarkerZ>32</MarkerZ>
         </Marker>
         <Marker>
             <MarkerX>641</MarkerX>
             <MarkerY>2447</MarkerY>
             <MarkerZ>32</MarkerZ>
         </Marker>
         <Marker>
             <MarkerX>520</MarkerX>
             <MarkerY>2426</MarkerY>
             <MarkerZ>32</MarkerZ>
         </Marker>
         <Marker>
             <MarkerX>496</MarkerX>
             <MarkerY>2374</MarkerY>
             <MarkerZ>32</MarkerZ>
         </Marker>
         <Marker>
             <MarkerX>514</MarkerX>
             <MarkerY>2514</MarkerY>
             <MarkerZ>32</MarkerZ>
         </Marker>
         <Marker>
             <MarkerX>569</MarkerX>
             <MarkerY>2418</MarkerY>
             <MarkerZ>32</MarkerZ>
         </Marker>
         <Marker>
             <MarkerX>620</MarkerX>
             <MarkerY>2490</MarkerY>
             <MarkerZ>32</MarkerZ>
         </Marker>
         <Marker>
             <MarkerX>657</MarkerX>
             <MarkerY>2360</MarkerY>
             <MarkerZ>32</MarkerZ>
         </Marker>
         <Marker>
             <MarkerX>728</MarkerX>
             <MarkerY>2364</MarkerY>
             <MarkerZ>32</MarkerZ>
         </Marker>
         <Marker>
             <MarkerX>792</MarkerX>
             <MarkerY>2356</MarkerY>
             <MarkerZ>32</MarkerZ>
         </Marker>
         <Marker>
             <MarkerX>782</MarkerX>
             <MarkerY>2472</MarkerY>
             <MarkerZ>32</MarkerZ>
         </Marker>
         <Marker>
             <MarkerX>830</MarkerX>
             <MarkerY>2431</MarkerY>
             <MarkerZ>32</MarkerZ>
         </Marker>
         <Marker>
             <MarkerX>848</MarkerX>
             <MarkerY>2386</MarkerY>
             <MarkerZ>32</MarkerZ>
         </Marker>
         <Marker>
             <MarkerX>853</MarkerX>
             <MarkerY>2332</MarkerY>
             <MarkerZ>32</MarkerZ>
         </Marker>
         <Marker>
             <MarkerX>841</MarkerX>
             <MarkerY>2596</MarkerY>
             <MarkerZ>32</MarkerZ>
         </Marker>
         <Marker>
             <MarkerX>781</MarkerX>
             <MarkerY>2584</MarkerY>
             <MarkerZ>32</MarkerZ>
         </Marker>
         <Marker>
             <MarkerX>106</MarkerX>
             <MarkerY>2454</MarkerY>
             <MarkerZ>32</MarkerZ>
         </Marker>
         <Marker>
             <MarkerX>55</MarkerX>
             <MarkerY>2410</MarkerY>
             <MarkerZ>32</MarkerZ>
         </Marker>
         <Marker>
             <MarkerX>115</MarkerX>
             <MarkerY>2506</MarkerY>
             <MarkerZ>32</MarkerZ>
         </Marker>
         <Marker>
             <MarkerX>254</MarkerX>
             <MarkerY>2514</MarkerY>
             <MarkerZ>32</MarkerZ>
         </Marker>
         <Marker>
             <MarkerX>69</MarkerX>
             <MarkerY>2722</MarkerY>
             <MarkerZ>32</MarkerZ>
         </Marker>
         <Marker>
             <MarkerX>101</MarkerX>
             <MarkerY>2803</MarkerY>
             <MarkerZ>32</MarkerZ>
         </Marker>
         <Marker>
             <MarkerX>419</MarkerX>
             <MarkerY>2746</MarkerY>
             <MarkerZ>32</MarkerZ>
         </Marker>
         <Marker>
             <MarkerX>390</MarkerX>
             <MarkerY>2831</MarkerY>
             <MarkerZ>32</MarkerZ>
         </Marker>
         <Marker>
             <MarkerX>427</MarkerX>
             <MarkerY>2869</MarkerY>
             <MarkerZ>32</MarkerZ>
         </Marker>
         <Marker>
             <MarkerX>426</MarkerX>
             <MarkerY>2995</MarkerY>
             <MarkerZ>32</MarkerZ>
         </Marker>
         <Marker>
             <MarkerX>545</MarkerX>
             <MarkerY>2907</MarkerY>
             <MarkerZ>32</MarkerZ>
         </Marker>
         <Marker>
             <MarkerX>590</MarkerX>
             <MarkerY>2991</MarkerY>
             <MarkerZ>32</MarkerZ>
         </Marker>
         <Marker>
             <MarkerX>590</MarkerX>
             <MarkerY>2827</MarkerY>
             <MarkerZ>32</MarkerZ>
         </Marker>
         <Marker>
             <MarkerX>613</MarkerX>
             <MarkerY>2747</MarkerY>
             <MarkerZ>32</MarkerZ>
         </Marker>
         <Marker>
             <MarkerX>798</MarkerX>
             <MarkerY>2941</MarkerY>
             <MarkerZ>32</MarkerZ>
         </Marker>
         <Marker>
             <MarkerX>71</MarkerX>
             <MarkerY>2966</MarkerY>
             <MarkerZ>32</MarkerZ>
         </Marker>
         <Marker>
             <MarkerX>151</MarkerX>
             <MarkerY>2958</MarkerY>
             <MarkerZ>32</MarkerZ>
         </Marker>
         <Marker>
             <MarkerX>177</MarkerX>
             <MarkerY>3046</MarkerY>
             <MarkerZ>32</MarkerZ>
         </Marker>
         <Marker>
             <MarkerX>357</MarkerX>
             <MarkerY>3186</MarkerY>
             <MarkerZ>32</MarkerZ>
         </Marker>
         <Marker>
             <MarkerX>333</MarkerX>
             <MarkerY>3262</MarkerY>
             <MarkerZ>32</MarkerZ>
         </Marker>
         <Marker>
             <MarkerX>347</MarkerX>
             <MarkerY>3339</MarkerY>
             <MarkerZ>32</MarkerZ>
         </Marker>
         <Marker>
             <MarkerX>250</MarkerX>
             <MarkerY>3360</MarkerY>
             <MarkerZ>32</MarkerZ>
         </Marker>
         <Marker>
             <MarkerX>149</MarkerX>
             <MarkerY>3366</MarkerY>
             <MarkerZ>32</MarkerZ>
         </Marker>
         <Marker>
             <MarkerX>553</MarkerX>
             <MarkerY>3227</MarkerY>
             <MarkerZ>32</MarkerZ>
         </Marker>
         <Marker>
             <MarkerX>546</MarkerX>
             <MarkerY>3342</MarkerY>
             <MarkerZ>32</MarkerZ>
         </Marker>
         <Marker>
             <MarkerX>647</MarkerX>
             <MarkerY>3103</MarkerY>
             <MarkerZ>32</MarkerZ>
         </Marker>
         <Marker>
             <MarkerX>634</MarkerX>
             <MarkerY>3139</MarkerY>
             <MarkerZ>32</MarkerZ>
         </Marker>
         <Marker>
             <MarkerX>902</MarkerX>
             <MarkerY>3247</MarkerY>
             <MarkerZ>32</MarkerZ>
         </Marker>
         <Marker>
             <MarkerX>935</MarkerX>
             <MarkerY>3160</MarkerY>
             <MarkerZ>32</MarkerZ>
         </Marker>
         <Marker>
             <MarkerX>870</MarkerX>
             <MarkerY>3016</MarkerY>
             <MarkerZ>32</MarkerZ>
         </Marker>
         <Marker>
             <MarkerX>759</MarkerX>
             <MarkerY>2792</MarkerY>
             <MarkerZ>32</MarkerZ>
         </Marker>
         <Marker>
             <MarkerX>72</MarkerX>
             <MarkerY>3392</MarkerY>
             <MarkerZ>32</MarkerZ>
         </Marker>
         <Marker>
             <MarkerX>46</MarkerX>
             <MarkerY>3486</MarkerY>
             <MarkerZ>32</MarkerZ>
         </Marker>
         <Marker>
             <MarkerX>74</MarkerX>
             <MarkerY>3656</MarkerY>
             <MarkerZ>32</MarkerZ>
         </Marker>
         <Marker>
             <MarkerX>196</MarkerX>
             <MarkerY>3626</MarkerY>
             <MarkerZ>32</MarkerZ>
         </Marker>
         <Marker>
             <MarkerX>181</MarkerX>
             <MarkerY>3456</MarkerY>
             <MarkerZ>32</MarkerZ>
         </Marker>
         <Marker>
             <MarkerX>309</MarkerX>
             <MarkerY>3617</MarkerY>
             <MarkerZ>32</MarkerZ>
         </Marker>
         <Marker>
             <MarkerX>433</MarkerX>
             <MarkerY>3701</MarkerY>
             <MarkerZ>32</MarkerZ>
         </Marker>
         <Marker>
             <MarkerX>482</MarkerX>
             <MarkerY>3536</MarkerY>
             <MarkerZ>32</MarkerZ>
         </Marker>
         <Marker>
             <MarkerX>944</MarkerX>
             <MarkerY>3432</MarkerY>
             <MarkerZ>32</MarkerZ>
         </Marker>
         <Marker>
             <MarkerX>636</MarkerX>
             <MarkerY>3653</MarkerY>
             <MarkerZ>32</MarkerZ>
         </Marker>
         <Marker>
             <MarkerX>512</MarkerX>
             <MarkerY>3604</MarkerY>
             <MarkerZ>32</MarkerZ>
         </Marker>
         <Marker>
             <MarkerX>590</MarkerX>
             <MarkerY>3854</MarkerY>
             <MarkerZ>32</MarkerZ>
         </Marker>
         <Marker>
             <MarkerX>427</MarkerX>
             <MarkerY>3850</MarkerY>
             <MarkerZ>32</MarkerZ>
         </Marker>
         <Marker>
             <MarkerX>363</MarkerX>
             <MarkerY>3922</MarkerY>
             <MarkerZ>32</MarkerZ>
         </Marker>
         <Marker>
             <MarkerX>174</MarkerX>
             <MarkerY>3828</MarkerY>
             <MarkerZ>32</MarkerZ>
         </Marker>
         <Marker>
             <MarkerX>193</MarkerX>
             <MarkerY>4002</MarkerY>
             <MarkerZ>32</MarkerZ>
         </Marker>
         <Marker>
             <MarkerX>41</MarkerX>
             <MarkerY>3990</MarkerY>
             <MarkerZ>32</MarkerZ>
         </Marker>
         <Marker>
             <MarkerX>423</MarkerX>
             <MarkerY>3950</MarkerY>
             <MarkerZ>32</MarkerZ>
         </Marker>
         <Marker>
             <MarkerX>634</MarkerX>
             <MarkerY>3918</MarkerY>
             <MarkerZ>32</MarkerZ>
         </Marker>
         <Marker>
             <MarkerX>625</MarkerX>
             <MarkerY>3996</MarkerY>
             <MarkerZ>32</MarkerZ>
         </Marker>
         <Marker>
             <MarkerX>638</MarkerX>
             <MarkerY>3866</MarkerY>
             <MarkerZ>32</MarkerZ>
         </Marker>
         <Marker>
             <MarkerX>782</MarkerX>
             <MarkerY>4005</MarkerY>
             <MarkerZ>32</MarkerZ>
         </Marker>
         <Marker>
             <MarkerX>835</MarkerX>
             <MarkerY>4046</MarkerY>
             <MarkerZ>32</MarkerZ>
         </Marker>
         <Marker>
             <MarkerX>943</MarkerX>
             <MarkerY>4149</MarkerY>
             <MarkerZ>32</MarkerZ>
         </Marker>
         <Marker>
             <MarkerX>569</MarkerX>
             <MarkerY>4141</MarkerY>
             <MarkerZ>32</MarkerZ>
         </Marker>
         <Marker>
             <MarkerX>599</MarkerX>
             <MarkerY>4208</MarkerY>
             <MarkerZ>32</MarkerZ>
         </Marker>
         <Marker>
             <MarkerX>615</MarkerX>
             <MarkerY>4098</MarkerY>
             <MarkerZ>32</MarkerZ>
         </Marker>
         <Marker>
             <MarkerX>159</MarkerX>
             <MarkerY>4197</MarkerY>
             <MarkerZ>32</MarkerZ>
         </Marker>
         <Marker>
             <MarkerX>398</MarkerX>
             <MarkerY>4268</MarkerY>
             <MarkerZ>32</MarkerZ>
         </Marker>
         <Marker>
             <MarkerX>97</MarkerX>
             <MarkerY>4542</MarkerY>
             <MarkerZ>32</MarkerZ>
         </Marker>
         <Marker>
             <MarkerX>132</MarkerX>
             <MarkerY>4610</MarkerY>
             <MarkerZ>32</MarkerZ>
         </Marker>
         <Marker>
             <MarkerX>441</MarkerX>
             <MarkerY>4482</MarkerY>
             <MarkerZ>32</MarkerZ>
         </Marker>
         <Marker>
             <MarkerX>549</MarkerX>
             <MarkerY>4528</MarkerY>
             <MarkerZ>32</MarkerZ>
         </Marker>
         <Marker>
             <MarkerX>518</MarkerX>
             <MarkerY>4613</MarkerY>
             <MarkerZ>32</MarkerZ>
         </Marker>
         <Marker>
             <MarkerX>592</MarkerX>
             <MarkerY>4468</MarkerY>
             <MarkerZ>32</MarkerZ>
         </Marker>
         <Marker>
             <MarkerX>582</MarkerX>
             <MarkerY>4386</MarkerY>
             <MarkerZ>32</MarkerZ>
         </Marker>
         <Marker>
             <MarkerX>746</MarkerX>
             <MarkerY>4296</MarkerY>
             <MarkerZ>32</MarkerZ>
         </Marker>
         <Marker>
             <MarkerX>929</MarkerX>
             <MarkerY>4388</MarkerY>
             <MarkerZ>32</MarkerZ>
         </Marker>
         <Marker>
             <MarkerX>876</MarkerX>
             <MarkerY>4437</MarkerY>
             <MarkerZ>32</MarkerZ>
         </Marker>
         <Marker>
             <MarkerX>926</MarkerX>
             <MarkerY>4525</MarkerY>
             <MarkerZ>32</MarkerZ>
         </Marker>
         <Marker>
             <MarkerX>893</MarkerX>
             <MarkerY>4668</MarkerY>
             <MarkerZ>32</MarkerZ>
         </Marker>
         <Marker>
             <MarkerX>685</MarkerX>
             <MarkerY>4725</MarkerY>
             <MarkerZ>32</MarkerZ>
         </Marker>
         <Marker>
             <MarkerX>690</MarkerX>
             <MarkerY>4783</MarkerY>
             <MarkerZ>32</MarkerZ>
         </Marker>
         <Marker>
             <MarkerX>925</MarkerX>
             <MarkerY>4803</MarkerY>
             <MarkerZ>32</MarkerZ>
         </Marker>
         <Marker>
             <MarkerX>946</MarkerX>
             <MarkerY>5020</MarkerY>
             <MarkerZ>32</MarkerZ>
         </Marker>
         <Marker>
             <MarkerX>685</MarkerX>
             <MarkerY>4915</MarkerY>
             <MarkerZ>32</MarkerZ>
         </Marker>
         <Marker>
             <MarkerX>259</MarkerX>
             <MarkerY>4813</MarkerY>
             <MarkerZ>32</MarkerZ>
         </Marker>
         <Marker>
             <MarkerX>243</MarkerX>
             <MarkerY>5005</MarkerY>
             <MarkerZ>32</MarkerZ>
         </Marker>
         <Marker>
             <MarkerX>54</MarkerX>
             <MarkerY>5011</MarkerY>
             <MarkerZ>32</MarkerZ>
         </Marker>
         <Marker>
             <MarkerX>59</MarkerX>
             <MarkerY>5136</MarkerY>
             <MarkerZ>32</MarkerZ>
         </Marker>
         <Marker>
             <MarkerX>93</MarkerX>
             <MarkerY>4983</MarkerY>
             <MarkerZ>32</MarkerZ>
         </Marker>
         <Marker>
             <MarkerX>599</MarkerX>
             <MarkerY>5035</MarkerY>
             <MarkerZ>32</MarkerZ>
         </Marker>
         <Marker>
             <MarkerX>585</MarkerX>
             <MarkerY>5108</MarkerY>
             <MarkerZ>32</MarkerZ>
         </Marker>
         <Marker>
             <MarkerX>521</MarkerX>
             <MarkerY>5021</MarkerY>
             <MarkerZ>32</MarkerZ>
         </Marker>
         <Marker>
             <MarkerX>745</MarkerX>
             <MarkerY>5087</MarkerY>
             <MarkerZ>32</MarkerZ>
         </Marker>
         <Marker>
             <MarkerX>812</MarkerX>
             <MarkerY>4675</MarkerY>
             <MarkerZ>32</MarkerZ>
         </Marker>
         <Marker>
             <MarkerX>828</MarkerX>
             <MarkerY>5173</MarkerY>
             <MarkerZ>32</MarkerZ>
         </Marker>
         <Marker>
             <MarkerX>366</MarkerX>
             <MarkerY>5324</MarkerY>
             <MarkerZ>32</MarkerZ>
         </Marker>
         <Marker>
             <MarkerX>937</MarkerX>
             <MarkerY>5123</MarkerY>
             <MarkerZ>32</MarkerZ>
         </Marker>
         <Marker>
             <MarkerX>942</MarkerX>
             <MarkerY>5165</MarkerY>
             <MarkerZ>32</MarkerZ>
         </Marker>
         <Marker>
             <MarkerX>765</MarkerX>
             <MarkerY>5355</MarkerY>
             <MarkerZ>32</MarkerZ>
         </Marker>
         <Marker>
             <MarkerX>472</MarkerX>
             <MarkerY>5404</MarkerY>
             <MarkerZ>32</MarkerZ>
         </Marker>
         <Marker>
             <MarkerX>410</MarkerX>
             <MarkerY>5361</MarkerY>
             <MarkerZ>32</MarkerZ>
         </Marker>
         <Marker>
             <MarkerX>281</MarkerX>
             <MarkerY>5201</MarkerY>
             <MarkerZ>32</MarkerZ>
         </Marker>
         <Marker>
             <MarkerX>528</MarkerX>
             <MarkerY>5260</MarkerY>
             <MarkerZ>32</MarkerZ>
         </Marker>
         <Marker>
             <MarkerX>621</MarkerX>
             <MarkerY>5465</MarkerY>
             <MarkerZ>32</MarkerZ>
         </Marker>
         <Marker>
             <MarkerX>604</MarkerX>
             <MarkerY>5544</MarkerY>
             <MarkerZ>32</MarkerZ>
         </Marker>
         <Marker>
             <MarkerX>244</MarkerX>
             <MarkerY>5511</MarkerY>
             <MarkerZ>32</MarkerZ>
         </Marker>
         <Marker>
             <MarkerX>329</MarkerX>
             <MarkerY>5415</MarkerY>
             <MarkerZ>32</MarkerZ>
         </Marker>
         <Marker>
             <MarkerX>725</MarkerX>
             <MarkerY>5355</MarkerY>
             <MarkerZ>32</MarkerZ>
         </Marker>
         <Marker>
             <MarkerX>945</MarkerX>
             <MarkerY>5290</MarkerY>
             <MarkerZ>32</MarkerZ>
         </Marker>
         <Marker>
             <MarkerX>450</MarkerX>
             <MarkerY>5566</MarkerY>
             <MarkerZ>32</MarkerZ>
         </Marker>
         <Marker>
             <MarkerX>432</MarkerX>
             <MarkerY>5619</MarkerY>
             <MarkerZ>32</MarkerZ>
         </Marker>
         <Marker>
             <MarkerX>425</MarkerX>
             <MarkerY>5677</MarkerY>
             <MarkerZ>32</MarkerZ>
         </Marker>
         <Marker>
             <MarkerX>237</MarkerX>
             <MarkerY>5635</MarkerY>
             <MarkerZ>32</MarkerZ>
         </Marker>
         <Marker>
             <MarkerX>620</MarkerX>
             <MarkerY>5710</MarkerY>
             <MarkerZ>32</MarkerZ>
         </Marker>
         <Marker>
             <MarkerX>566</MarkerX>
             <MarkerY>5754</MarkerY>
             <MarkerZ>32</MarkerZ>
         </Marker>
         <Marker>
             <MarkerX>625</MarkerX>
             <MarkerY>5658</MarkerY>
             <MarkerZ>32</MarkerZ>
         </Marker>
         <Marker>
             <MarkerX>876</MarkerX>
             <MarkerY>5678</MarkerY>
             <MarkerZ>32</MarkerZ>
         </Marker>
         <Marker>
             <MarkerX>545</MarkerX>
             <MarkerY>5826</MarkerY>
             <MarkerZ>32</MarkerZ>
         </Marker>
         <Marker>
             <MarkerX>657</MarkerX>
             <MarkerY>5817</MarkerY>
             <MarkerZ>32</MarkerZ>
         </Marker>
         <Marker>
             <MarkerX>830</MarkerX>
             <MarkerY>5889</MarkerY>
             <MarkerZ>32</MarkerZ>
         </Marker>
         <Marker>
             <MarkerX>850</MarkerX>
             <MarkerY>5857</MarkerY>
             <MarkerZ>32</MarkerZ>
         </Marker>
         <Marker>
             <MarkerX>818</MarkerX>
             <MarkerY>5974</MarkerY>
             <MarkerZ>32</MarkerZ>
         </Marker>
         <Marker>
             <MarkerX>697</MarkerX>
             <MarkerY>6021</MarkerY>
             <MarkerZ>32</MarkerZ>
         </Marker>
         <Marker>
             <MarkerX>673</MarkerX>
             <MarkerY>6063</MarkerY>
             <MarkerZ>32</MarkerZ>
         </Marker>
         <Marker>
             <MarkerX>389</MarkerX>
             <MarkerY>5978</MarkerY>
             <MarkerZ>32</MarkerZ>
         </Marker>
         <Marker>
             <MarkerX>237</MarkerX>
             <MarkerY>5941</MarkerY>
             <MarkerZ>32</MarkerZ>
         </Marker>
         <Marker>
             <MarkerX>246</MarkerX>
             <MarkerY>5806</MarkerY>
             <MarkerZ>32</MarkerZ>
         </Marker>
         <Marker>
             <MarkerX>121</MarkerX>
             <MarkerY>6035</MarkerY>
             <MarkerZ>32</MarkerZ>
         </Marker>
         <Marker>
             <MarkerX>18</MarkerX>
             <MarkerY>6051</MarkerY>
             <MarkerZ>32</MarkerZ>
         </Marker>
         <Marker>
             <MarkerX>292</MarkerX>
             <MarkerY>6158</MarkerY>
             <MarkerZ>32</MarkerZ>
         </Marker>
         <Marker>
             <MarkerX>313</MarkerX>
             <MarkerY>6050</MarkerY>
             <MarkerZ>32</MarkerZ>
         </Marker>
         <Marker>
             <MarkerX>300</MarkerX>
             <MarkerY>5965</MarkerY>
             <MarkerZ>32</MarkerZ>
         </Marker>
         <Marker>
             <MarkerX>517</MarkerX>
             <MarkerY>6110</MarkerY>
             <MarkerZ>32</MarkerZ>
         </Marker>
         <Marker>
             <MarkerX>280</MarkerX>
             <MarkerY>6238</MarkerY>
             <MarkerZ>32</MarkerZ>
         </Marker>
         <Marker>
             <MarkerX>145</MarkerX>
             <MarkerY>6383</MarkerY>
             <MarkerZ>32</MarkerZ>
         </Marker>
         <Marker>
             <MarkerX>262</MarkerX>
             <MarkerY>6379</MarkerY>
             <MarkerZ>32</MarkerZ>
         </Marker>
         <Marker>
             <MarkerX>502</MarkerX>
             <MarkerY>6409</MarkerY>
             <MarkerZ>32</MarkerZ>
         </Marker>
         <Marker>
             <MarkerX>468</MarkerX>
             <MarkerY>6566</MarkerY>
             <MarkerZ>32</MarkerZ>
         </Marker>
         <Marker>
             <MarkerX>364</MarkerX>
             <MarkerY>6570</MarkerY>
             <MarkerZ>32</MarkerZ>
         </Marker>
         <Marker>
             <MarkerX>333</MarkerX>
             <MarkerY>6673</MarkerY>
             <MarkerZ>32</MarkerZ>
         </Marker>
         <Marker>
             <MarkerX>256</MarkerX>
             <MarkerY>6693</MarkerY>
             <MarkerZ>32</MarkerZ>
         </Marker>
         <Marker>
             <MarkerX>121</MarkerX>
             <MarkerY>6553</MarkerY>
             <MarkerZ>32</MarkerZ>
         </Marker>
         <Marker>
             <MarkerX>536</MarkerX>
             <MarkerY>6215</MarkerY>
             <MarkerZ>32</MarkerZ>
         </Marker>
         <Marker>
             <MarkerX>738</MarkerX>
             <MarkerY>6321</MarkerY>
             <MarkerZ>32</MarkerZ>
         </Marker>
         <Marker>
             <MarkerX>762</MarkerX>
             <MarkerY>6238</MarkerY>
             <MarkerZ>32</MarkerZ>
         </Marker>
         <Marker>
             <MarkerX>688</MarkerX>
             <MarkerY>6241</MarkerY>
             <MarkerZ>32</MarkerZ>
         </Marker>
         <Marker>
             <MarkerX>804</MarkerX>
             <MarkerY>6494</MarkerY>
             <MarkerZ>32</MarkerZ>
         </Marker>
         <Marker>
             <MarkerX>657</MarkerX>
             <MarkerY>6509</MarkerY>
             <MarkerZ>32</MarkerZ>
         </Marker>
         <Marker>
             <MarkerX>793</MarkerX>
             <MarkerY>6603</MarkerY>
             <MarkerZ>32</MarkerZ>
         </Marker>
         <Marker>
             <MarkerX>665</MarkerX>
             <MarkerY>6613</MarkerY>
             <MarkerZ>32</MarkerZ>
         </Marker>
         <Marker>
             <MarkerX>868</MarkerX>
             <MarkerY>6747</MarkerY>
             <MarkerZ>32</MarkerZ>
         </Marker>
         <Marker>
             <MarkerX>476</MarkerX>
             <MarkerY>6723</MarkerY>
             <MarkerZ>32</MarkerZ>
         </Marker>
         <Marker>
             <MarkerX>457</MarkerX>
             <MarkerY>6647</MarkerY>
             <MarkerZ>32</MarkerZ>
         </Marker>
         <Marker>
             <MarkerX>301</MarkerX>
             <MarkerY>6814</MarkerY>
             <MarkerZ>32</MarkerZ>
         </Marker>
         <Marker>
             <MarkerX>286</MarkerX>
             <MarkerY>6932</MarkerY>
             <MarkerZ>32</MarkerZ>
         </Marker>
         <Marker>
             <MarkerX>137</MarkerX>
             <MarkerY>6991</MarkerY>
             <MarkerZ>32</MarkerZ>
         </Marker>
         <Marker>
             <MarkerX>53</MarkerX>
             <MarkerY>7032</MarkerY>
             <MarkerZ>32</MarkerZ>
         </Marker>
         <Marker>
             <MarkerX>146</MarkerX>
             <MarkerY>7066</MarkerY>
             <MarkerZ>32</MarkerZ>
         </Marker>
         <Marker>
             <MarkerX>364</MarkerX>
             <MarkerY>6783</MarkerY>
             <MarkerZ>32</MarkerZ>
         </Marker>
         <Marker>
             <MarkerX>530</MarkerX>
             <MarkerY>6938</MarkerY>
             <MarkerZ>32</MarkerZ>
         </Marker>
         <Marker>
             <MarkerX>656</MarkerX>
             <MarkerY>6838</MarkerY>
             <MarkerZ>32</MarkerZ>
         </Marker>
         <Marker>
             <MarkerX>760</MarkerX>
             <MarkerY>6955</MarkerY>
             <MarkerZ>32</MarkerZ>
         </Marker>
         <Marker>
             <MarkerX>816</MarkerX>
             <MarkerY>6907</MarkerY>
             <MarkerZ>32</MarkerZ>
         </Marker>
         <Marker>
             <MarkerX>850</MarkerX>
             <MarkerY>6972</MarkerY>
             <MarkerZ>32</MarkerZ>
         </Marker>
         <Marker>
             <MarkerX>718</MarkerX>
             <MarkerY>7008</MarkerY>
             <MarkerZ>32</MarkerZ>
         </Marker>
         <Marker>
             <MarkerX>685</MarkerX>
             <MarkerY>7111</MarkerY>
             <MarkerZ>32</MarkerZ>
         </Marker>
         <Marker>
             <MarkerX>437</MarkerX>
             <MarkerY>7094</MarkerY>
             <MarkerZ>32</MarkerZ>
         </Marker>
         <Marker>
             <MarkerX>362</MarkerX>
             <MarkerY>7078</MarkerY>
             <MarkerZ>32</MarkerZ>
         </Marker>
         <Marker>
             <MarkerX>366</MarkerX>
             <MarkerY>7236</MarkerY>
             <MarkerZ>32</MarkerZ>
         </Marker>
         <Marker>
             <MarkerX>569</MarkerX>
             <MarkerY>7070</MarkerY>
             <MarkerZ>32</MarkerZ>
         </Marker>
         <Marker>
             <MarkerX>137</MarkerX>
             <MarkerY>7178</MarkerY>
             <MarkerZ>32</MarkerZ>
         </Marker>
         <Marker>
             <MarkerX>105</MarkerX>
             <MarkerY>7456</MarkerY>
             <MarkerZ>32</MarkerZ>
         </Marker>
         <Marker>
             <MarkerX>161</MarkerX>
             <MarkerY>7250</MarkerY>
             <MarkerZ>32</MarkerZ>
         </Marker>
         <Marker>
             <MarkerX>304</MarkerX>
             <MarkerY>7462</MarkerY>
             <MarkerZ>32</MarkerZ>
         </Marker>
         <Marker>
             <MarkerX>108</MarkerX>
             <MarkerY>7618</MarkerY>
             <MarkerZ>32</MarkerZ>
         </Marker>
         <Marker>
             <MarkerX>188</MarkerX>
             <MarkerY>7682</MarkerY>
             <MarkerZ>32</MarkerZ>
         </Marker>
         <Marker>
             <MarkerX>292</MarkerX>
             <MarkerY>7625</MarkerY>
             <MarkerZ>32</MarkerZ>
         </Marker>
         <Marker>
             <MarkerX>304</MarkerX>
             <MarkerY>7748</MarkerY>
             <MarkerZ>32</MarkerZ>
         </Marker>
         <Marker>
             <MarkerX>518</MarkerX>
             <MarkerY>7589</MarkerY>
             <MarkerZ>32</MarkerZ>
         </Marker>
         <Marker>
             <MarkerX>608</MarkerX>
             <MarkerY>7593</MarkerY>
             <MarkerZ>32</MarkerZ>
         </Marker>
         <Marker>
             <MarkerX>592</MarkerX>
             <MarkerY>7754</MarkerY>
             <MarkerZ>32</MarkerZ>
         </Marker>
         <Marker>
             <MarkerX>518</MarkerX>
             <MarkerY>7858</MarkerY>
             <MarkerZ>32</MarkerZ>
         </Marker>
         <Marker>
             <MarkerX>848</MarkerX>
             <MarkerY>7784</MarkerY>
             <MarkerZ>32</MarkerZ>
         </Marker>
         <Marker>
             <MarkerX>33</MarkerX>
             <MarkerY>8365</MarkerY>
             <MarkerZ>32</MarkerZ>
         </Marker>
         <Marker>
             <MarkerX>126</MarkerX>
             <MarkerY>8641</MarkerY>
             <MarkerZ>32</MarkerZ>
         </Marker>
         <Marker>
             <MarkerX>544</MarkerX>
             <MarkerY>8682</MarkerY>
             <MarkerZ>32</MarkerZ>
         </Marker>
         <Marker>
             <MarkerX>338</MarkerX>
             <MarkerY>9057</MarkerY>
             <MarkerZ>32</MarkerZ>
         </Marker>
         <Marker>
             <MarkerX>412</MarkerX>
             <MarkerY>9171</MarkerY>
             <MarkerZ>32</MarkerZ>
         </Marker>
         <Marker>
             <MarkerX>358</MarkerX>
             <MarkerY>9227</MarkerY>
             <MarkerZ>32</MarkerZ>
         </Marker>
         <Marker>
             <MarkerX>509</MarkerX>
             <MarkerY>9282</MarkerY>
             <MarkerZ>32</MarkerZ>
         </Marker>
         <Marker>
             <MarkerX>533</MarkerX>
             <MarkerY>9257</MarkerY>
             <MarkerZ>32</MarkerZ>
         </Marker>
         <Marker>
             <MarkerX>204</MarkerX>
             <MarkerY>9149</MarkerY>
             <MarkerZ>32</MarkerZ>
         </Marker>
         <Marker>
             <MarkerX>1933</MarkerX>
             <MarkerY>1029</MarkerY>
             <MarkerZ>32</MarkerZ>
         </Marker>
         <Marker>
             <MarkerX>1121</MarkerX>
             <MarkerY>1442</MarkerY>
             <MarkerZ>23</MarkerZ>
         </Marker>
         <Marker>
             <MarkerX>1153</MarkerX>
             <MarkerY>1449</MarkerY>
             <MarkerZ>23</MarkerZ>
         </Marker>
         <Marker>
             <MarkerX>1386</MarkerX>
             <MarkerY>1621</MarkerY>
             <MarkerZ>23</MarkerZ>
         </Marker>
         <Marker>
             <MarkerX>1313</MarkerX>
             <MarkerY>1626</MarkerY>
             <MarkerZ>23</MarkerZ>
         </Marker>
         <Marker>
             <MarkerX>1414</MarkerX>
             <MarkerY>1356</MarkerY>
             <MarkerZ>23</MarkerZ>
         </Marker>
         <Marker>
             <MarkerX>1405</MarkerX>
             <MarkerY>1422</MarkerY>
             <MarkerZ>23</MarkerZ>
         </Marker>
         <Marker>
             <MarkerX>1653</MarkerX>
             <MarkerY>1385</MarkerY>
             <MarkerZ>23</MarkerZ>
         </Marker>
         <Marker>
             <MarkerX>1708</MarkerX>
             <MarkerY>1281</MarkerY>
             <MarkerZ>23</MarkerZ>
         </Marker>
         <Marker>
             <MarkerX>1758</MarkerX>
             <MarkerY>1173</MarkerY>
             <MarkerZ>23</MarkerZ>
         </Marker>
         <Marker>
             <MarkerX>1914</MarkerX>
             <MarkerY>1180</MarkerY>
             <MarkerZ>23</MarkerZ>
         </Marker>
         <Marker>
             <MarkerX>1717</MarkerX>
             <MarkerY>1384</MarkerY>
             <MarkerZ>23</MarkerZ>
         </Marker>
         <Marker>
             <MarkerX>1673</MarkerX>
             <MarkerY>1449</MarkerY>
             <MarkerZ>23</MarkerZ>
         </Marker>
         <Marker>
             <MarkerX>1540</MarkerX>
             <MarkerY>1500</MarkerY>
             <MarkerZ>23</MarkerZ>
         </Marker>
         <Marker>
             <MarkerX>1677</MarkerX>
             <MarkerY>1545</MarkerY>
             <MarkerZ>23</MarkerZ>
         </Marker>
         <Marker>
             <MarkerX>1716</MarkerX>
             <MarkerY>1530</MarkerY>
             <MarkerZ>23</MarkerZ>
         </Marker>
         <Marker>
             <MarkerX>1784</MarkerX>
             <MarkerY>1509</MarkerY>
             <MarkerZ>23</MarkerZ>
         </Marker>
         <Marker>
             <MarkerX>1561</MarkerX>
             <MarkerY>1290</MarkerY>
             <MarkerZ>23</MarkerZ>
         </Marker>
         <Marker>
             <MarkerX>1936</MarkerX>
             <MarkerY>1374</MarkerY>
             <MarkerZ>23</MarkerZ>
         </Marker>
         <Marker>
             <MarkerX>1973</MarkerX>
             <MarkerY>1308</MarkerY>
             <MarkerZ>23</MarkerZ>
         </Marker>
         <Marker>
             <MarkerX>1889</MarkerX>
             <MarkerY>1326</MarkerY>
             <MarkerZ>23</MarkerZ>
         </Marker>
         <Marker>
             <MarkerX>1071</MarkerX>
             <MarkerY>1901</MarkerY>
             <MarkerZ>25</MarkerZ>
         </Marker>
         <Marker>
             <MarkerX>1103</MarkerX>
             <MarkerY>2023</MarkerY>
             <MarkerZ>25</MarkerZ>
         </Marker>
         <Marker>
             <MarkerX>1233</MarkerX>
             <MarkerY>1845</MarkerY>
             <MarkerZ>25</MarkerZ>
         </Marker>
         <Marker>
             <MarkerX>1274</MarkerX>
             <MarkerY>1777</MarkerY>
             <MarkerZ>25</MarkerZ>
         </Marker>
         <Marker>
             <MarkerX>1307</MarkerX>
             <MarkerY>1819</MarkerY>
             <MarkerZ>25</MarkerZ>
         </Marker>
         <Marker>
             <MarkerX>1322</MarkerX>
             <MarkerY>1920</MarkerY>
             <MarkerZ>25</MarkerZ>
         </Marker>
         <Marker>
             <MarkerX>1335</MarkerX>
             <MarkerY>1941</MarkerY>
             <MarkerZ>25</MarkerZ>
         </Marker>
         <Marker>
             <MarkerX>1398</MarkerX>
             <MarkerY>1856</MarkerY>
             <MarkerZ>25</MarkerZ>
         </Marker>
         <Marker>
             <MarkerX>1474</MarkerX>
             <MarkerY>2031</MarkerY>
             <MarkerZ>25</MarkerZ>
         </Marker>
         <Marker>
             <MarkerX>1549</MarkerX>
             <MarkerY>1895</MarkerY>
             <MarkerZ>25</MarkerZ>
         </Marker>
         <Marker>
             <MarkerX>1601</MarkerX>
             <MarkerY>1893</MarkerY>
             <MarkerZ>25</MarkerZ>
         </Marker>
         <Marker>
             <MarkerX>1601</MarkerX>
             <MarkerY>1981</MarkerY>
             <MarkerZ>25</MarkerZ>
         </Marker>
         <Marker>
             <MarkerX>1589</MarkerX>
             <MarkerY>2061</MarkerY>
             <MarkerZ>25</MarkerZ>
         </Marker>
         <Marker>
             <MarkerX>1539</MarkerX>
             <MarkerY>2163</MarkerY>
             <MarkerZ>25</MarkerZ>
         </Marker>
         <Marker>
             <MarkerX>1517</MarkerX>
             <MarkerY>2197</MarkerY>
             <MarkerZ>25</MarkerZ>
         </Marker>
         <Marker>
             <MarkerX>1697</MarkerX>
             <MarkerY>2149</MarkerY>
             <MarkerZ>25</MarkerZ>
         </Marker>
         <Marker>
             <MarkerX>1739</MarkerX>
             <MarkerY>2119</MarkerY>
             <MarkerZ>25</MarkerZ>
         </Marker>
         <Marker>
             <MarkerX>1742</MarkerX>
             <MarkerY>1980</MarkerY>
             <MarkerZ>25</MarkerZ>
         </Marker>
         <Marker>
             <MarkerX>1847</MarkerX>
             <MarkerY>2169</MarkerY>
             <MarkerZ>25</MarkerZ>
         </Marker>
         <Marker>
             <MarkerX>1891</MarkerX>
             <MarkerY>2180</MarkerY>
             <MarkerZ>25</MarkerZ>
         </Marker>
         <Marker>
             <MarkerX>1877</MarkerX>
             <MarkerY>2068</MarkerY>
             <MarkerZ>25</MarkerZ>
         </Marker>
         <Marker>
             <MarkerX>1938</MarkerX>
             <MarkerY>1917</MarkerY>
             <MarkerZ>25</MarkerZ>
         </Marker>
         <Marker>
             <MarkerX>967</MarkerX>
             <MarkerY>2016</MarkerY>
             <MarkerZ>25</MarkerZ>
         </Marker>
         <Marker>
             <MarkerX>1218</MarkerX>
             <MarkerY>2297</MarkerY>
             <MarkerZ>26</MarkerZ>
         </Marker>
         <Marker>
             <MarkerX>1368</MarkerX>
             <MarkerY>2143</MarkerY>
             <MarkerZ>26</MarkerZ>
         </Marker>
         <Marker>
             <MarkerX>1456</MarkerX>
             <MarkerY>2371</MarkerY>
             <MarkerZ>26</MarkerZ>
         </Marker>
         <Marker>
             <MarkerX>1470</MarkerX>
             <MarkerY>2303</MarkerY>
             <MarkerZ>26</MarkerZ>
         </Marker>
         <Marker>
             <MarkerX>1532</MarkerX>
             <MarkerY>2306</MarkerY>
             <MarkerZ>26</MarkerZ>
         </Marker>
         <Marker>
             <MarkerX>1500</MarkerX>
             <MarkerY>2534</MarkerY>
             <MarkerZ>26</MarkerZ>
         </Marker>
         <Marker>
             <MarkerX>1146</MarkerX>
             <MarkerY>2534</MarkerY>
             <MarkerZ>26</MarkerZ>
         </Marker>
         <Marker>
             <MarkerX>1202</MarkerX>
             <MarkerY>2386</MarkerY>
             <MarkerZ>26</MarkerZ>
         </Marker>
         <Marker>
             <MarkerX>1022</MarkerX>
             <MarkerY>2429</MarkerY>
             <MarkerZ>26</MarkerZ>
         </Marker>
         <Marker>
             <MarkerX>1102</MarkerX>
             <MarkerY>2274</MarkerY>
             <MarkerZ>26</MarkerZ>
         </Marker>
         <Marker>
             <MarkerX>1261</MarkerX>
             <MarkerY>1883</MarkerY>
             <MarkerZ>26</MarkerZ>
         </Marker>
         <Marker>
             <MarkerX>1250</MarkerX>
             <MarkerY>2806</MarkerY>
             <MarkerZ>26</MarkerZ>
         </Marker>
         <Marker>
             <MarkerX>1173</MarkerX>
             <MarkerY>2751</MarkerY>
             <MarkerZ>26</MarkerZ>
         </Marker>
         <Marker>
             <MarkerX>1173</MarkerX>
             <MarkerY>2727</MarkerY>
             <MarkerZ>26</MarkerZ>
         </Marker>
         <Marker>
             <MarkerX>1262</MarkerX>
             <MarkerY>2668</MarkerY>
             <MarkerZ>26</MarkerZ>
         </Marker>
         <Marker>
             <MarkerX>1365</MarkerX>
             <MarkerY>2622</MarkerY>
             <MarkerZ>26</MarkerZ>
         </Marker>
         <Marker>
             <MarkerX>1853</MarkerX>
             <MarkerY>2588</MarkerY>
             <MarkerZ>26</MarkerZ>
         </Marker>
         <Marker>
             <MarkerX>1585</MarkerX>
             <MarkerY>2947</MarkerY>
             <MarkerZ>26</MarkerZ>
         </Marker>
         <Marker>
             <MarkerX>1814</MarkerX>
             <MarkerY>2894</MarkerY>
             <MarkerZ>26</MarkerZ>
         </Marker>
         <Marker>
             <MarkerX>1322</MarkerX>
             <MarkerY>2954</MarkerY>
             <MarkerZ>26</MarkerZ>
         </Marker>
         <Marker>
             <MarkerX>1129</MarkerX>
             <MarkerY>2951</MarkerY>
             <MarkerZ>26</MarkerZ>
         </Marker>
         <Marker>
             <MarkerX>1049</MarkerX>
             <MarkerY>2951</MarkerY>
             <MarkerZ>26</MarkerZ>
         </Marker>
         <Marker>
             <MarkerX>958</MarkerX>
             <MarkerY>2772</MarkerY>
             <MarkerZ>26</MarkerZ>
         </Marker>
         <Marker>
             <MarkerX>941</MarkerX>
             <MarkerY>2732</MarkerY>
             <MarkerZ>26</MarkerZ>
         </Marker>
         <Marker>
             <MarkerX>1192</MarkerX>
             <MarkerY>3119</MarkerY>
             <MarkerZ>26</MarkerZ>
         </Marker>
         <Marker>
             <MarkerX>1214</MarkerX>
             <MarkerY>3201</MarkerY>
             <MarkerZ>26</MarkerZ>
         </Marker>
         <Marker>
             <MarkerX>1382</MarkerX>
             <MarkerY>3123</MarkerY>
             <MarkerZ>26</MarkerZ>
         </Marker>
         <Marker>
             <MarkerX>1484</MarkerX>
             <MarkerY>3322</MarkerY>
             <MarkerZ>26</MarkerZ>
         </Marker>
         <Marker>
             <MarkerX>1154</MarkerX>
             <MarkerY>3482</MarkerY>
             <MarkerZ>26</MarkerZ>
         </Marker>
         <Marker>
             <MarkerX>1608</MarkerX>
             <MarkerY>3320</MarkerY>
             <MarkerZ>26</MarkerZ>
         </Marker>
         <Marker>
             <MarkerX>1724</MarkerX>
             <MarkerY>3384</MarkerY>
             <MarkerZ>26</MarkerZ>
         </Marker>
         <Marker>
             <MarkerX>1818</MarkerX>
             <MarkerY>3542</MarkerY>
             <MarkerZ>26</MarkerZ>
         </Marker>
         <Marker>
             <MarkerX>1793</MarkerX>
             <MarkerY>3602</MarkerY>
             <MarkerZ>26</MarkerZ>
         </Marker>
         <Marker>
             <MarkerX>1700</MarkerX>
             <MarkerY>3742</MarkerY>
             <MarkerZ>26</MarkerZ>
         </Marker>
         <Marker>
             <MarkerX>1548</MarkerX>
             <MarkerY>3747</MarkerY>
             <MarkerZ>26</MarkerZ>
         </Marker>
         <Marker>
             <MarkerX>1422</MarkerX>
             <MarkerY>3848</MarkerY>
             <MarkerZ>26</MarkerZ>
         </Marker>
         <Marker>
             <MarkerX>1410</MarkerX>
             <MarkerY>4032</MarkerY>
             <MarkerZ>26</MarkerZ>
         </Marker>
         <Marker>
             <MarkerX>1456</MarkerX>
             <MarkerY>4096</MarkerY>
             <MarkerZ>26</MarkerZ>
         </Marker>
         <Marker>
             <MarkerX>1540</MarkerX>
             <MarkerY>4072</MarkerY>
             <MarkerZ>26</MarkerZ>
         </Marker>
         <Marker>
             <MarkerX>1180</MarkerX>
             <MarkerY>3890</MarkerY>
             <MarkerZ>26</MarkerZ>
         </Marker>
         <Marker>
             <MarkerX>985</MarkerX>
             <MarkerY>3919</MarkerY>
             <MarkerZ>26</MarkerZ>
         </Marker>
         <Marker>
             <MarkerX>1017</MarkerX>
             <MarkerY>4016</MarkerY>
             <MarkerZ>26</MarkerZ>
         </Marker>
         <Marker>
             <MarkerX>1042</MarkerX>
             <MarkerY>3659</MarkerY>
             <MarkerZ>26</MarkerZ>
         </Marker>
         <Marker>
             <MarkerX>1194</MarkerX>
             <MarkerY>3610</MarkerY>
             <MarkerZ>26</MarkerZ>
         </Marker>
         <Marker>
             <MarkerX>1198</MarkerX>
             <MarkerY>3780</MarkerY>
             <MarkerZ>26</MarkerZ>
         </Marker>
         <Marker>
             <MarkerX>1284</MarkerX>
             <MarkerY>3700</MarkerY>
             <MarkerZ>26</MarkerZ>
         </Marker>
         <Marker>
             <MarkerX>1257</MarkerX>
             <MarkerY>3626</MarkerY>
             <MarkerZ>26</MarkerZ>
         </Marker>
         <Marker>
             <MarkerX>1285</MarkerX>
             <MarkerY>3615</MarkerY>
             <MarkerZ>26</MarkerZ>
         </Marker>
         <Marker>
             <MarkerX>1798</MarkerX>
             <MarkerY>3822</MarkerY>
             <MarkerZ>26</MarkerZ>
         </Marker>
         <Marker>
             <MarkerX>1564</MarkerX>
             <MarkerY>3914</MarkerY>
             <MarkerZ>26</MarkerZ>
         </Marker>
         <Marker>
             <MarkerX>1171</MarkerX>
             <MarkerY>4195</MarkerY>
             <MarkerZ>26</MarkerZ>
         </Marker>
         <Marker>
             <MarkerX>1170</MarkerX>
             <MarkerY>4266</MarkerY>
             <MarkerZ>26</MarkerZ>
         </Marker>
         <Marker>
             <MarkerX>1686</MarkerX>
             <MarkerY>4147</MarkerY>
             <MarkerZ>26</MarkerZ>
         </Marker>
         <Marker>
             <MarkerX>1595</MarkerX>
             <MarkerY>4250</MarkerY>
             <MarkerZ>26</MarkerZ>
         </Marker>
         <Marker>
             <MarkerX>1703</MarkerX>
             <MarkerY>4431</MarkerY>
             <MarkerZ>26</MarkerZ>
         </Marker>
         <Marker>
             <MarkerX>1682</MarkerX>
             <MarkerY>4369</MarkerY>
             <MarkerZ>26</MarkerZ>
         </Marker>
         <Marker>
             <MarkerX>1633</MarkerX>
             <MarkerY>4381</MarkerY>
             <MarkerZ>26</MarkerZ>
         </Marker>
         <Marker>
             <MarkerX>1725</MarkerX>
             <MarkerY>4463</MarkerY>
             <MarkerZ>26</MarkerZ>
         </Marker>
         <Marker>
             <MarkerX>1698</MarkerX>
             <MarkerY>4545</MarkerY>
             <MarkerZ>26</MarkerZ>
         </Marker>
         <Marker>
             <MarkerX>1717</MarkerX>
             <MarkerY>4671</MarkerY>
             <MarkerZ>26</MarkerZ>
         </Marker>
         <Marker>
             <MarkerX>1690</MarkerX>
             <MarkerY>4775</MarkerY>
             <MarkerZ>26</MarkerZ>
         </Marker>
         <Marker>
             <MarkerX>1290</MarkerX>
             <MarkerY>4811</MarkerY>
             <MarkerZ>26</MarkerZ>
         </Marker>
         <Marker>
             <MarkerX>1046</MarkerX>
             <MarkerY>4789</MarkerY>
             <MarkerZ>26</MarkerZ>
         </Marker>
         <Marker>
             <MarkerX>1142</MarkerX>
             <MarkerY>4809</MarkerY>
             <MarkerZ>26</MarkerZ>
         </Marker>
         <Marker>
             <MarkerX>1261</MarkerX>
             <MarkerY>4975</MarkerY>
             <MarkerZ>26</MarkerZ>
         </Marker>
         <Marker>
             <MarkerX>1047</MarkerX>
             <MarkerY>4993</MarkerY>
             <MarkerZ>26</MarkerZ>
         </Marker>
         <Marker>
             <MarkerX>1278</MarkerX>
             <MarkerY>5031</MarkerY>
             <MarkerZ>26</MarkerZ>
         </Marker>
         <Marker>
             <MarkerX>999</MarkerX>
             <MarkerY>4935</MarkerY>
             <MarkerZ>26</MarkerZ>
         </Marker>
         <Marker>
             <MarkerX>1317</MarkerX>
             <MarkerY>4481</MarkerY>
             <MarkerZ>26</MarkerZ>
         </Marker>
         <Marker>
             <MarkerX>1298</MarkerX>
             <MarkerY>4699</MarkerY>
             <MarkerZ>26</MarkerZ>
         </Marker>
         <Marker>
             <MarkerX>1318</MarkerX>
             <MarkerY>4613</MarkerY>
             <MarkerZ>26</MarkerZ>
         </Marker>
         <Marker>
             <MarkerX>1411</MarkerX>
             <MarkerY>4531</MarkerY>
             <MarkerZ>26</MarkerZ>
         </Marker>
         <Marker>
             <MarkerX>1297</MarkerX>
             <MarkerY>4402</MarkerY>
             <MarkerZ>26</MarkerZ>
         </Marker>
         <Marker>
             <MarkerX>1179</MarkerX>
             <MarkerY>4455</MarkerY>
             <MarkerZ>26</MarkerZ>
         </Marker>
         <Marker>
             <MarkerX>1163</MarkerX>
             <MarkerY>4491</MarkerY>
             <MarkerZ>26</MarkerZ>
         </Marker>
         <Marker>
             <MarkerX>1103</MarkerX>
             <MarkerY>4537</MarkerY>
             <MarkerZ>26</MarkerZ>
         </Marker>
         <Marker>
             <MarkerX>1078</MarkerX>
             <MarkerY>4591</MarkerY>
             <MarkerZ>26</MarkerZ>
         </Marker>
         <Marker>
             <MarkerX>1065</MarkerX>
             <MarkerY>4525</MarkerY>
             <MarkerZ>26</MarkerZ>
         </Marker>
         <Marker>
             <MarkerX>1167</MarkerX>
             <MarkerY>4385</MarkerY>
             <MarkerZ>26</MarkerZ>
         </Marker>
         <Marker>
             <MarkerX>1119</MarkerX>
             <MarkerY>4477</MarkerY>
             <MarkerZ>26</MarkerZ>
         </Marker>
         <Marker>
             <MarkerX>1769</MarkerX>
             <MarkerY>4806</MarkerY>
             <MarkerZ>26</MarkerZ>
         </Marker>
         <Marker>
             <MarkerX>1771</MarkerX>
             <MarkerY>4949</MarkerY>
             <MarkerZ>26</MarkerZ>
         </Marker>
         <Marker>
             <MarkerX>1827</MarkerX>
             <MarkerY>5070</MarkerY>
             <MarkerZ>26</MarkerZ>
         </Marker>
         <Marker>
             <MarkerX>1825</MarkerX>
             <MarkerY>4905</MarkerY>
             <MarkerZ>26</MarkerZ>
         </Marker>
         <Marker>
             <MarkerX>1438</MarkerX>
             <MarkerY>4974</MarkerY>
             <MarkerZ>26</MarkerZ>
         </Marker>
         <Marker>
             <MarkerX>1687</MarkerX>
             <MarkerY>4958</MarkerY>
             <MarkerZ>26</MarkerZ>
         </Marker>
         <Marker>
             <MarkerX>1798</MarkerX>
             <MarkerY>4714</MarkerY>
             <MarkerZ>26</MarkerZ>
         </Marker>
         <Marker>
             <MarkerX>1213</MarkerX>
             <MarkerY>5085</MarkerY>
             <MarkerZ>26</MarkerZ>
         </Marker>
         <Marker>
             <MarkerX>955</MarkerX>
             <MarkerY>5223</MarkerY>
             <MarkerZ>26</MarkerZ>
         </Marker>
         <Marker>
             <MarkerX>983</MarkerX>
             <MarkerY>5359</MarkerY>
             <MarkerZ>26</MarkerZ>
         </Marker>
         <Marker>
             <MarkerX>966</MarkerX>
             <MarkerY>5293</MarkerY>
             <MarkerZ>26</MarkerZ>
         </Marker>
         <Marker>
             <MarkerX>1162</MarkerX>
             <MarkerY>5344</MarkerY>
             <MarkerZ>26</MarkerZ>
         </Marker>
         <Marker>
             <MarkerX>1126</MarkerX>
             <MarkerY>5491</MarkerY>
             <MarkerZ>26</MarkerZ>
         </Marker>
         <Marker>
             <MarkerX>970</MarkerX>
             <MarkerY>5596</MarkerY>
             <MarkerZ>26</MarkerZ>
         </Marker>
         <Marker>
             <MarkerX>1437</MarkerX>
             <MarkerY>5429</MarkerY>
             <MarkerZ>26</MarkerZ>
         </Marker>
         <Marker>
             <MarkerX>1407</MarkerX>
             <MarkerY>5359</MarkerY>
             <MarkerZ>26</MarkerZ>
         </Marker>
         <Marker>
             <MarkerX>1458</MarkerX>
             <MarkerY>5569</MarkerY>
             <MarkerZ>26</MarkerZ>
         </Marker>
         <Marker>
             <MarkerX>1363</MarkerX>
             <MarkerY>5564</MarkerY>
             <MarkerZ>26</MarkerZ>
         </Marker>
         <Marker>
             <MarkerX>1497</MarkerX>
             <MarkerY>5600</MarkerY>
             <MarkerZ>26</MarkerZ>
         </Marker>
         <Marker>
             <MarkerX>1657</MarkerX>
             <MarkerY>5353</MarkerY>
             <MarkerZ>26</MarkerZ>
         </Marker>
         <Marker>
             <MarkerX>1849</MarkerX>
             <MarkerY>5160</MarkerY>
             <MarkerZ>26</MarkerZ>
         </Marker>
         <Marker>
             <MarkerX>1831</MarkerX>
             <MarkerY>5187</MarkerY>
             <MarkerZ>26</MarkerZ>
         </Marker>
         <Marker>
             <MarkerX>1882</MarkerX>
             <MarkerY>5203</MarkerY>
             <MarkerZ>26</MarkerZ>
         </Marker>
         <Marker>
             <MarkerX>1863</MarkerX>
             <MarkerY>5244</MarkerY>
             <MarkerZ>26</MarkerZ>
         </Marker>
         <Marker>
             <MarkerX>1866</MarkerX>
             <MarkerY>5393</MarkerY>
             <MarkerZ>26</MarkerZ>
         </Marker>
         <Marker>
             <MarkerX>1873</MarkerX>
             <MarkerY>5453</MarkerY>
             <MarkerZ>26</MarkerZ>
         </Marker>
         <Marker>
             <MarkerX>1853</MarkerX>
             <MarkerY>5552</MarkerY>
             <MarkerZ>26</MarkerZ>
         </Marker>
         <Marker>
             <MarkerX>1515</MarkerX>
             <MarkerY>5684</MarkerY>
             <MarkerZ>26</MarkerZ>
         </Marker>
         <Marker>
             <MarkerX>1369</MarkerX>
             <MarkerY>5684</MarkerY>
             <MarkerZ>26</MarkerZ>
         </Marker>
         <Marker>
             <MarkerX>1294</MarkerX>
             <MarkerY>5718</MarkerY>
             <MarkerZ>26</MarkerZ>
         </Marker>
         <Marker>
             <MarkerX>1205</MarkerX>
             <MarkerY>5621</MarkerY>
             <MarkerZ>26</MarkerZ>
         </Marker>
         <Marker>
             <MarkerX>1238</MarkerX>
             <MarkerY>5762</MarkerY>
             <MarkerZ>26</MarkerZ>
         </Marker>
         <Marker>
             <MarkerX>1110</MarkerX>
             <MarkerY>5849</MarkerY>
             <MarkerZ>26</MarkerZ>
         </Marker>
         <Marker>
             <MarkerX>1293</MarkerX>
             <MarkerY>6038</MarkerY>
             <MarkerZ>26</MarkerZ>
         </Marker>
         <Marker>
             <MarkerX>1325</MarkerX>
             <MarkerY>5982</MarkerY>
             <MarkerZ>26</MarkerZ>
         </Marker>
         <Marker>
             <MarkerX>1442</MarkerX>
             <MarkerY>6028</MarkerY>
             <MarkerZ>26</MarkerZ>
         </Marker>
         <Marker>
             <MarkerX>1653</MarkerX>
             <MarkerY>5800</MarkerY>
             <MarkerZ>26</MarkerZ>
         </Marker>
         <Marker>
             <MarkerX>1423</MarkerX>
             <MarkerY>5712</MarkerY>
             <MarkerZ>26</MarkerZ>
         </Marker>
         <Marker>
             <MarkerX>1943</MarkerX>
             <MarkerY>5732</MarkerY>
             <MarkerZ>26</MarkerZ>
         </Marker>
         <Marker>
             <MarkerX>1955</MarkerX>
             <MarkerY>5674</MarkerY>
             <MarkerZ>26</MarkerZ>
         </Marker>
         <Marker>
             <MarkerX>1967</MarkerX>
             <MarkerY>5640</MarkerY>
             <MarkerZ>26</MarkerZ>
         </Marker>
         <Marker>
             <MarkerX>1918</MarkerX>
             <MarkerY>5806</MarkerY>
             <MarkerZ>26</MarkerZ>
         </Marker>
         <Marker>
             <MarkerX>1890</MarkerX>
             <MarkerY>5841</MarkerY>
             <MarkerZ>26</MarkerZ>
         </Marker>
         <Marker>
             <MarkerX>1946</MarkerX>
             <MarkerY>5982</MarkerY>
             <MarkerZ>26</MarkerZ>
         </Marker>
         <Marker>
             <MarkerX>1821</MarkerX>
             <MarkerY>5970</MarkerY>
             <MarkerZ>26</MarkerZ>
         </Marker>
         <Marker>
             <MarkerX>1617</MarkerX>
             <MarkerY>6002</MarkerY>
             <MarkerZ>26</MarkerZ>
         </Marker>
         <Marker>
             <MarkerX>1517</MarkerX>
             <MarkerY>6172</MarkerY>
             <MarkerZ>26</MarkerZ>
         </Marker>
         <Marker>
             <MarkerX>1063</MarkerX>
             <MarkerY>6397</MarkerY>
             <MarkerZ>26</MarkerZ>
         </Marker>
         <Marker>
             <MarkerX>959</MarkerX>
             <MarkerY>6306</MarkerY>
             <MarkerZ>26</MarkerZ>
         </Marker>
         <Marker>
             <MarkerX>1771</MarkerX>
             <MarkerY>6302</MarkerY>
             <MarkerZ>26</MarkerZ>
         </Marker>
         <Marker>
             <MarkerX>1761</MarkerX>
             <MarkerY>6224</MarkerY>
             <MarkerZ>26</MarkerZ>
         </Marker>
         <Marker>
             <MarkerX>1742</MarkerX>
             <MarkerY>6154</MarkerY>
             <MarkerZ>26</MarkerZ>
         </Marker>
         <Marker>
             <MarkerX>1789</MarkerX>
             <MarkerY>6196</MarkerY>
             <MarkerZ>26</MarkerZ>
         </Marker>
         <Marker>
             <MarkerX>1551</MarkerX>
             <MarkerY>6320</MarkerY>
             <MarkerZ>26</MarkerZ>
         </Marker>
         <Marker>
             <MarkerX>1127</MarkerX>
             <MarkerY>6475</MarkerY>
             <MarkerZ>26</MarkerZ>
         </Marker>
         <Marker>
             <MarkerX>1203</MarkerX>
             <MarkerY>6478</MarkerY>
             <MarkerZ>26</MarkerZ>
         </Marker>
         <Marker>
             <MarkerX>1089</MarkerX>
             <MarkerY>6627</MarkerY>
             <MarkerZ>26</MarkerZ>
         </Marker>
         <Marker>
             <MarkerX>1007</MarkerX>
             <MarkerY>6792</MarkerY>
             <MarkerZ>26</MarkerZ>
         </Marker>
         <Marker>
             <MarkerX>1042</MarkerX>
             <MarkerY>6876</MarkerY>
             <MarkerZ>26</MarkerZ>
         </Marker>
         <Marker>
             <MarkerX>1035</MarkerX>
             <MarkerY>6936</MarkerY>
             <MarkerZ>26</MarkerZ>
         </Marker>
         <Marker>
             <MarkerX>1270</MarkerX>
             <MarkerY>6792</MarkerY>
             <MarkerZ>26</MarkerZ>
         </Marker>
         <Marker>
             <MarkerX>1345</MarkerX>
             <MarkerY>6731</MarkerY>
             <MarkerZ>26</MarkerZ>
         </Marker>
         <Marker>
             <MarkerX>1389</MarkerX>
             <MarkerY>6674</MarkerY>
             <MarkerZ>26</MarkerZ>
         </Marker>
         <Marker>
             <MarkerX>1349</MarkerX>
             <MarkerY>6899</MarkerY>
             <MarkerZ>26</MarkerZ>
         </Marker>
         <Marker>
             <MarkerX>1193</MarkerX>
             <MarkerY>7012</MarkerY>
             <MarkerZ>26</MarkerZ>
         </Marker>
         <Marker>
             <MarkerX>1289</MarkerX>
             <MarkerY>7027</MarkerY>
             <MarkerZ>26</MarkerZ>
         </Marker>
         <Marker>
             <MarkerX>1467</MarkerX>
             <MarkerY>6970</MarkerY>
             <MarkerZ>26</MarkerZ>
         </Marker>
         <Marker>
             <MarkerX>1866</MarkerX>
             <MarkerY>6831</MarkerY>
             <MarkerZ>26</MarkerZ>
         </Marker>
         <Marker>
             <MarkerX>1897</MarkerX>
             <MarkerY>6887</MarkerY>
             <MarkerZ>26</MarkerZ>
         </Marker>
         <Marker>
             <MarkerX>1605</MarkerX>
             <MarkerY>6502</MarkerY>
             <MarkerZ>26</MarkerZ>
         </Marker>
         <Marker>
             <MarkerX>1842</MarkerX>
             <MarkerY>6639</MarkerY>
             <MarkerZ>26</MarkerZ>
         </Marker>
         <Marker>
             <MarkerX>1833</MarkerX>
             <MarkerY>6542</MarkerY>
             <MarkerZ>26</MarkerZ>
         </Marker>
         <Marker>
             <MarkerX>1233</MarkerX>
             <MarkerY>6688</MarkerY>
             <MarkerZ>26</MarkerZ>
         </Marker>
         <Marker>
             <MarkerX>949</MarkerX>
             <MarkerY>6562</MarkerY>
             <MarkerZ>26</MarkerZ>
         </Marker>
         <Marker>
             <MarkerX>879</MarkerX>
             <MarkerY>6648</MarkerY>
             <MarkerZ>26</MarkerZ>
         </Marker>
         <Marker>
             <MarkerX>1654</MarkerX>
             <MarkerY>7291</MarkerY>
             <MarkerZ>26</MarkerZ>
         </Marker>
         <Marker>
             <MarkerX>1727</MarkerX>
             <MarkerY>7142</MarkerY>
             <MarkerZ>26</MarkerZ>
         </Marker>
         <Marker>
             <MarkerX>1809</MarkerX>
             <MarkerY>7259</MarkerY>
             <MarkerZ>26</MarkerZ>
         </Marker>
         <Marker>
             <MarkerX>1685</MarkerX>
             <MarkerY>7028</MarkerY>
             <MarkerZ>26</MarkerZ>
         </Marker>
         <Marker>
             <MarkerX>1867</MarkerX>
             <MarkerY>7112</MarkerY>
             <MarkerZ>26</MarkerZ>
         </Marker>
         <Marker>
             <MarkerX>1877</MarkerX>
             <MarkerY>7178</MarkerY>
             <MarkerZ>26</MarkerZ>
         </Marker>
         <Marker>
             <MarkerX>1507</MarkerX>
             <MarkerY>7728</MarkerY>
             <MarkerZ>26</MarkerZ>
         </Marker>
         <Marker>
             <MarkerX>1953</MarkerX>
             <MarkerY>7436</MarkerY>
             <MarkerZ>26</MarkerZ>
         </Marker>
         <Marker>
             <MarkerX>1462</MarkerX>
             <MarkerY>7847</MarkerY>
             <MarkerZ>26</MarkerZ>
         </Marker>
         <Marker>
             <MarkerX>997</MarkerX>
             <MarkerY>7498</MarkerY>
             <MarkerZ>26</MarkerZ>
         </Marker>
         <Marker>
             <MarkerX>942</MarkerX>
             <MarkerY>7552</MarkerY>
             <MarkerZ>26</MarkerZ>
         </Marker>
         <Marker>
             <MarkerX>1039</MarkerX>
             <MarkerY>7258</MarkerY>
             <MarkerZ>26</MarkerZ>
         </Marker>
         <Marker>
             <MarkerX>1133</MarkerX>
             <MarkerY>7340</MarkerY>
             <MarkerZ>26</MarkerZ>
         </Marker>
         <Marker>
             <MarkerX>1113</MarkerX>
             <MarkerY>7993</MarkerY>
             <MarkerZ>26</MarkerZ>
         </Marker>
         <Marker>
             <MarkerX>1414</MarkerX>
             <MarkerY>8118</MarkerY>
             <MarkerZ>26</MarkerZ>
         </Marker>
         <Marker>
             <MarkerX>1418</MarkerX>
             <MarkerY>8083</MarkerY>
             <MarkerZ>26</MarkerZ>
         </Marker>
         <Marker>
             <MarkerX>1021</MarkerX>
             <MarkerY>8626</MarkerY>
             <MarkerZ>26</MarkerZ>
         </Marker>
         <Marker>
             <MarkerX>1537</MarkerX>
             <MarkerY>8977</MarkerY>
             <MarkerZ>26</MarkerZ>
         </Marker>
         <Marker>
             <MarkerX>1827</MarkerX>
             <MarkerY>8393</MarkerY>
             <MarkerZ>26</MarkerZ>
         </Marker>
         <Marker>
             <MarkerX>1722</MarkerX>
             <MarkerY>9230</MarkerY>
             <MarkerZ>26</MarkerZ>
         </Marker>
         <Marker>
             <MarkerX>1605</MarkerX>
             <MarkerY>9317</MarkerY>
             <MarkerZ>26</MarkerZ>
         </Marker>
         <Marker>
             <MarkerX>1369</MarkerX>
             <MarkerY>9185</MarkerY>
             <MarkerZ>26</MarkerZ>
         </Marker>
         <Marker>
             <MarkerX>1429</MarkerX>
             <MarkerY>9151</MarkerY>
             <MarkerZ>26</MarkerZ>
         </Marker>
         <Marker>
             <MarkerX>1905</MarkerX>
             <MarkerY>9095</MarkerY>
             <MarkerZ>26</MarkerZ>
         </Marker>
     </Marker_Type>
     <Marker_Type>
         <Type>2</Type>
         <Marker>
             <MarkerX>865</MarkerX>
             <MarkerY>1216</MarkerY>
             <MarkerZ>26</MarkerZ>
         </Marker>
         <Marker>
             <MarkerX>661</MarkerX>
             <MarkerY>1333</MarkerY>
             <MarkerZ>26</MarkerZ>
         </Marker>
         <Marker>
             <MarkerX>315</MarkerX>
             <MarkerY>1540</MarkerY>
             <MarkerZ>26</MarkerZ>
         </Marker>
         <Marker>
             <MarkerX>186</MarkerX>
             <MarkerY>1648</MarkerY>
             <MarkerZ>26</MarkerZ>
         </Marker>
         <Marker>
             <MarkerX>731</MarkerX>
             <MarkerY>1633</MarkerY>
             <MarkerZ>22</MarkerZ>
         </Marker>
         <Marker>
             <MarkerX>825</MarkerX>
             <MarkerY>1617</MarkerY>
             <MarkerZ>22</MarkerZ>
         </Marker>
         <Marker>
             <MarkerX>763</MarkerX>
             <MarkerY>1344</MarkerY>
             <MarkerZ>22</MarkerZ>
         </Marker>
         <Marker>
             <MarkerX>327</MarkerX>
             <MarkerY>1385</MarkerY>
             <MarkerZ>22</MarkerZ>
         </Marker>
         <Marker>
             <MarkerX>1229</MarkerX>
             <MarkerY>1249</MarkerY>
             <MarkerZ>22</MarkerZ>
         </Marker>
         <Marker>
             <MarkerX>998</MarkerX>
             <MarkerY>1361</MarkerY>
             <MarkerZ>22</MarkerZ>
         </Marker>
         <Marker>
             <MarkerX>967</MarkerX>
             <MarkerY>1340</MarkerY>
             <MarkerZ>22</MarkerZ>
         </Marker>
         <Marker>
             <MarkerX>965</MarkerX>
             <MarkerY>1238</MarkerY>
             <MarkerZ>22</MarkerZ>
         </Marker>
         <Marker>
             <MarkerX>1269</MarkerX>
             <MarkerY>1286</MarkerY>
             <MarkerZ>22</MarkerZ>
         </Marker>
         <Marker>
             <MarkerX>1745</MarkerX>
             <MarkerY>1418</MarkerY>
             <MarkerZ>22</MarkerZ>
         </Marker>
         <Marker>
             <MarkerX>1545</MarkerX>
             <MarkerY>1389</MarkerY>
             <MarkerZ>13</MarkerZ>
         </Marker>
         <Marker>
             <MarkerX>1735</MarkerX>
             <MarkerY>1302</MarkerY>
             <MarkerZ>13</MarkerZ>
         </Marker>
         <Marker>
             <MarkerX>1849</MarkerX>
             <MarkerY>1273</MarkerY>
             <MarkerZ>13</MarkerZ>
         </Marker>
         <Marker>
             <MarkerX>1943</MarkerX>
             <MarkerY>1332</MarkerY>
             <MarkerZ>13</MarkerZ>
         </Marker>
         <Marker>
             <MarkerX>1187</MarkerX>
             <MarkerY>1688</MarkerY>
             <MarkerZ>11</MarkerZ>
         </Marker>
         <Marker>
             <MarkerX>1070</MarkerX>
             <MarkerY>1348</MarkerY>
             <MarkerZ>11</MarkerZ>
         </Marker>
         <Marker>
             <MarkerX>957</MarkerX>
             <MarkerY>1444</MarkerY>
             <MarkerZ>9</MarkerZ>
         </Marker>
         <Marker>
             <MarkerX>1054</MarkerX>
             <MarkerY>1453</MarkerY>
             <MarkerZ>9</MarkerZ>
         </Marker>
         <Marker>
             <MarkerX>907</MarkerX>
             <MarkerY>1545</MarkerY>
             <MarkerZ>9</MarkerZ>
         </Marker>
         <Marker>
             <MarkerX>675</MarkerX>
             <MarkerY>1530</MarkerY>
             <MarkerZ>9</MarkerZ>
         </Marker>
         <Marker>
             <MarkerX>655</MarkerX>
             <MarkerY>1490</MarkerY>
             <MarkerZ>9</MarkerZ>
         </Marker>
         <Marker>
             <MarkerX>447</MarkerX>
             <MarkerY>1353</MarkerY>
             <MarkerZ>9</MarkerZ>
         </Marker>
         <Marker>
             <MarkerX>766</MarkerX>
             <MarkerY>1302</MarkerY>
             <MarkerZ>9</MarkerZ>
         </Marker>
         <Marker>
             <MarkerX>885</MarkerX>
             <MarkerY>1324</MarkerY>
             <MarkerZ>9</MarkerZ>
         </Marker>
         <Marker>
             <MarkerX>705</MarkerX>
             <MarkerY>1353</MarkerY>
             <MarkerZ>9</MarkerZ>
         </Marker>
         <Marker>
             <MarkerX>654</MarkerX>
             <MarkerY>1376</MarkerY>
             <MarkerZ>9</MarkerZ>
         </Marker>
         <Marker>
             <MarkerX>393</MarkerX>
             <MarkerY>1466</MarkerY>
             <MarkerZ>9</MarkerZ>
         </Marker>
         <Marker>
             <MarkerX>237</MarkerX>
             <MarkerY>1426</MarkerY>
             <MarkerZ>9</MarkerZ>
         </Marker>
         <Marker>
             <MarkerX>222</MarkerX>
             <MarkerY>1308</MarkerY>
             <MarkerZ>9</MarkerZ>
         </Marker>
         <Marker>
             <MarkerX>483</MarkerX>
             <MarkerY>1194</MarkerY>
             <MarkerZ>9</MarkerZ>
         </Marker>
         <Marker>
             <MarkerX>694</MarkerX>
             <MarkerY>1097</MarkerY>
             <MarkerZ>9</MarkerZ>
         </Marker>
         <Marker>
             <MarkerX>1086</MarkerX>
             <MarkerY>1153</MarkerY>
             <MarkerZ>9</MarkerZ>
         </Marker>
         <Marker>
             <MarkerX>1222</MarkerX>
             <MarkerY>1276</MarkerY>
             <MarkerZ>9</MarkerZ>
         </Marker>
         <Marker>
             <MarkerX>175</MarkerX>
             <MarkerY>1568</MarkerY>
             <MarkerZ>9</MarkerZ>
         </Marker>
         <Marker>
             <MarkerX>133</MarkerX>
             <MarkerY>1526</MarkerY>
             <MarkerZ>9</MarkerZ>
         </Marker>
         <Marker>
             <MarkerX>65</MarkerX>
             <MarkerY>1578</MarkerY>
             <MarkerZ>9</MarkerZ>
         </Marker>
         <Marker>
             <MarkerX>443</MarkerX>
             <MarkerY>1572</MarkerY>
             <MarkerZ>9</MarkerZ>
         </Marker>
         <Marker>
             <MarkerX>1641</MarkerX>
             <MarkerY>1582</MarkerY>
             <MarkerZ>9</MarkerZ>
         </Marker>
         <Marker>
             <MarkerX>1437</MarkerX>
             <MarkerY>1629</MarkerY>
             <MarkerZ>9</MarkerZ>
         </Marker>
         <Marker>
             <MarkerX>1285</MarkerX>
             <MarkerY>1685</MarkerY>
             <MarkerZ>9</MarkerZ>
         </Marker>
         <Marker>
             <MarkerX>1422</MarkerX>
             <MarkerY>1510</MarkerY>
             <MarkerZ>9</MarkerZ>
         </Marker>
         <Marker>
             <MarkerX>1445</MarkerX>
             <MarkerY>1242</MarkerY>
             <MarkerZ>5</MarkerZ>
         </Marker>
         <Marker>
             <MarkerX>1470</MarkerX>
             <MarkerY>1313</MarkerY>
             <MarkerZ>5</MarkerZ>
         </Marker>
         <Marker>
             <MarkerX>1621</MarkerX>
             <MarkerY>1325</MarkerY>
             <MarkerZ>5</MarkerZ>
         </Marker>
         <Marker>
             <MarkerX>1566</MarkerX>
             <MarkerY>1334</MarkerY>
             <MarkerZ>5</MarkerZ>
         </Marker>
         <Marker>
             <MarkerX>1675</MarkerX>
             <MarkerY>1333</MarkerY>
             <MarkerZ>5</MarkerZ>
         </Marker>
         <Marker>
             <MarkerX>1947</MarkerX>
             <MarkerY>1408</MarkerY>
             <MarkerZ>5</MarkerZ>
         </Marker>
         <Marker>
             <MarkerX>1018</MarkerX>
             <MarkerY>1325</MarkerY>
             <MarkerZ>5</MarkerZ>
         </Marker>
         <Marker>
             <MarkerX>1013</MarkerX>
             <MarkerY>1244</MarkerY>
             <MarkerZ>5</MarkerZ>
         </Marker>
         <Marker>
             <MarkerX>1334</MarkerX>
             <MarkerY>1154</MarkerY>
             <MarkerZ>5</MarkerZ>
         </Marker>
         <Marker>
             <MarkerX>357</MarkerX>
             <MarkerY>1201</MarkerY>
             <MarkerZ>2</MarkerZ>
         </Marker>
         <Marker>
             <MarkerX>401</MarkerX>
             <MarkerY>1217</MarkerY>
             <MarkerZ>2</MarkerZ>
         </Marker>
         <Marker>
             <MarkerX>273</MarkerX>
             <MarkerY>1258</MarkerY>
             <MarkerZ>2</MarkerZ>
         </Marker>
         <Marker>
             <MarkerX>155</MarkerX>
             <MarkerY>1404</MarkerY>
             <MarkerZ>2</MarkerZ>
         </Marker>
         <Marker>
             <MarkerX>699</MarkerX>
             <MarkerY>1133</MarkerY>
             <MarkerZ>2</MarkerZ>
         </Marker>
         <Marker>
             <MarkerX>446</MarkerX>
             <MarkerY>1729</MarkerY>
             <MarkerZ>2</MarkerZ>
         </Marker>
         <Marker>
             <MarkerX>362</MarkerX>
             <MarkerY>1673</MarkerY>
             <MarkerZ>2</MarkerZ>
         </Marker>
         <Marker>
             <MarkerX>524</MarkerX>
             <MarkerY>1836</MarkerY>
             <MarkerZ>2</MarkerZ>
         </Marker>
         <Marker>
             <MarkerX>596</MarkerX>
             <MarkerY>1772</MarkerY>
             <MarkerZ>2</MarkerZ>
         </Marker>
         <Marker>
             <MarkerX>626</MarkerX>
             <MarkerY>1793</MarkerY>
             <MarkerZ>2</MarkerZ>
         </Marker>
         <Marker>
             <MarkerX>660</MarkerX>
             <MarkerY>1812</MarkerY>
             <MarkerZ>2</MarkerZ>
         </Marker>
         <Marker>
             <MarkerX>856</MarkerX>
             <MarkerY>1740</MarkerY>
             <MarkerZ>2</MarkerZ>
         </Marker>
         <Marker>
             <MarkerX>1162</MarkerX>
             <MarkerY>1741</MarkerY>
             <MarkerZ>2</MarkerZ>
         </Marker>
         <Marker>
             <MarkerX>984</MarkerX>
             <MarkerY>1786</MarkerY>
             <MarkerZ>2</MarkerZ>
         </Marker>
         <Marker>
             <MarkerX>1000</MarkerX>
             <MarkerY>1838</MarkerY>
             <MarkerZ>2</MarkerZ>
         </Marker>
         <Marker>
             <MarkerX>1073</MarkerX>
             <MarkerY>1821</MarkerY>
             <MarkerZ>2</MarkerZ>
         </Marker>
         <Marker>
             <MarkerX>1202</MarkerX>
             <MarkerY>1817</MarkerY>
             <MarkerZ>12</MarkerZ>
         </Marker>
         <Marker>
             <MarkerX>1278</MarkerX>
             <MarkerY>1838</MarkerY>
             <MarkerZ>12</MarkerZ>
         </Marker>
         <Marker>
             <MarkerX>1245</MarkerX>
             <MarkerY>1814</MarkerY>
             <MarkerZ>2</MarkerZ>
         </Marker>
         <Marker>
             <MarkerX>1248</MarkerX>
             <MarkerY>1621</MarkerY>
             <MarkerZ>2</MarkerZ>
         </Marker>
         <Marker>
             <MarkerX>1290</MarkerX>
             <MarkerY>1632</MarkerY>
             <MarkerZ>2</MarkerZ>
         </Marker>
         <Marker>
             <MarkerX>1114</MarkerX>
             <MarkerY>1965</MarkerY>
             <MarkerZ>2</MarkerZ>
         </Marker>
         <Marker>
             <MarkerX>1234</MarkerX>
             <MarkerY>1962</MarkerY>
             <MarkerZ>2</MarkerZ>
         </Marker>
         <Marker>
             <MarkerX>948</MarkerX>
             <MarkerY>1960</MarkerY>
             <MarkerZ>2</MarkerZ>
         </Marker>
         <Marker>
             <MarkerX>1176</MarkerX>
             <MarkerY>1348</MarkerY>
             <MarkerZ>2</MarkerZ>
         </Marker>
         <Marker>
             <MarkerX>1225</MarkerX>
             <MarkerY>1350</MarkerY>
             <MarkerZ>2</MarkerZ>
         </Marker>
         <Marker>
             <MarkerX>1572</MarkerX>
             <MarkerY>1693</MarkerY>
             <MarkerZ>2</MarkerZ>
         </Marker>
         <Marker>
             <MarkerX>1964</MarkerX>
             <MarkerY>1512</MarkerY>
             <MarkerZ>2</MarkerZ>
         </Marker>
         <Marker>
             <MarkerX>1977</MarkerX>
             <MarkerY>1617</MarkerY>
             <MarkerZ>2</MarkerZ>
         </Marker>
         <Marker>
             <MarkerX>1872</MarkerX>
             <MarkerY>1536</MarkerY>
             <MarkerZ>2</MarkerZ>
         </Marker>
         <Marker>
             <MarkerX>1694</MarkerX>
             <MarkerY>1926</MarkerY>
             <MarkerZ>2</MarkerZ>
         </Marker>
         <Marker>
             <MarkerX>2001</MarkerX>
             <MarkerY>1518</MarkerY>
             <MarkerZ>2</MarkerZ>
         </Marker>
         <Marker>
             <MarkerX>60</MarkerX>
             <MarkerY>1633</MarkerY>
             <MarkerZ>1</MarkerZ>
         </Marker>
         <Marker>
             <MarkerX>772</MarkerX>
             <MarkerY>1900</MarkerY>
             <MarkerZ>9</MarkerZ>
         </Marker>
         <Marker>
             <MarkerX>956</MarkerX>
             <MarkerY>1932</MarkerY>
             <MarkerZ>9</MarkerZ>
         </Marker>
         <Marker>
             <MarkerX>396</MarkerX>
             <MarkerY>1873</MarkerY>
             <MarkerZ>12</MarkerZ>
         </Marker>
         <Marker>
             <MarkerX>212</MarkerX>
             <MarkerY>1908</MarkerY>
             <MarkerZ>12</MarkerZ>
         </Marker>
         <Marker>
             <MarkerX>188</MarkerX>
             <MarkerY>2010</MarkerY>
             <MarkerZ>12</MarkerZ>
         </Marker>
         <Marker>
             <MarkerX>628</MarkerX>
             <MarkerY>1556</MarkerY>
             <MarkerZ>15</MarkerZ>
         </Marker>
         <Marker>
             <MarkerX>1496</MarkerX>
             <MarkerY>1772</MarkerY>
             <MarkerZ>11</MarkerZ>
         </Marker>
         <Marker>
             <MarkerX>1497</MarkerX>
             <MarkerY>1897</MarkerY>
             <MarkerZ>11</MarkerZ>
         </Marker>
         <Marker>
             <MarkerX>1696</MarkerX>
             <MarkerY>1801</MarkerY>
             <MarkerZ>11</MarkerZ>
         </Marker>
         <Marker>
             <MarkerX>1728</MarkerX>
             <MarkerY>1874</MarkerY>
             <MarkerZ>11</MarkerZ>
         </Marker>
         <Marker>
             <MarkerX>1873</MarkerX>
             <MarkerY>1756</MarkerY>
             <MarkerZ>11</MarkerZ>
         </Marker>
         <Marker>
             <MarkerX>1882</MarkerX>
             <MarkerY>1796</MarkerY>
             <MarkerZ>11</MarkerZ>
         </Marker>
         <Marker>
             <MarkerX>1937</MarkerX>
             <MarkerY>1846</MarkerY>
             <MarkerZ>11</MarkerZ>
         </Marker>
         <Marker>
             <MarkerX>1989</MarkerX>
             <MarkerY>1888</MarkerY>
             <MarkerZ>11</MarkerZ>
         </Marker>
         <Marker>
             <MarkerX>703</MarkerX>
             <MarkerY>2044</MarkerY>
             <MarkerZ>11</MarkerZ>
         </Marker>
         <Marker>
             <MarkerX>445</MarkerX>
             <MarkerY>2107</MarkerY>
             <MarkerZ>11</MarkerZ>
         </Marker>
         <Marker>
             <MarkerX>485</MarkerX>
             <MarkerY>2199</MarkerY>
             <MarkerZ>11</MarkerZ>
         </Marker>
         <Marker>
             <MarkerX>563</MarkerX>
             <MarkerY>2238</MarkerY>
             <MarkerZ>11</MarkerZ>
         </Marker>
         <Marker>
             <MarkerX>649</MarkerX>
             <MarkerY>2266</MarkerY>
             <MarkerZ>11</MarkerZ>
         </Marker>
         <Marker>
             <MarkerX>741</MarkerX>
             <MarkerY>2295</MarkerY>
             <MarkerZ>11</MarkerZ>
         </Marker>
         <Marker>
             <MarkerX>746</MarkerX>
             <MarkerY>2186</MarkerY>
             <MarkerZ>11</MarkerZ>
         </Marker>
         <Marker>
             <MarkerX>749</MarkerX>
             <MarkerY>2131</MarkerY>
             <MarkerZ>11</MarkerZ>
         </Marker>
         <Marker>
             <MarkerX>953</MarkerX>
             <MarkerY>2126</MarkerY>
             <MarkerZ>11</MarkerZ>
         </Marker>
         <Marker>
             <MarkerX>934</MarkerX>
             <MarkerY>2044</MarkerY>
             <MarkerZ>11</MarkerZ>
         </Marker>
         <Marker>
             <MarkerX>1037</MarkerX>
             <MarkerY>2022</MarkerY>
             <MarkerZ>11</MarkerZ>
         </Marker>
         <Marker>
             <MarkerX>1171</MarkerX>
             <MarkerY>2056</MarkerY>
             <MarkerZ>11</MarkerZ>
         </Marker>
         <Marker>
             <MarkerX>1307</MarkerX>
             <MarkerY>2114</MarkerY>
             <MarkerZ>11</MarkerZ>
         </Marker>
         <Marker>
             <MarkerX>1449</MarkerX>
             <MarkerY>2008</MarkerY>
             <MarkerZ>11</MarkerZ>
         </Marker>
         <Marker>
             <MarkerX>1479</MarkerX>
             <MarkerY>2147</MarkerY>
             <MarkerZ>11</MarkerZ>
         </Marker>
         <Marker>
             <MarkerX>1745</MarkerX>
             <MarkerY>2056</MarkerY>
             <MarkerZ>11</MarkerZ>
         </Marker>
         <Marker>
             <MarkerX>1929</MarkerX>
             <MarkerY>2036</MarkerY>
             <MarkerZ>11</MarkerZ>
         </Marker>
         <Marker>
             <MarkerX>1915</MarkerX>
             <MarkerY>2274</MarkerY>
             <MarkerZ>11</MarkerZ>
         </Marker>
         <Marker>
             <MarkerX>1305</MarkerX>
             <MarkerY>2234</MarkerY>
             <MarkerZ>16</MarkerZ>
         </Marker>
         <Marker>
             <MarkerX>1923</MarkerX>
             <MarkerY>2226</MarkerY>
             <MarkerZ>19</MarkerZ>
         </Marker>
         <Marker>
             <MarkerX>1719</MarkerX>
             <MarkerY>1766</MarkerY>
             <MarkerZ>18</MarkerZ>
         </Marker>
         <Marker>
             <MarkerX>1703</MarkerX>
             <MarkerY>1951</MarkerY>
             <MarkerZ>18</MarkerZ>
         </Marker>
         <Marker>
             <MarkerX>1595</MarkerX>
             <MarkerY>1782</MarkerY>
             <MarkerZ>18</MarkerZ>
         </Marker>
         <Marker>
             <MarkerX>1109</MarkerX>
             <MarkerY>1778</MarkerY>
             <MarkerZ>18</MarkerZ>
         </Marker>
         <Marker>
             <MarkerX>1750</MarkerX>
             <MarkerY>1752</MarkerY>
             <MarkerZ>18</MarkerZ>
         </Marker>
         <Marker>
             <MarkerX>275</MarkerX>
             <MarkerY>2080</MarkerY>
             <MarkerZ>18</MarkerZ>
         </Marker>
         <Marker>
             <MarkerX>137</MarkerX>
             <MarkerY>2150</MarkerY>
             <MarkerZ>18</MarkerZ>
         </Marker>
         <Marker>
             <MarkerX>410</MarkerX>
             <MarkerY>2254</MarkerY>
             <MarkerZ>18</MarkerZ>
         </Marker>
         <Marker>
             <MarkerX>470</MarkerX>
             <MarkerY>2280</MarkerY>
             <MarkerZ>18</MarkerZ>
         </Marker>
         <Marker>
             <MarkerX>593</MarkerX>
             <MarkerY>2312</MarkerY>
             <MarkerZ>18</MarkerZ>
         </Marker>
         <Marker>
             <MarkerX>265</MarkerX>
             <MarkerY>1811</MarkerY>
             <MarkerZ>18</MarkerZ>
         </Marker>
         <Marker>
             <MarkerX>263</MarkerX>
             <MarkerY>1746</MarkerY>
             <MarkerZ>18</MarkerZ>
         </Marker>
         <Marker>
             <MarkerX>263</MarkerX>
             <MarkerY>1682</MarkerY>
             <MarkerZ>18</MarkerZ>
         </Marker>
         <Marker>
             <MarkerX>622</MarkerX>
             <MarkerY>2025</MarkerY>
             <MarkerZ>23</MarkerZ>
         </Marker>
         <Marker>
             <MarkerX>490</MarkerX>
             <MarkerY>2026</MarkerY>
             <MarkerZ>26</MarkerZ>
         </Marker>
         <Marker>
             <MarkerX>1319</MarkerX>
             <MarkerY>2330</MarkerY>
             <MarkerZ>22</MarkerZ>
         </Marker>
         <Marker>
             <MarkerX>1489</MarkerX>
             <MarkerY>2416</MarkerY>
             <MarkerZ>22</MarkerZ>
         </Marker>
         <Marker>
             <MarkerX>1645</MarkerX>
             <MarkerY>2329</MarkerY>
             <MarkerZ>22</MarkerZ>
         </Marker>
         <Marker>
             <MarkerX>1746</MarkerX>
             <MarkerY>1994</MarkerY>
             <MarkerZ>23</MarkerZ>
         </Marker>
         <Marker>
             <MarkerX>1779</MarkerX>
             <MarkerY>2008</MarkerY>
             <MarkerZ>23</MarkerZ>
         </Marker>
         <Marker>
             <MarkerX>1867</MarkerX>
             <MarkerY>1929</MarkerY>
             <MarkerZ>23</MarkerZ>
         </Marker>
         <Marker>
             <MarkerX>1790</MarkerX>
             <MarkerY>1698</MarkerY>
             <MarkerZ>20</MarkerZ>
         </Marker>
         <Marker>
             <MarkerX>1643</MarkerX>
             <MarkerY>1668</MarkerY>
             <MarkerZ>20</MarkerZ>
         </Marker>
         <Marker>
             <MarkerX>608</MarkerX>
             <MarkerY>2192</MarkerY>
             <MarkerZ>19</MarkerZ>
         </Marker>
         <Marker>
             <MarkerX>214</MarkerX>
             <MarkerY>2334</MarkerY>
             <MarkerZ>17</MarkerZ>
         </Marker>
         <Marker>
             <MarkerX>372</MarkerX>
             <MarkerY>2488</MarkerY>
             <MarkerZ>17</MarkerZ>
         </Marker>
         <Marker>
             <MarkerX>442</MarkerX>
             <MarkerY>2466</MarkerY>
             <MarkerZ>17</MarkerZ>
         </Marker>
         <Marker>
             <MarkerX>320</MarkerX>
             <MarkerY>2540</MarkerY>
             <MarkerZ>17</MarkerZ>
         </Marker>
         <Marker>
             <MarkerX>288</MarkerX>
             <MarkerY>2615</MarkerY>
             <MarkerZ>17</MarkerZ>
         </Marker>
         <Marker>
             <MarkerX>302</MarkerX>
             <MarkerY>2763</MarkerY>
             <MarkerZ>17</MarkerZ>
         </Marker>
         <Marker>
             <MarkerX>941</MarkerX>
             <MarkerY>2459</MarkerY>
             <MarkerZ>17</MarkerZ>
         </Marker>
         <Marker>
             <MarkerX>773</MarkerX>
             <MarkerY>2367</MarkerY>
             <MarkerZ>24</MarkerZ>
         </Marker>
         <Marker>
             <MarkerX>1568</MarkerX>
             <MarkerY>2809</MarkerY>
             <MarkerZ>23</MarkerZ>
         </Marker>
         <Marker>
             <MarkerX>1864</MarkerX>
             <MarkerY>2702</MarkerY>
             <MarkerZ>23</MarkerZ>
         </Marker>
         <Marker>
             <MarkerX>1738</MarkerX>
             <MarkerY>2674</MarkerY>
             <MarkerZ>23</MarkerZ>
         </Marker>
         <Marker>
             <MarkerX>1730</MarkerX>
             <MarkerY>2530</MarkerY>
             <MarkerZ>23</MarkerZ>
         </Marker>
         <Marker>
             <MarkerX>1980</MarkerX>
             <MarkerY>2579</MarkerY>
             <MarkerZ>23</MarkerZ>
         </Marker>
         <Marker>
             <MarkerX>78</MarkerX>
             <MarkerY>3088</MarkerY>
             <MarkerZ>23</MarkerZ>
         </Marker>
         <Marker>
             <MarkerX>718</MarkerX>
             <MarkerY>2906</MarkerY>
             <MarkerZ>18</MarkerZ>
         </Marker>
         <Marker>
             <MarkerX>902</MarkerX>
             <MarkerY>2872</MarkerY>
             <MarkerZ>18</MarkerZ>
         </Marker>
         <Marker>
             <MarkerX>916</MarkerX>
             <MarkerY>2796</MarkerY>
             <MarkerZ>18</MarkerZ>
         </Marker>
         <Marker>
             <MarkerX>414</MarkerX>
             <MarkerY>2607</MarkerY>
             <MarkerZ>8</MarkerZ>
         </Marker>
         <Marker>
             <MarkerX>452</MarkerX>
             <MarkerY>2548</MarkerY>
             <MarkerZ>8</MarkerZ>
         </Marker>
         <Marker>
             <MarkerX>389</MarkerX>
             <MarkerY>2687</MarkerY>
             <MarkerZ>8</MarkerZ>
         </Marker>
         <Marker>
             <MarkerX>540</MarkerX>
             <MarkerY>2684</MarkerY>
             <MarkerZ>8</MarkerZ>
         </Marker>
         <Marker>
             <MarkerX>656</MarkerX>
             <MarkerY>2804</MarkerY>
             <MarkerZ>8</MarkerZ>
         </Marker>
         <Marker>
             <MarkerX>1473</MarkerX>
             <MarkerY>2812</MarkerY>
             <MarkerZ>8</MarkerZ>
         </Marker>
         <Marker>
             <MarkerX>1434</MarkerX>
             <MarkerY>2914</MarkerY>
             <MarkerZ>8</MarkerZ>
         </Marker>
         <Marker>
             <MarkerX>1608</MarkerX>
             <MarkerY>3088</MarkerY>
             <MarkerZ>8</MarkerZ>
         </Marker>
         <Marker>
             <MarkerX>1709</MarkerX>
             <MarkerY>3092</MarkerY>
             <MarkerZ>8</MarkerZ>
         </Marker>
         <Marker>
             <MarkerX>1673</MarkerX>
             <MarkerY>2936</MarkerY>
             <MarkerZ>8</MarkerZ>
         </Marker>
         <Marker>
             <MarkerX>1732</MarkerX>
             <MarkerY>2851</MarkerY>
             <MarkerZ>8</MarkerZ>
         </Marker>
         <Marker>
             <MarkerX>1922</MarkerX>
             <MarkerY>2492</MarkerY>
             <MarkerZ>8</MarkerZ>
         </Marker>
         <Marker>
             <MarkerX>1908</MarkerX>
             <MarkerY>2555</MarkerY>
             <MarkerZ>8</MarkerZ>
         </Marker>
         <Marker>
             <MarkerX>1945</MarkerX>
             <MarkerY>2330</MarkerY>
             <MarkerZ>8</MarkerZ>
         </Marker>
         <Marker>
             <MarkerX>1957</MarkerX>
             <MarkerY>2776</MarkerY>
             <MarkerZ>8</MarkerZ>
         </Marker>
         <Marker>
             <MarkerX>1949</MarkerX>
             <MarkerY>2928</MarkerY>
             <MarkerZ>8</MarkerZ>
         </Marker>
         <Marker>
             <MarkerX>1824</MarkerX>
             <MarkerY>3066</MarkerY>
             <MarkerZ>8</MarkerZ>
         </Marker>
         <Marker>
             <MarkerX>1030</MarkerX>
             <MarkerY>3014</MarkerY>
             <MarkerZ>8</MarkerZ>
         </Marker>
         <Marker>
             <MarkerX>925</MarkerX>
             <MarkerY>3074</MarkerY>
             <MarkerZ>8</MarkerZ>
         </Marker>
         <Marker>
             <MarkerX>629</MarkerX>
             <MarkerY>3063</MarkerY>
             <MarkerZ>8</MarkerZ>
         </Marker>
         <Marker>
             <MarkerX>1169</MarkerX>
             <MarkerY>2560</MarkerY>
             <MarkerZ>8</MarkerZ>
         </Marker>
         <Marker>
             <MarkerX>976</MarkerX>
             <MarkerY>2246</MarkerY>
             <MarkerZ>8</MarkerZ>
         </Marker>
         <Marker>
             <MarkerX>1049</MarkerX>
             <MarkerY>2278</MarkerY>
             <MarkerZ>8</MarkerZ>
         </Marker>
         <Marker>
             <MarkerX>1150</MarkerX>
             <MarkerY>2354</MarkerY>
             <MarkerZ>8</MarkerZ>
         </Marker>
         <Marker>
             <MarkerX>929</MarkerX>
             <MarkerY>2503</MarkerY>
             <MarkerZ>17</MarkerZ>
         </Marker>
         <Marker>
             <MarkerX>512</MarkerX>
             <MarkerY>2683</MarkerY>
             <MarkerZ>18</MarkerZ>
         </Marker>
         <Marker>
             <MarkerX>1762</MarkerX>
             <MarkerY>2488</MarkerY>
             <MarkerZ>8</MarkerZ>
         </Marker>
         <Marker>
             <MarkerX>1696</MarkerX>
             <MarkerY>2407</MarkerY>
             <MarkerZ>3</MarkerZ>
         </Marker>
         <Marker>
             <MarkerX>1421</MarkerX>
             <MarkerY>2563</MarkerY>
             <MarkerZ>3</MarkerZ>
         </Marker>
         <Marker>
             <MarkerX>1405</MarkerX>
             <MarkerY>2563</MarkerY>
             <MarkerZ>3</MarkerZ>
         </Marker>
         <Marker>
             <MarkerX>1458</MarkerX>
             <MarkerY>2731</MarkerY>
             <MarkerZ>3</MarkerZ>
         </Marker>
         <Marker>
             <MarkerX>1454</MarkerX>
             <MarkerY>2667</MarkerY>
             <MarkerZ>3</MarkerZ>
         </Marker>
         <Marker>
             <MarkerX>1480</MarkerX>
             <MarkerY>2746</MarkerY>
             <MarkerZ>3</MarkerZ>
         </Marker>
         <Marker>
             <MarkerX>1586</MarkerX>
             <MarkerY>2830</MarkerY>
             <MarkerZ>1</MarkerZ>
         </Marker>
         <Marker>
             <MarkerX>1446</MarkerX>
             <MarkerY>2980</MarkerY>
             <MarkerZ>1</MarkerZ>
         </Marker>
         <Marker>
             <MarkerX>1578</MarkerX>
             <MarkerY>2998</MarkerY>
             <MarkerZ>1</MarkerZ>
         </Marker>
         <Marker>
             <MarkerX>1689</MarkerX>
             <MarkerY>3012</MarkerY>
             <MarkerZ>1</MarkerZ>
         </Marker>
         <Marker>
             <MarkerX>1246</MarkerX>
             <MarkerY>2950</MarkerY>
             <MarkerZ>1</MarkerZ>
         </Marker>
         <Marker>
             <MarkerX>1170</MarkerX>
             <MarkerY>2471</MarkerY>
             <MarkerZ>1</MarkerZ>
         </Marker>
         <Marker>
             <MarkerX>1224</MarkerX>
             <MarkerY>2496</MarkerY>
             <MarkerZ>1</MarkerZ>
         </Marker>
         <Marker>
             <MarkerX>914</MarkerX>
             <MarkerY>2964</MarkerY>
             <MarkerZ>1</MarkerZ>
         </Marker>
         <Marker>
             <MarkerX>961</MarkerX>
             <MarkerY>2340</MarkerY>
             <MarkerZ>1</MarkerZ>
         </Marker>
         <Marker>
             <MarkerX>998</MarkerX>
             <MarkerY>2450</MarkerY>
             <MarkerZ>1</MarkerZ>
         </Marker>
         <Marker>
             <MarkerX>240</MarkerX>
             <MarkerY>2739</MarkerY>
             <MarkerZ>1</MarkerZ>
         </Marker>
         <Marker>
             <MarkerX>274</MarkerX>
             <MarkerY>2850</MarkerY>
             <MarkerZ>1</MarkerZ>
         </Marker>
         <Marker>
             <MarkerX>193</MarkerX>
             <MarkerY>2250</MarkerY>
             <MarkerZ>1</MarkerZ>
         </Marker>
         <Marker>
             <MarkerX>77</MarkerX>
             <MarkerY>2335</MarkerY>
             <MarkerZ>1</MarkerZ>
         </Marker>
         <Marker>
             <MarkerX>157</MarkerX>
             <MarkerY>2183</MarkerY>
             <MarkerZ>1</MarkerZ>
         </Marker>
         <Marker>
             <MarkerX>1150</MarkerX>
             <MarkerY>2202</MarkerY>
             <MarkerZ>1</MarkerZ>
         </Marker>
         <Marker>
             <MarkerX>1618</MarkerX>
             <MarkerY>2204</MarkerY>
             <MarkerZ>1</MarkerZ>
         </Marker>
         <Marker>
             <MarkerX>1617</MarkerX>
             <MarkerY>2310</MarkerY>
             <MarkerZ>1</MarkerZ>
         </Marker>
         <Marker>
             <MarkerX>1612</MarkerX>
             <MarkerY>2412</MarkerY>
             <MarkerZ>1</MarkerZ>
         </Marker>
         <Marker>
             <MarkerX>1702</MarkerX>
             <MarkerY>2278</MarkerY>
             <MarkerZ>1</MarkerZ>
         </Marker>
         <Marker>
             <MarkerX>1386</MarkerX>
             <MarkerY>2756</MarkerY>
             <MarkerZ>1</MarkerZ>
         </Marker>
         <Marker>
             <MarkerX>1251</MarkerX>
             <MarkerY>2701</MarkerY>
             <MarkerZ>1</MarkerZ>
         </Marker>
         <Marker>
             <MarkerX>572</MarkerX>
             <MarkerY>2104</MarkerY>
             <MarkerZ>1</MarkerZ>
         </Marker>
         <Marker>
             <MarkerX>176</MarkerX>
             <MarkerY>2412</MarkerY>
             <MarkerZ>1</MarkerZ>
         </Marker>
         <Marker>
             <MarkerX>1377</MarkerX>
             <MarkerY>1694</MarkerY>
             <MarkerZ>1</MarkerZ>
         </Marker>
         <Marker>
             <MarkerX>773</MarkerX>
             <MarkerY>2042</MarkerY>
             <MarkerZ>1</MarkerZ>
         </Marker>
         <Marker>
             <MarkerX>1934</MarkerX>
             <MarkerY>2435</MarkerY>
             <MarkerZ>15</MarkerZ>
         </Marker>
         <Marker>
             <MarkerX>1928</MarkerX>
             <MarkerY>2469</MarkerY>
             <MarkerZ>15</MarkerZ>
         </Marker>
         <Marker>
             <MarkerX>881</MarkerX>
             <MarkerY>3128</MarkerY>
             <MarkerZ>15</MarkerZ>
         </Marker>
         <Marker>
             <MarkerX>789</MarkerX>
             <MarkerY>3236</MarkerY>
             <MarkerZ>15</MarkerZ>
         </Marker>
         <Marker>
             <MarkerX>639</MarkerX>
             <MarkerY>3256</MarkerY>
             <MarkerZ>15</MarkerZ>
         </Marker>
         <Marker>
             <MarkerX>659</MarkerX>
             <MarkerY>3349</MarkerY>
             <MarkerZ>15</MarkerZ>
         </Marker>
         <Marker>
             <MarkerX>781</MarkerX>
             <MarkerY>3329</MarkerY>
             <MarkerZ>15</MarkerZ>
         </Marker>
         <Marker>
             <MarkerX>1109</MarkerX>
             <MarkerY>3213</MarkerY>
             <MarkerZ>15</MarkerZ>
         </Marker>
         <Marker>
             <MarkerX>1025</MarkerX>
             <MarkerY>3162</MarkerY>
             <MarkerZ>15</MarkerZ>
         </Marker>
         <Marker>
             <MarkerX>1761</MarkerX>
             <MarkerY>3241</MarkerY>
             <MarkerZ>15</MarkerZ>
         </Marker>
         <Marker>
             <MarkerX>1723</MarkerX>
             <MarkerY>3297</MarkerY>
             <MarkerZ>15</MarkerZ>
         </Marker>
         <Marker>
             <MarkerX>1981</MarkerX>
             <MarkerY>3378</MarkerY>
             <MarkerZ>15</MarkerZ>
         </Marker>
         <Marker>
             <MarkerX>1790</MarkerX>
             <MarkerY>2140</MarkerY>
             <MarkerZ>1</MarkerZ>
         </Marker>
         <Marker>
             <MarkerX>911</MarkerX>
             <MarkerY>3327</MarkerY>
             <MarkerZ>1</MarkerZ>
         </Marker>
         <Marker>
             <MarkerX>453</MarkerX>
             <MarkerY>3324</MarkerY>
             <MarkerZ>1</MarkerZ>
         </Marker>
         <Marker>
             <MarkerX>431</MarkerX>
             <MarkerY>3147</MarkerY>
             <MarkerZ>1</MarkerZ>
         </Marker>
         <Marker>
             <MarkerX>1146</MarkerX>
             <MarkerY>3323</MarkerY>
             <MarkerZ>1</MarkerZ>
         </Marker>
         <Marker>
             <MarkerX>1547</MarkerX>
             <MarkerY>3444</MarkerY>
             <MarkerZ>1</MarkerZ>
         </Marker>
         <Marker>
             <MarkerX>1691</MarkerX>
             <MarkerY>3387</MarkerY>
             <MarkerZ>1</MarkerZ>
         </Marker>
         <Marker>
             <MarkerX>1750</MarkerX>
             <MarkerY>3383</MarkerY>
             <MarkerZ>1</MarkerZ>
         </Marker>
         <Marker>
             <MarkerX>1782</MarkerX>
             <MarkerY>3383</MarkerY>
             <MarkerZ>1</MarkerZ>
         </Marker>
         <Marker>
             <MarkerX>1569</MarkerX>
             <MarkerY>3155</MarkerY>
             <MarkerZ>1</MarkerZ>
         </Marker>
         <Marker>
             <MarkerX>1409</MarkerX>
             <MarkerY>3211</MarkerY>
             <MarkerZ>1</MarkerZ>
         </Marker>
         <Marker>
             <MarkerX>1411</MarkerX>
             <MarkerY>3392</MarkerY>
             <MarkerZ>1</MarkerZ>
         </Marker>
         <Marker>
             <MarkerX>1941</MarkerX>
             <MarkerY>3056</MarkerY>
             <MarkerZ>1</MarkerZ>
         </Marker>
         <Marker>
             <MarkerX>1226</MarkerX>
             <MarkerY>3472</MarkerY>
             <MarkerZ>1</MarkerZ>
         </Marker>
         <Marker>
             <MarkerX>1331</MarkerX>
             <MarkerY>3383</MarkerY>
             <MarkerZ>1</MarkerZ>
         </Marker>
         <Marker>
             <MarkerX>1234</MarkerX>
             <MarkerY>3265</MarkerY>
             <MarkerZ>1</MarkerZ>
         </Marker>
         <Marker>
             <MarkerX>1813</MarkerX>
             <MarkerY>2820</MarkerY>
             <MarkerZ>15</MarkerZ>
         </Marker>
         <Marker>
             <MarkerX>1058</MarkerX>
             <MarkerY>3461</MarkerY>
             <MarkerZ>15</MarkerZ>
         </Marker>
         <Marker>
             <MarkerX>871</MarkerX>
             <MarkerY>3497</MarkerY>
             <MarkerZ>15</MarkerZ>
         </Marker>
         <Marker>
             <MarkerX>897</MarkerX>
             <MarkerY>3381</MarkerY>
             <MarkerZ>15</MarkerZ>
         </Marker>
         <Marker>
             <MarkerX>1838</MarkerX>
             <MarkerY>3440</MarkerY>
             <MarkerZ>15</MarkerZ>
         </Marker>
         <Marker>
             <MarkerX>767</MarkerX>
             <MarkerY>3424</MarkerY>
             <MarkerZ>15</MarkerZ>
         </Marker>
         <Marker>
             <MarkerX>759</MarkerX>
             <MarkerY>3517</MarkerY>
             <MarkerZ>15</MarkerZ>
         </Marker>
         <Marker>
             <MarkerX>483</MarkerX>
             <MarkerY>3448</MarkerY>
             <MarkerZ>15</MarkerZ>
         </Marker>
         <Marker>
             <MarkerX>1422</MarkerX>
             <MarkerY>3457</MarkerY>
             <MarkerZ>15</MarkerZ>
         </Marker>
         <Marker>
             <MarkerX>1682</MarkerX>
             <MarkerY>3480</MarkerY>
             <MarkerZ>9</MarkerZ>
         </Marker>
         <Marker>
             <MarkerX>1081</MarkerX>
             <MarkerY>3376</MarkerY>
             <MarkerZ>9</MarkerZ>
         </Marker>
         <Marker>
             <MarkerX>1103</MarkerX>
             <MarkerY>3508</MarkerY>
             <MarkerZ>9</MarkerZ>
         </Marker>
         <Marker>
             <MarkerX>857</MarkerX>
             <MarkerY>2848</MarkerY>
             <MarkerZ>9</MarkerZ>
         </Marker>
         <Marker>
             <MarkerX>218</MarkerX>
             <MarkerY>3447</MarkerY>
             <MarkerZ>9</MarkerZ>
         </Marker>
         <Marker>
             <MarkerX>1014</MarkerX>
             <MarkerY>3389</MarkerY>
             <MarkerZ>1</MarkerZ>
         </Marker>
         <Marker>
             <MarkerX>1490</MarkerX>
             <MarkerY>3228</MarkerY>
             <MarkerZ>1</MarkerZ>
         </Marker>
         <Marker>
             <MarkerX>503</MarkerX>
             <MarkerY>3208</MarkerY>
             <MarkerZ>1</MarkerZ>
         </Marker>
         <Marker>
             <MarkerX>610</MarkerX>
             <MarkerY>2781</MarkerY>
             <MarkerZ>1</MarkerZ>
         </Marker>
         <Marker>
             <MarkerX>1382</MarkerX>
             <MarkerY>3614</MarkerY>
             <MarkerZ>1</MarkerZ>
         </Marker>
         <Marker>
             <MarkerX>1569</MarkerX>
             <MarkerY>3557</MarkerY>
             <MarkerZ>1</MarkerZ>
         </Marker>
         <Marker>
             <MarkerX>1046</MarkerX>
             <MarkerY>3538</MarkerY>
             <MarkerZ>7</MarkerZ>
         </Marker>
         <Marker>
             <MarkerX>884</MarkerX>
             <MarkerY>3572</MarkerY>
             <MarkerZ>16</MarkerZ>
         </Marker>
         <Marker>
             <MarkerX>848</MarkerX>
             <MarkerY>3624</MarkerY>
             <MarkerZ>16</MarkerZ>
         </Marker>
         <Marker>
             <MarkerX>916</MarkerX>
             <MarkerY>3821</MarkerY>
             <MarkerZ>16</MarkerZ>
         </Marker>
         <Marker>
             <MarkerX>1569</MarkerX>
             <MarkerY>3664</MarkerY>
             <MarkerZ>14</MarkerZ>
         </Marker>
         <Marker>
             <MarkerX>1620</MarkerX>
             <MarkerY>3765</MarkerY>
             <MarkerZ>14</MarkerZ>
         </Marker>
         <Marker>
             <MarkerX>1425</MarkerX>
             <MarkerY>3722</MarkerY>
             <MarkerZ>14</MarkerZ>
         </Marker>
         <Marker>
             <MarkerX>1426</MarkerX>
             <MarkerY>3908</MarkerY>
             <MarkerZ>14</MarkerZ>
         </Marker>
         <Marker>
             <MarkerX>1349</MarkerX>
             <MarkerY>3993</MarkerY>
             <MarkerZ>14</MarkerZ>
         </Marker>
         <Marker>
             <MarkerX>1650</MarkerX>
             <MarkerY>4068</MarkerY>
             <MarkerZ>14</MarkerZ>
         </Marker>
         <Marker>
             <MarkerX>1664</MarkerX>
             <MarkerY>3933</MarkerY>
             <MarkerZ>14</MarkerZ>
         </Marker>
         <Marker>
             <MarkerX>1938</MarkerX>
             <MarkerY>3622</MarkerY>
             <MarkerZ>14</MarkerZ>
         </Marker>
         <Marker>
             <MarkerX>1953</MarkerX>
             <MarkerY>3522</MarkerY>
             <MarkerZ>14</MarkerZ>
         </Marker>
         <Marker>
             <MarkerX>1333</MarkerX>
             <MarkerY>3818</MarkerY>
             <MarkerZ>3</MarkerZ>
         </Marker>
         <Marker>
             <MarkerX>1209</MarkerX>
             <MarkerY>3828</MarkerY>
             <MarkerZ>3</MarkerZ>
         </Marker>
         <Marker>
             <MarkerX>1064</MarkerX>
             <MarkerY>3973</MarkerY>
             <MarkerZ>3</MarkerZ>
         </Marker>
         <Marker>
             <MarkerX>781</MarkerX>
             <MarkerY>4058</MarkerY>
             <MarkerZ>3</MarkerZ>
         </Marker>
         <Marker>
             <MarkerX>901</MarkerX>
             <MarkerY>3972</MarkerY>
             <MarkerZ>3</MarkerZ>
         </Marker>
         <Marker>
             <MarkerX>884</MarkerX>
             <MarkerY>4054</MarkerY>
             <MarkerZ>3</MarkerZ>
         </Marker>
         <Marker>
             <MarkerX>1086</MarkerX>
             <MarkerY>4258</MarkerY>
             <MarkerZ>3</MarkerZ>
         </Marker>
         <Marker>
             <MarkerX>1744</MarkerX>
             <MarkerY>4146</MarkerY>
             <MarkerZ>9</MarkerZ>
         </Marker>
         <Marker>
             <MarkerX>1642</MarkerX>
             <MarkerY>4189</MarkerY>
             <MarkerZ>9</MarkerZ>
         </Marker>
         <Marker>
             <MarkerX>1810</MarkerX>
             <MarkerY>4114</MarkerY>
             <MarkerZ>1</MarkerZ>
         </Marker>
         <Marker>
             <MarkerX>1329</MarkerX>
             <MarkerY>4269</MarkerY>
             <MarkerZ>8</MarkerZ>
         </Marker>
         <Marker>
             <MarkerX>1261</MarkerX>
             <MarkerY>4032</MarkerY>
             <MarkerZ>8</MarkerZ>
         </Marker>
         <Marker>
             <MarkerX>1374</MarkerX>
             <MarkerY>3993</MarkerY>
             <MarkerZ>8</MarkerZ>
         </Marker>
         <Marker>
             <MarkerX>1240</MarkerX>
             <MarkerY>3942</MarkerY>
             <MarkerZ>15</MarkerZ>
         </Marker>
         <Marker>
             <MarkerX>925</MarkerX>
             <MarkerY>4276</MarkerY>
             <MarkerZ>24</MarkerZ>
         </Marker>
         <Marker>
             <MarkerX>994</MarkerX>
             <MarkerY>4189</MarkerY>
             <MarkerZ>18</MarkerZ>
         </Marker>
         <Marker>
             <MarkerX>1630</MarkerX>
             <MarkerY>4144</MarkerY>
             <MarkerZ>19</MarkerZ>
         </Marker>
         <Marker>
             <MarkerX>1320</MarkerX>
             <MarkerY>4157</MarkerY>
             <MarkerZ>1</MarkerZ>
         </Marker>
         <Marker>
             <MarkerX>1238</MarkerX>
             <MarkerY>4298</MarkerY>
             <MarkerZ>1</MarkerZ>
         </Marker>
         <Marker>
             <MarkerX>1418</MarkerX>
             <MarkerY>4189</MarkerY>
             <MarkerZ>1</MarkerZ>
         </Marker>
         <Marker>
             <MarkerX>1722</MarkerX>
             <MarkerY>4008</MarkerY>
             <MarkerZ>1</MarkerZ>
         </Marker>
         <Marker>
             <MarkerX>1756</MarkerX>
             <MarkerY>3842</MarkerY>
             <MarkerZ>1</MarkerZ>
         </Marker>
         <Marker>
             <MarkerX>1701</MarkerX>
             <MarkerY>3846</MarkerY>
             <MarkerZ>1</MarkerZ>
         </Marker>
         <Marker>
             <MarkerX>670</MarkerX>
             <MarkerY>3644</MarkerY>
             <MarkerZ>1</MarkerZ>
         </Marker>
         <Marker>
             <MarkerX>648</MarkerX>
             <MarkerY>3881</MarkerY>
             <MarkerZ>1</MarkerZ>
         </Marker>
         <Marker>
             <MarkerX>509</MarkerX>
             <MarkerY>3792</MarkerY>
             <MarkerZ>1</MarkerZ>
         </Marker>
         <Marker>
             <MarkerX>376</MarkerX>
             <MarkerY>3710</MarkerY>
             <MarkerZ>1</MarkerZ>
         </Marker>
         <Marker>
             <MarkerX>352</MarkerX>
             <MarkerY>3825</MarkerY>
             <MarkerZ>1</MarkerZ>
         </Marker>
         <Marker>
             <MarkerX>496</MarkerX>
             <MarkerY>4178</MarkerY>
             <MarkerZ>1</MarkerZ>
         </Marker>
         <Marker>
             <MarkerX>486</MarkerX>
             <MarkerY>4058</MarkerY>
             <MarkerZ>9</MarkerZ>
         </Marker>
         <Marker>
             <MarkerX>473</MarkerX>
             <MarkerY>4298</MarkerY>
             <MarkerZ>9</MarkerZ>
         </Marker>
         <Marker>
             <MarkerX>117</MarkerX>
             <MarkerY>4128</MarkerY>
             <MarkerZ>11</MarkerZ>
         </Marker>
         <Marker>
             <MarkerX>73</MarkerX>
             <MarkerY>4213</MarkerY>
             <MarkerZ>11</MarkerZ>
         </Marker>
         <Marker>
             <MarkerX>72</MarkerX>
             <MarkerY>4334</MarkerY>
             <MarkerZ>11</MarkerZ>
         </Marker>
         <Marker>
             <MarkerX>262</MarkerX>
             <MarkerY>4345</MarkerY>
             <MarkerZ>11</MarkerZ>
         </Marker>
         <Marker>
             <MarkerX>136</MarkerX>
             <MarkerY>4020</MarkerY>
             <MarkerZ>21</MarkerZ>
         </Marker>
         <Marker>
             <MarkerX>118</MarkerX>
             <MarkerY>4045</MarkerY>
             <MarkerZ>21</MarkerZ>
         </Marker>
         <Marker>
             <MarkerX>162</MarkerX>
             <MarkerY>3878</MarkerY>
             <MarkerZ>21</MarkerZ>
         </Marker>
         <Marker>
             <MarkerX>206</MarkerX>
             <MarkerY>3550</MarkerY>
             <MarkerZ>13</MarkerZ>
         </Marker>
         <Marker>
             <MarkerX>346</MarkerX>
             <MarkerY>3630</MarkerY>
             <MarkerZ>19</MarkerZ>
         </Marker>
         <Marker>
             <MarkerX>217</MarkerX>
             <MarkerY>3762</MarkerY>
             <MarkerZ>6</MarkerZ>
         </Marker>
         <Marker>
             <MarkerX>294</MarkerX>
             <MarkerY>4093</MarkerY>
             <MarkerZ>6</MarkerZ>
         </Marker>
         <Marker>
             <MarkerX>337</MarkerX>
             <MarkerY>4052</MarkerY>
             <MarkerZ>1</MarkerZ>
         </Marker>
         <Marker>
             <MarkerX>514</MarkerX>
             <MarkerY>3917</MarkerY>
             <MarkerZ>1</MarkerZ>
         </Marker>
         <Marker>
             <MarkerX>489</MarkerX>
             <MarkerY>4256</MarkerY>
             <MarkerZ>1</MarkerZ>
         </Marker>
         <Marker>
             <MarkerX>353</MarkerX>
             <MarkerY>4278</MarkerY>
             <MarkerZ>1</MarkerZ>
         </Marker>
         <Marker>
             <MarkerX>1105</MarkerX>
             <MarkerY>3984</MarkerY>
             <MarkerZ>5</MarkerZ>
         </Marker>
         <Marker>
             <MarkerX>1476</MarkerX>
             <MarkerY>3528</MarkerY>
             <MarkerZ>11</MarkerZ>
         </Marker>
         <Marker>
             <MarkerX>632</MarkerX>
             <MarkerY>3730</MarkerY>
             <MarkerZ>18</MarkerZ>
         </Marker>
         <Marker>
             <MarkerX>720</MarkerX>
             <MarkerY>3578</MarkerY>
             <MarkerZ>22</MarkerZ>
         </Marker>
         <Marker>
             <MarkerX>837</MarkerX>
             <MarkerY>3844</MarkerY>
             <MarkerZ>20</MarkerZ>
         </Marker>
         <Marker>
             <MarkerX>920</MarkerX>
             <MarkerY>3944</MarkerY>
             <MarkerZ>20</MarkerZ>
         </Marker>
         <Marker>
             <MarkerX>1438</MarkerX>
             <MarkerY>4784</MarkerY>
             <MarkerZ>1</MarkerZ>
         </Marker>
         <Marker>
             <MarkerX>1468</MarkerX>
             <MarkerY>4894</MarkerY>
             <MarkerZ>1</MarkerZ>
         </Marker>
         <Marker>
             <MarkerX>614</MarkerX>
             <MarkerY>4549</MarkerY>
             <MarkerZ>1</MarkerZ>
         </Marker>
         <Marker>
             <MarkerX>618</MarkerX>
             <MarkerY>4425</MarkerY>
             <MarkerZ>1</MarkerZ>
         </Marker>
         <Marker>
             <MarkerX>602</MarkerX>
             <MarkerY>4685</MarkerY>
             <MarkerZ>1</MarkerZ>
         </Marker>
         <Marker>
             <MarkerX>525</MarkerX>
             <MarkerY>4778</MarkerY>
             <MarkerZ>1</MarkerZ>
         </Marker>
         <Marker>
             <MarkerX>537</MarkerX>
             <MarkerY>4846</MarkerY>
             <MarkerZ>1</MarkerZ>
         </Marker>
         <Marker>
             <MarkerX>318</MarkerX>
             <MarkerY>4710</MarkerY>
             <MarkerZ>1</MarkerZ>
         </Marker>
         <Marker>
             <MarkerX>417</MarkerX>
             <MarkerY>4628</MarkerY>
             <MarkerZ>1</MarkerZ>
         </Marker>
         <Marker>
             <MarkerX>274</MarkerX>
             <MarkerY>4486</MarkerY>
             <MarkerZ>1</MarkerZ>
         </Marker>
         <Marker>
             <MarkerX>348</MarkerX>
             <MarkerY>4868</MarkerY>
             <MarkerZ>1</MarkerZ>
         </Marker>
         <Marker>
             <MarkerX>752</MarkerX>
             <MarkerY>4949</MarkerY>
             <MarkerZ>1</MarkerZ>
         </Marker>
         <Marker>
             <MarkerX>882</MarkerX>
             <MarkerY>5074</MarkerY>
             <MarkerZ>1</MarkerZ>
         </Marker>
         <Marker>
             <MarkerX>889</MarkerX>
             <MarkerY>5133</MarkerY>
             <MarkerZ>1</MarkerZ>
         </Marker>
         <Marker>
             <MarkerX>1404</MarkerX>
             <MarkerY>5062</MarkerY>
             <MarkerZ>1</MarkerZ>
         </Marker>
         <Marker>
             <MarkerX>1576</MarkerX>
             <MarkerY>4854</MarkerY>
             <MarkerZ>1</MarkerZ>
         </Marker>
         <Marker>
             <MarkerX>1600</MarkerX>
             <MarkerY>4954</MarkerY>
             <MarkerZ>1</MarkerZ>
         </Marker>
         <Marker>
             <MarkerX>1832</MarkerX>
             <MarkerY>4954</MarkerY>
             <MarkerZ>1</MarkerZ>
         </Marker>
         <Marker>
             <MarkerX>1898</MarkerX>
             <MarkerY>4801</MarkerY>
             <MarkerZ>1</MarkerZ>
         </Marker>
         <Marker>
             <MarkerX>1464</MarkerX>
             <MarkerY>4822</MarkerY>
             <MarkerZ>8</MarkerZ>
         </Marker>
         <Marker>
             <MarkerX>1381</MarkerX>
             <MarkerY>4408</MarkerY>
             <MarkerZ>8</MarkerZ>
         </Marker>
         <Marker>
             <MarkerX>1612</MarkerX>
             <MarkerY>4672</MarkerY>
             <MarkerZ>8</MarkerZ>
         </Marker>
         <Marker>
             <MarkerX>724</MarkerX>
             <MarkerY>5158</MarkerY>
             <MarkerZ>8</MarkerZ>
         </Marker>
         <Marker>
             <MarkerX>326</MarkerX>
             <MarkerY>4776</MarkerY>
             <MarkerZ>14</MarkerZ>
         </Marker>
         <Marker>
             <MarkerX>357</MarkerX>
             <MarkerY>4441</MarkerY>
             <MarkerZ>16</MarkerZ>
         </Marker>
         <Marker>
             <MarkerX>737</MarkerX>
             <MarkerY>4505</MarkerY>
             <MarkerZ>21</MarkerZ>
         </Marker>
         <Marker>
             <MarkerX>710</MarkerX>
             <MarkerY>4729</MarkerY>
             <MarkerZ>21</MarkerZ>
         </Marker>
         <Marker>
             <MarkerX>216</MarkerX>
             <MarkerY>4928</MarkerY>
             <MarkerZ>21</MarkerZ>
         </Marker>
         <Marker>
             <MarkerX>257</MarkerX>
             <MarkerY>4673</MarkerY>
             <MarkerZ>18</MarkerZ>
         </Marker>
         <Marker>
             <MarkerX>144</MarkerX>
             <MarkerY>4428</MarkerY>
             <MarkerZ>18</MarkerZ>
         </Marker>
         <Marker>
             <MarkerX>288</MarkerX>
             <MarkerY>4390</MarkerY>
             <MarkerZ>24</MarkerZ>
         </Marker>
         <Marker>
             <MarkerX>720</MarkerX>
             <MarkerY>4957</MarkerY>
             <MarkerZ>24</MarkerZ>
         </Marker>
         <Marker>
             <MarkerX>134</MarkerX>
             <MarkerY>4521</MarkerY>
             <MarkerZ>27</MarkerZ>
         </Marker>
         <Marker>
             <MarkerX>46</MarkerX>
             <MarkerY>4408</MarkerY>
             <MarkerZ>25</MarkerZ>
         </Marker>
         <Marker>
             <MarkerX>346</MarkerX>
             <MarkerY>4944</MarkerY>
             <MarkerZ>14</MarkerZ>
         </Marker>
         <Marker>
             <MarkerX>333</MarkerX>
             <MarkerY>5132</MarkerY>
             <MarkerZ>12</MarkerZ>
         </Marker>
         <Marker>
             <MarkerX>260</MarkerX>
             <MarkerY>5173</MarkerY>
             <MarkerZ>12</MarkerZ>
         </Marker>
         <Marker>
             <MarkerX>461</MarkerX>
             <MarkerY>5100</MarkerY>
             <MarkerZ>12</MarkerZ>
         </Marker>
         <Marker>
             <MarkerX>1568</MarkerX>
             <MarkerY>5100</MarkerY>
             <MarkerZ>13</MarkerZ>
         </Marker>
         <Marker>
             <MarkerX>1029</MarkerX>
             <MarkerY>4453</MarkerY>
             <MarkerZ>15</MarkerZ>
         </Marker>
         <Marker>
             <MarkerX>930</MarkerX>
             <MarkerY>4482</MarkerY>
             <MarkerZ>23</MarkerZ>
         </Marker>
         <Marker>
             <MarkerX>1322</MarkerX>
             <MarkerY>4561</MarkerY>
             <MarkerZ>18</MarkerZ>
         </Marker>
         <Marker>
             <MarkerX>1214</MarkerX>
             <MarkerY>4500</MarkerY>
             <MarkerZ>18</MarkerZ>
         </Marker>
         <Marker>
             <MarkerX>1674</MarkerX>
             <MarkerY>5006</MarkerY>
             <MarkerZ>1</MarkerZ>
         </Marker>
         <Marker>
             <MarkerX>1674</MarkerX>
             <MarkerY>5093</MarkerY>
             <MarkerZ>1</MarkerZ>
         </Marker>
         <Marker>
             <MarkerX>1745</MarkerX>
             <MarkerY>5128</MarkerY>
             <MarkerZ>1</MarkerZ>
         </Marker>
         <Marker>
             <MarkerX>1824</MarkerX>
             <MarkerY>5016</MarkerY>
             <MarkerZ>1</MarkerZ>
         </Marker>
         <Marker>
             <MarkerX>1554</MarkerX>
             <MarkerY>5200</MarkerY>
             <MarkerZ>1</MarkerZ>
         </Marker>
         <Marker>
             <MarkerX>761</MarkerX>
             <MarkerY>4625</MarkerY>
             <MarkerZ>1</MarkerZ>
         </Marker>
         <Marker>
             <MarkerX>37</MarkerX>
             <MarkerY>4697</MarkerY>
             <MarkerZ>1</MarkerZ>
         </Marker>
         <Marker>
             <MarkerX>669</MarkerX>
             <MarkerY>4885</MarkerY>
             <MarkerZ>24</MarkerZ>
         </Marker>
         <Marker>
             <MarkerX>745</MarkerX>
             <MarkerY>4853</MarkerY>
             <MarkerZ>14</MarkerZ>
         </Marker>
         <Marker>
             <MarkerX>1562</MarkerX>
             <MarkerY>4496</MarkerY>
             <MarkerZ>20</MarkerZ>
         </Marker>
         <Marker>
             <MarkerX>1465</MarkerX>
             <MarkerY>4728</MarkerY>
             <MarkerZ>18</MarkerZ>
         </Marker>
         <Marker>
             <MarkerX>161</MarkerX>
             <MarkerY>5342</MarkerY>
             <MarkerZ>14</MarkerZ>
         </Marker>
         <Marker>
             <MarkerX>271</MarkerX>
             <MarkerY>5378</MarkerY>
             <MarkerZ>14</MarkerZ>
         </Marker>
         <Marker>
             <MarkerX>335</MarkerX>
             <MarkerY>5819</MarkerY>
             <MarkerZ>14</MarkerZ>
         </Marker>
         <Marker>
             <MarkerX>393</MarkerX>
             <MarkerY>5716</MarkerY>
             <MarkerZ>2</MarkerZ>
         </Marker>
         <Marker>
             <MarkerX>594</MarkerX>
             <MarkerY>5603</MarkerY>
             <MarkerZ>2</MarkerZ>
         </Marker>
         <Marker>
             <MarkerX>747</MarkerX>
             <MarkerY>5688</MarkerY>
             <MarkerZ>8</MarkerZ>
         </Marker>
         <Marker>
             <MarkerX>845</MarkerX>
             <MarkerY>5484</MarkerY>
             <MarkerZ>4</MarkerZ>
         </Marker>
         <Marker>
             <MarkerX>1281</MarkerX>
             <MarkerY>5303</MarkerY>
             <MarkerZ>4</MarkerZ>
         </Marker>
         <Marker>
             <MarkerX>1531</MarkerX>
             <MarkerY>5304</MarkerY>
             <MarkerZ>4</MarkerZ>
         </Marker>
         <Marker>
             <MarkerX>1958</MarkerX>
             <MarkerY>5400</MarkerY>
             <MarkerZ>4</MarkerZ>
         </Marker>
         <Marker>
             <MarkerX>1793</MarkerX>
             <MarkerY>5415</MarkerY>
             <MarkerZ>6</MarkerZ>
         </Marker>
         <Marker>
             <MarkerX>1705</MarkerX>
             <MarkerY>5684</MarkerY>
             <MarkerZ>6</MarkerZ>
         </Marker>
         <Marker>
             <MarkerX>1615</MarkerX>
             <MarkerY>5855</MarkerY>
             <MarkerZ>12</MarkerZ>
         </Marker>
         <Marker>
             <MarkerX>649</MarkerX>
             <MarkerY>5384</MarkerY>
             <MarkerZ>18</MarkerZ>
         </Marker>
         <Marker>
             <MarkerX>717</MarkerX>
             <MarkerY>5538</MarkerY>
             <MarkerZ>18</MarkerZ>
         </Marker>
         <Marker>
             <MarkerX>123</MarkerX>
             <MarkerY>5756</MarkerY>
             <MarkerZ>18</MarkerZ>
         </Marker>
         <Marker>
             <MarkerX>663</MarkerX>
             <MarkerY>5848</MarkerY>
             <MarkerZ>21</MarkerZ>
         </Marker>
         <Marker>
             <MarkerX>1427</MarkerX>
             <MarkerY>5571</MarkerY>
             <MarkerZ>19</MarkerZ>
         </Marker>
         <Marker>
             <MarkerX>370</MarkerX>
             <MarkerY>5826</MarkerY>
             <MarkerZ>21</MarkerZ>
         </Marker>
         <Marker>
             <MarkerX>883</MarkerX>
             <MarkerY>5440</MarkerY>
             <MarkerZ>12</MarkerZ>
         </Marker>
         <Marker>
             <MarkerX>1485</MarkerX>
             <MarkerY>5491</MarkerY>
             <MarkerZ>12</MarkerZ>
         </Marker>
         <Marker>
             <MarkerX>1650</MarkerX>
             <MarkerY>5519</MarkerY>
             <MarkerZ>12</MarkerZ>
         </Marker>
         <Marker>
             <MarkerX>1399</MarkerX>
             <MarkerY>5259</MarkerY>
             <MarkerZ>13</MarkerZ>
         </Marker>
         <Marker>
             <MarkerX>1519</MarkerX>
             <MarkerY>5398</MarkerY>
             <MarkerZ>18</MarkerZ>
         </Marker>
         <Marker>
             <MarkerX>1253</MarkerX>
             <MarkerY>5958</MarkerY>
             <MarkerZ>7</MarkerZ>
         </Marker>
         <Marker>
             <MarkerX>1934</MarkerX>
             <MarkerY>5520</MarkerY>
             <MarkerZ>13</MarkerZ>
         </Marker>
         <Marker>
             <MarkerX>823</MarkerX>
             <MarkerY>5516</MarkerY>
             <MarkerZ>20</MarkerZ>
         </Marker>
         <Marker>
             <MarkerX>870</MarkerX>
             <MarkerY>5506</MarkerY>
             <MarkerZ>15</MarkerZ>
         </Marker>
         <Marker>
             <MarkerX>1514</MarkerX>
             <MarkerY>5602</MarkerY>
             <MarkerZ>27</MarkerZ>
         </Marker>
         <Marker>
             <MarkerX>718</MarkerX>
             <MarkerY>5638</MarkerY>
             <MarkerZ>19</MarkerZ>
         </Marker>
         <Marker>
             <MarkerX>299</MarkerX>
             <MarkerY>5626</MarkerY>
             <MarkerZ>8</MarkerZ>
         </Marker>
         <Marker>
             <MarkerX>451</MarkerX>
             <MarkerY>5906</MarkerY>
             <MarkerZ>8</MarkerZ>
         </Marker>
         <Marker>
             <MarkerX>818</MarkerX>
             <MarkerY>5914</MarkerY>
             <MarkerZ>7</MarkerZ>
         </Marker>
         <Marker>
             <MarkerX>1101</MarkerX>
             <MarkerY>5968</MarkerY>
             <MarkerZ>4</MarkerZ>
         </Marker>
         <Marker>
             <MarkerX>1682</MarkerX>
             <MarkerY>5799</MarkerY>
             <MarkerZ>1</MarkerZ>
         </Marker>
         <Marker>
             <MarkerX>1833</MarkerX>
             <MarkerY>5735</MarkerY>
             <MarkerZ>1</MarkerZ>
         </Marker>
         <Marker>
             <MarkerX>1798</MarkerX>
             <MarkerY>5608</MarkerY>
             <MarkerZ>2</MarkerZ>
         </Marker>
         <Marker>
             <MarkerX>1715</MarkerX>
             <MarkerY>5540</MarkerY>
             <MarkerZ>2</MarkerZ>
         </Marker>
         <Marker>
             <MarkerX>1429</MarkerX>
             <MarkerY>5948</MarkerY>
             <MarkerZ>2</MarkerZ>
         </Marker>
         <Marker>
             <MarkerX>1631</MarkerX>
             <MarkerY>5368</MarkerY>
             <MarkerZ>17</MarkerZ>
         </Marker>
         <Marker>
             <MarkerX>607</MarkerX>
             <MarkerY>5256</MarkerY>
             <MarkerZ>16</MarkerZ>
         </Marker>
         <Marker>
             <MarkerX>189</MarkerX>
             <MarkerY>5940</MarkerY>
             <MarkerZ>6</MarkerZ>
         </Marker>
         <Marker>
             <MarkerX>222</MarkerX>
             <MarkerY>5820</MarkerY>
             <MarkerZ>17</MarkerZ>
         </Marker>
         <Marker>
             <MarkerX>269</MarkerX>
             <MarkerY>5786</MarkerY>
             <MarkerZ>17</MarkerZ>
         </Marker>
         <Marker>
             <MarkerX>169</MarkerX>
             <MarkerY>5630</MarkerY>
             <MarkerZ>16</MarkerZ>
         </Marker>
         <Marker>
             <MarkerX>845</MarkerX>
             <MarkerY>5726</MarkerY>
             <MarkerZ>10</MarkerZ>
         </Marker>
         <Marker>
             <MarkerX>51</MarkerX>
             <MarkerY>5622</MarkerY>
             <MarkerZ>1</MarkerZ>
         </Marker>
         <Marker>
             <MarkerX>90</MarkerX>
             <MarkerY>5494</MarkerY>
             <MarkerZ>1</MarkerZ>
         </Marker>
         <Marker>
             <MarkerX>1263</MarkerX>
             <MarkerY>5378</MarkerY>
             <MarkerZ>1</MarkerZ>
         </Marker>
         <Marker>
             <MarkerX>1049</MarkerX>
             <MarkerY>5264</MarkerY>
             <MarkerZ>1</MarkerZ>
         </Marker>
         <Marker>
             <MarkerX>1069</MarkerX>
             <MarkerY>5355</MarkerY>
             <MarkerZ>1</MarkerZ>
         </Marker>
         <Marker>
             <MarkerX>1018</MarkerX>
             <MarkerY>5474</MarkerY>
             <MarkerZ>1</MarkerZ>
         </Marker>
         <Marker>
             <MarkerX>1686</MarkerX>
             <MarkerY>5439</MarkerY>
             <MarkerZ>1</MarkerZ>
         </Marker>
         <Marker>
             <MarkerX>1677</MarkerX>
             <MarkerY>5275</MarkerY>
             <MarkerZ>1</MarkerZ>
         </Marker>
         <Marker>
             <MarkerX>1698</MarkerX>
             <MarkerY>5364</MarkerY>
             <MarkerZ>1</MarkerZ>
         </Marker>
         <Marker>
             <MarkerX>809</MarkerX>
             <MarkerY>5095</MarkerY>
             <MarkerZ>4</MarkerZ>
         </Marker>
         <Marker>
             <MarkerX>322</MarkerX>
             <MarkerY>5294</MarkerY>
             <MarkerZ>19</MarkerZ>
         </Marker>
         <Marker>
             <MarkerX>1341</MarkerX>
             <MarkerY>5690</MarkerY>
             <MarkerZ>1</MarkerZ>
         </Marker>
         <Marker>
             <MarkerX>1329</MarkerX>
             <MarkerY>5779</MarkerY>
             <MarkerZ>12</MarkerZ>
         </Marker>
         <Marker>
             <MarkerX>54</MarkerX>
             <MarkerY>6078</MarkerY>
             <MarkerZ>11</MarkerZ>
         </Marker>
         <Marker>
             <MarkerX>421</MarkerX>
             <MarkerY>6179</MarkerY>
             <MarkerZ>11</MarkerZ>
         </Marker>
         <Marker>
             <MarkerX>465</MarkerX>
             <MarkerY>5978</MarkerY>
             <MarkerZ>5</MarkerZ>
         </Marker>
         <Marker>
             <MarkerX>221</MarkerX>
             <MarkerY>5999</MarkerY>
             <MarkerZ>3</MarkerZ>
         </Marker>
         <Marker>
             <MarkerX>1004</MarkerX>
             <MarkerY>5988</MarkerY>
             <MarkerZ>19</MarkerZ>
         </Marker>
         <Marker>
             <MarkerX>1358</MarkerX>
             <MarkerY>6028</MarkerY>
             <MarkerZ>9</MarkerZ>
         </Marker>
         <Marker>
             <MarkerX>1928</MarkerX>
             <MarkerY>6099</MarkerY>
             <MarkerZ>9</MarkerZ>
         </Marker>
         <Marker>
             <MarkerX>1777</MarkerX>
             <MarkerY>6052</MarkerY>
             <MarkerZ>18</MarkerZ>
         </Marker>
         <Marker>
             <MarkerX>1664</MarkerX>
             <MarkerY>6219</MarkerY>
             <MarkerZ>20</MarkerZ>
         </Marker>
         <Marker>
             <MarkerX>1513</MarkerX>
             <MarkerY>6087</MarkerY>
             <MarkerZ>22</MarkerZ>
         </Marker>
         <Marker>
             <MarkerX>1116</MarkerX>
             <MarkerY>6055</MarkerY>
             <MarkerZ>1</MarkerZ>
         </Marker>
         <Marker>
             <MarkerX>1334</MarkerX>
             <MarkerY>6078</MarkerY>
             <MarkerZ>1</MarkerZ>
         </Marker>
         <Marker>
             <MarkerX>550</MarkerX>
             <MarkerY>6026</MarkerY>
             <MarkerZ>1</MarkerZ>
         </Marker>
         <Marker>
             <MarkerX>77</MarkerX>
             <MarkerY>6180</MarkerY>
             <MarkerZ>1</MarkerZ>
         </Marker>
         <Marker>
             <MarkerX>404</MarkerX>
             <MarkerY>6250</MarkerY>
             <MarkerZ>1</MarkerZ>
         </Marker>
         <Marker>
             <MarkerX>198</MarkerX>
             <MarkerY>6466</MarkerY>
             <MarkerZ>1</MarkerZ>
         </Marker>
         <Marker>
             <MarkerX>680</MarkerX>
             <MarkerY>6311</MarkerY>
             <MarkerZ>4</MarkerZ>
         </Marker>
         <Marker>
             <MarkerX>848</MarkerX>
             <MarkerY>6332</MarkerY>
             <MarkerZ>1</MarkerZ>
         </Marker>
         <Marker>
             <MarkerX>642</MarkerX>
             <MarkerY>6351</MarkerY>
             <MarkerZ>2</MarkerZ>
         </Marker>
         <Marker>
             <MarkerX>693</MarkerX>
             <MarkerY>6406</MarkerY>
             <MarkerZ>5</MarkerZ>
         </Marker>
         <Marker>
             <MarkerX>673</MarkerX>
             <MarkerY>6439</MarkerY>
             <MarkerZ>5</MarkerZ>
         </Marker>
         <Marker>
             <MarkerX>1022</MarkerX>
             <MarkerY>6448</MarkerY>
             <MarkerZ>5</MarkerZ>
         </Marker>
         <Marker>
             <MarkerX>1049</MarkerX>
             <MarkerY>6492</MarkerY>
             <MarkerZ>5</MarkerZ>
         </Marker>
         <Marker>
             <MarkerX>1052</MarkerX>
             <MarkerY>6543</MarkerY>
             <MarkerZ>5</MarkerZ>
         </Marker>
         <Marker>
             <MarkerX>1089</MarkerX>
             <MarkerY>6567</MarkerY>
             <MarkerZ>5</MarkerZ>
         </Marker>
         <Marker>
             <MarkerX>1146</MarkerX>
             <MarkerY>6584</MarkerY>
             <MarkerZ>5</MarkerZ>
         </Marker>
         <Marker>
             <MarkerX>1290</MarkerX>
             <MarkerY>6380</MarkerY>
             <MarkerZ>5</MarkerZ>
         </Marker>
         <Marker>
             <MarkerX>1309</MarkerX>
             <MarkerY>6502</MarkerY>
             <MarkerZ>5</MarkerZ>
         </Marker>
         <Marker>
             <MarkerX>1310</MarkerX>
             <MarkerY>6618</MarkerY>
             <MarkerZ>5</MarkerZ>
         </Marker>
         <Marker>
             <MarkerX>1004</MarkerX>
             <MarkerY>6684</MarkerY>
             <MarkerZ>5</MarkerZ>
         </Marker>
         <Marker>
             <MarkerX>1085</MarkerX>
             <MarkerY>6698</MarkerY>
             <MarkerZ>5</MarkerZ>
         </Marker>
         <Marker>
             <MarkerX>864</MarkerX>
             <MarkerY>6700</MarkerY>
             <MarkerZ>5</MarkerZ>
         </Marker>
         <Marker>
             <MarkerX>616</MarkerX>
             <MarkerY>6715</MarkerY>
             <MarkerZ>5</MarkerZ>
         </Marker>
         <Marker>
             <MarkerX>518</MarkerX>
             <MarkerY>6462</MarkerY>
             <MarkerZ>5</MarkerZ>
         </Marker>
         <Marker>
             <MarkerX>46</MarkerX>
             <MarkerY>6711</MarkerY>
             <MarkerZ>5</MarkerZ>
         </Marker>
         <Marker>
             <MarkerX>1012</MarkerX>
             <MarkerY>6168</MarkerY>
             <MarkerZ>4</MarkerZ>
         </Marker>
         <Marker>
             <MarkerX>973</MarkerX>
             <MarkerY>6144</MarkerY>
             <MarkerZ>2</MarkerZ>
         </Marker>
         <Marker>
             <MarkerX>1101</MarkerX>
             <MarkerY>6308</MarkerY>
             <MarkerZ>1</MarkerZ>
         </Marker>
         <Marker>
             <MarkerX>1138</MarkerX>
             <MarkerY>6432</MarkerY>
             <MarkerZ>1</MarkerZ>
         </Marker>
         <Marker>
             <MarkerX>1422</MarkerX>
             <MarkerY>6495</MarkerY>
             <MarkerZ>1</MarkerZ>
         </Marker>
         <Marker>
             <MarkerX>1372</MarkerX>
             <MarkerY>6558</MarkerY>
             <MarkerZ>1</MarkerZ>
         </Marker>
         <Marker>
             <MarkerX>1388</MarkerX>
             <MarkerY>6612</MarkerY>
             <MarkerZ>1</MarkerZ>
         </Marker>
         <Marker>
             <MarkerX>1276</MarkerX>
             <MarkerY>6668</MarkerY>
             <MarkerZ>1</MarkerZ>
         </Marker>
         <Marker>
             <MarkerX>1165</MarkerX>
             <MarkerY>6758</MarkerY>
             <MarkerZ>1</MarkerZ>
         </Marker>
         <Marker>
             <MarkerX>1489</MarkerX>
             <MarkerY>6403</MarkerY>
             <MarkerZ>1</MarkerZ>
         </Marker>
         <Marker>
             <MarkerX>1510</MarkerX>
             <MarkerY>6478</MarkerY>
             <MarkerZ>1</MarkerZ>
         </Marker>
         <Marker>
             <MarkerX>1669</MarkerX>
             <MarkerY>6316</MarkerY>
             <MarkerZ>1</MarkerZ>
         </Marker>
         <Marker>
             <MarkerX>1680</MarkerX>
             <MarkerY>6403</MarkerY>
             <MarkerZ>1</MarkerZ>
         </Marker>
         <Marker>
             <MarkerX>1916</MarkerX>
             <MarkerY>6484</MarkerY>
             <MarkerZ>1</MarkerZ>
         </Marker>
         <Marker>
             <MarkerX>1641</MarkerX>
             <MarkerY>6556</MarkerY>
             <MarkerZ>1</MarkerZ>
         </Marker>
         <Marker>
             <MarkerX>1718</MarkerX>
             <MarkerY>6490</MarkerY>
             <MarkerZ>1</MarkerZ>
         </Marker>
         <Marker>
             <MarkerX>1766</MarkerX>
             <MarkerY>6543</MarkerY>
             <MarkerZ>1</MarkerZ>
         </Marker>
         <Marker>
             <MarkerX>1746</MarkerX>
             <MarkerY>6664</MarkerY>
             <MarkerZ>1</MarkerZ>
         </Marker>
         <Marker>
             <MarkerX>1602</MarkerX>
             <MarkerY>6628</MarkerY>
             <MarkerZ>1</MarkerZ>
         </Marker>
         <Marker>
             <MarkerX>1585</MarkerX>
             <MarkerY>6682</MarkerY>
             <MarkerZ>1</MarkerZ>
         </Marker>
         <Marker>
             <MarkerX>1580</MarkerX>
             <MarkerY>6766</MarkerY>
             <MarkerZ>1</MarkerZ>
         </Marker>
         <Marker>
             <MarkerX>256</MarkerX>
             <MarkerY>5918</MarkerY>
             <MarkerZ>14</MarkerZ>
         </Marker>
         <Marker>
             <MarkerX>796</MarkerX>
             <MarkerY>6046</MarkerY>
             <MarkerZ>14</MarkerZ>
         </Marker>
         <Marker>
             <MarkerX>301</MarkerX>
             <MarkerY>6260</MarkerY>
             <MarkerZ>18</MarkerZ>
         </Marker>
         <Marker>
             <MarkerX>474</MarkerX>
             <MarkerY>6478</MarkerY>
             <MarkerZ>19</MarkerZ>
         </Marker>
         <Marker>
             <MarkerX>438</MarkerX>
             <MarkerY>6535</MarkerY>
             <MarkerZ>19</MarkerZ>
         </Marker>
         <Marker>
             <MarkerX>530</MarkerX>
             <MarkerY>6694</MarkerY>
             <MarkerZ>22</MarkerZ>
         </Marker>
         <Marker>
             <MarkerX>681</MarkerX>
             <MarkerY>6768</MarkerY>
             <MarkerZ>22</MarkerZ>
         </Marker>
         <Marker>
             <MarkerX>778</MarkerX>
             <MarkerY>6791</MarkerY>
             <MarkerZ>22</MarkerZ>
         </Marker>
         <Marker>
             <MarkerX>812</MarkerX>
             <MarkerY>6547</MarkerY>
             <MarkerZ>22</MarkerZ>
         </Marker>
         <Marker>
             <MarkerX>1700</MarkerX>
             <MarkerY>6423</MarkerY>
             <MarkerZ>14</MarkerZ>
         </Marker>
         <Marker>
             <MarkerX>1328</MarkerX>
             <MarkerY>6268</MarkerY>
             <MarkerZ>14</MarkerZ>
         </Marker>
         <Marker>
             <MarkerX>745</MarkerX>
             <MarkerY>6182</MarkerY>
             <MarkerZ>13</MarkerZ>
         </Marker>
         <Marker>
             <MarkerX>482</MarkerX>
             <MarkerY>6424</MarkerY>
             <MarkerZ>9</MarkerZ>
         </Marker>
         <Marker>
             <MarkerX>517</MarkerX>
             <MarkerY>6354</MarkerY>
             <MarkerZ>22</MarkerZ>
         </Marker>
         <Marker>
             <MarkerX>858</MarkerX>
             <MarkerY>6630</MarkerY>
             <MarkerZ>14</MarkerZ>
         </Marker>
         <Marker>
             <MarkerX>717</MarkerX>
             <MarkerY>6682</MarkerY>
             <MarkerZ>14</MarkerZ>
         </Marker>
         <Marker>
             <MarkerX>162</MarkerX>
             <MarkerY>6691</MarkerY>
             <MarkerZ>12</MarkerZ>
         </Marker>
         <Marker>
             <MarkerX>468</MarkerX>
             <MarkerY>6823</MarkerY>
             <MarkerZ>12</MarkerZ>
         </Marker>
         <Marker>
             <MarkerX>1653</MarkerX>
             <MarkerY>5979</MarkerY>
             <MarkerZ>3</MarkerZ>
         </Marker>
         <Marker>
             <MarkerX>1888</MarkerX>
             <MarkerY>6184</MarkerY>
             <MarkerZ>3</MarkerZ>
         </Marker>
         <Marker>
             <MarkerX>1724</MarkerX>
             <MarkerY>6778</MarkerY>
             <MarkerZ>13</MarkerZ>
         </Marker>
         <Marker>
             <MarkerX>1446</MarkerX>
             <MarkerY>6210</MarkerY>
             <MarkerZ>6</MarkerZ>
         </Marker>
         <Marker>
             <MarkerX>660</MarkerX>
             <MarkerY>6720</MarkerY>
             <MarkerZ>23</MarkerZ>
         </Marker>
         <Marker>
             <MarkerX>1266</MarkerX>
             <MarkerY>5996</MarkerY>
             <MarkerZ>11</MarkerZ>
         </Marker>
         <Marker>
             <MarkerX>458</MarkerX>
             <MarkerY>6851</MarkerY>
             <MarkerZ>11</MarkerZ>
         </Marker>
         <Marker>
             <MarkerX>166</MarkerX>
             <MarkerY>6848</MarkerY>
             <MarkerZ>11</MarkerZ>
         </Marker>
         <Marker>
             <MarkerX>185</MarkerX>
             <MarkerY>7157</MarkerY>
             <MarkerZ>16</MarkerZ>
         </Marker>
         <Marker>
             <MarkerX>217</MarkerX>
             <MarkerY>7067</MarkerY>
             <MarkerZ>16</MarkerZ>
         </Marker>
         <Marker>
             <MarkerX>577</MarkerX>
             <MarkerY>7184</MarkerY>
             <MarkerZ>16</MarkerZ>
         </Marker>
         <Marker>
             <MarkerX>791</MarkerX>
             <MarkerY>7309</MarkerY>
             <MarkerZ>16</MarkerZ>
         </Marker>
         <Marker>
             <MarkerX>874</MarkerX>
             <MarkerY>7351</MarkerY>
             <MarkerZ>16</MarkerZ>
         </Marker>
         <Marker>
             <MarkerX>907</MarkerX>
             <MarkerY>7173</MarkerY>
             <MarkerZ>16</MarkerZ>
         </Marker>
         <Marker>
             <MarkerX>930</MarkerX>
             <MarkerY>7191</MarkerY>
             <MarkerZ>16</MarkerZ>
         </Marker>
         <Marker>
             <MarkerX>945</MarkerX>
             <MarkerY>7205</MarkerY>
             <MarkerZ>16</MarkerZ>
         </Marker>
         <Marker>
             <MarkerX>1169</MarkerX>
             <MarkerY>7108</MarkerY>
             <MarkerZ>16</MarkerZ>
         </Marker>
         <Marker>
             <MarkerX>1391</MarkerX>
             <MarkerY>6969</MarkerY>
             <MarkerZ>16</MarkerZ>
         </Marker>
         <Marker>
             <MarkerX>1613</MarkerX>
             <MarkerY>6944</MarkerY>
             <MarkerZ>18</MarkerZ>
         </Marker>
         <Marker>
             <MarkerX>1845</MarkerX>
             <MarkerY>6851</MarkerY>
             <MarkerZ>18</MarkerZ>
         </Marker>
         <Marker>
             <MarkerX>1945</MarkerX>
             <MarkerY>7228</MarkerY>
             <MarkerZ>16</MarkerZ>
         </Marker>
         <Marker>
             <MarkerX>623</MarkerX>
             <MarkerY>7367</MarkerY>
             <MarkerZ>6</MarkerZ>
         </Marker>
         <Marker>
             <MarkerX>537</MarkerX>
             <MarkerY>7595</MarkerY>
             <MarkerZ>6</MarkerZ>
         </Marker>
         <Marker>
             <MarkerX>663</MarkerX>
             <MarkerY>7597</MarkerY>
             <MarkerZ>1</MarkerZ>
         </Marker>
         <Marker>
             <MarkerX>886</MarkerX>
             <MarkerY>7583</MarkerY>
             <MarkerZ>1</MarkerZ>
         </Marker>
         <Marker>
             <MarkerX>1038</MarkerX>
             <MarkerY>7647</MarkerY>
             <MarkerZ>1</MarkerZ>
         </Marker>
         <Marker>
             <MarkerX>1154</MarkerX>
             <MarkerY>7635</MarkerY>
             <MarkerZ>1</MarkerZ>
         </Marker>
         <Marker>
             <MarkerX>1205</MarkerX>
             <MarkerY>7589</MarkerY>
             <MarkerZ>1</MarkerZ>
         </Marker>
         <Marker>
             <MarkerX>1165</MarkerX>
             <MarkerY>7521</MarkerY>
             <MarkerZ>1</MarkerZ>
         </Marker>
         <Marker>
             <MarkerX>1086</MarkerX>
             <MarkerY>7556</MarkerY>
             <MarkerZ>1</MarkerZ>
         </Marker>
         <Marker>
             <MarkerX>983</MarkerX>
             <MarkerY>7389</MarkerY>
             <MarkerZ>1</MarkerZ>
         </Marker>
         <Marker>
             <MarkerX>646</MarkerX>
             <MarkerY>7183</MarkerY>
             <MarkerZ>1</MarkerZ>
         </Marker>
         <Marker>
             <MarkerX>1094</MarkerX>
             <MarkerY>7067</MarkerY>
             <MarkerZ>1</MarkerZ>
         </Marker>
         <Marker>
             <MarkerX>1150</MarkerX>
             <MarkerY>7033</MarkerY>
             <MarkerZ>1</MarkerZ>
         </Marker>
         <Marker>
             <MarkerX>1142</MarkerX>
             <MarkerY>6948</MarkerY>
             <MarkerZ>1</MarkerZ>
         </Marker>
         <Marker>
             <MarkerX>913</MarkerX>
             <MarkerY>6915</MarkerY>
             <MarkerZ>1</MarkerZ>
         </Marker>
         <Marker>
             <MarkerX>763</MarkerX>
             <MarkerY>6912</MarkerY>
             <MarkerZ>1</MarkerZ>
         </Marker>
         <Marker>
             <MarkerX>778</MarkerX>
             <MarkerY>6836</MarkerY>
             <MarkerZ>1</MarkerZ>
         </Marker>
         <Marker>
             <MarkerX>225</MarkerX>
             <MarkerY>7009</MarkerY>
             <MarkerZ>1</MarkerZ>
         </Marker>
         <Marker>
             <MarkerX>95</MarkerX>
             <MarkerY>7248</MarkerY>
             <MarkerZ>1</MarkerZ>
         </Marker>
         <Marker>
             <MarkerX>189</MarkerX>
             <MarkerY>7589</MarkerY>
             <MarkerZ>1</MarkerZ>
         </Marker>
         <Marker>
             <MarkerX>303</MarkerX>
             <MarkerY>7565</MarkerY>
             <MarkerZ>1</MarkerZ>
         </Marker>
         <Marker>
             <MarkerX>334</MarkerX>
             <MarkerY>7536</MarkerY>
             <MarkerZ>1</MarkerZ>
         </Marker>
         <Marker>
             <MarkerX>1405</MarkerX>
             <MarkerY>6845</MarkerY>
             <MarkerZ>1</MarkerZ>
         </Marker>
         <Marker>
             <MarkerX>1693</MarkerX>
             <MarkerY>6840</MarkerY>
             <MarkerZ>1</MarkerZ>
         </Marker>
         <Marker>
             <MarkerX>1853</MarkerX>
             <MarkerY>7037</MarkerY>
             <MarkerZ>1</MarkerZ>
         </Marker>
         <Marker>
             <MarkerX>1863</MarkerX>
             <MarkerY>7263</MarkerY>
             <MarkerZ>1</MarkerZ>
         </Marker>
         <Marker>
             <MarkerX>1709</MarkerX>
             <MarkerY>7308</MarkerY>
             <MarkerZ>1</MarkerZ>
         </Marker>
         <Marker>
             <MarkerX>1533</MarkerX>
             <MarkerY>7400</MarkerY>
             <MarkerZ>1</MarkerZ>
         </Marker>
         <Marker>
             <MarkerX>1555</MarkerX>
             <MarkerY>7485</MarkerY>
             <MarkerZ>1</MarkerZ>
         </Marker>
         <Marker>
             <MarkerX>1762</MarkerX>
             <MarkerY>7543</MarkerY>
             <MarkerZ>1</MarkerZ>
         </Marker>
         <Marker>
             <MarkerX>1734</MarkerX>
             <MarkerY>7427</MarkerY>
             <MarkerZ>1</MarkerZ>
         </Marker>
         <Marker>
             <MarkerX>1887</MarkerX>
             <MarkerY>7452</MarkerY>
             <MarkerZ>1</MarkerZ>
         </Marker>
         <Marker>
             <MarkerX>1471</MarkerX>
             <MarkerY>7567</MarkerY>
             <MarkerZ>16</MarkerZ>
         </Marker>
         <Marker>
             <MarkerX>1430</MarkerX>
             <MarkerY>7652</MarkerY>
             <MarkerZ>20</MarkerZ>
         </Marker>
         <Marker>
             <MarkerX>1325</MarkerX>
             <MarkerY>7651</MarkerY>
             <MarkerZ>16</MarkerZ>
         </Marker>
         <Marker>
             <MarkerX>1938</MarkerX>
             <MarkerY>6831</MarkerY>
             <MarkerZ>25</MarkerZ>
         </Marker>
         <Marker>
             <MarkerX>613</MarkerX>
             <MarkerY>6833</MarkerY>
             <MarkerZ>24</MarkerZ>
         </Marker>
         <Marker>
             <MarkerX>563</MarkerX>
             <MarkerY>6905</MarkerY>
             <MarkerZ>24</MarkerZ>
         </Marker>
         <Marker>
             <MarkerX>629</MarkerX>
             <MarkerY>6911</MarkerY>
             <MarkerZ>24</MarkerZ>
         </Marker>
         <Marker>
             <MarkerX>766</MarkerX>
             <MarkerY>7023</MarkerY>
             <MarkerZ>24</MarkerZ>
         </Marker>
         <Marker>
             <MarkerX>817</MarkerX>
             <MarkerY>7144</MarkerY>
             <MarkerZ>24</MarkerZ>
         </Marker>
         <Marker>
             <MarkerX>791</MarkerX>
             <MarkerY>7211</MarkerY>
             <MarkerZ>24</MarkerZ>
         </Marker>
         <Marker>
             <MarkerX>74</MarkerX>
             <MarkerY>6905</MarkerY>
             <MarkerZ>24</MarkerZ>
         </Marker>
         <Marker>
             <MarkerX>58</MarkerX>
             <MarkerY>6837</MarkerY>
             <MarkerZ>24</MarkerZ>
         </Marker>
         <Marker>
             <MarkerX>42</MarkerX>
             <MarkerY>7477</MarkerY>
             <MarkerZ>24</MarkerZ>
         </Marker>
         <Marker>
             <MarkerX>713</MarkerX>
             <MarkerY>7499</MarkerY>
             <MarkerZ>24</MarkerZ>
         </Marker>
         <Marker>
             <MarkerX>773</MarkerX>
             <MarkerY>7556</MarkerY>
             <MarkerZ>24</MarkerZ>
         </Marker>
         <Marker>
             <MarkerX>221</MarkerX>
             <MarkerY>7199</MarkerY>
             <MarkerZ>1</MarkerZ>
         </Marker>
         <Marker>
             <MarkerX>1287</MarkerX>
             <MarkerY>6836</MarkerY>
             <MarkerZ>5</MarkerZ>
         </Marker>
         <Marker>
             <MarkerX>1470</MarkerX>
             <MarkerY>6864</MarkerY>
             <MarkerZ>1</MarkerZ>
         </Marker>
         <Marker>
             <MarkerX>1721</MarkerX>
             <MarkerY>7017</MarkerY>
             <MarkerZ>9</MarkerZ>
         </Marker>
         <Marker>
             <MarkerX>1945</MarkerX>
             <MarkerY>7283</MarkerY>
             <MarkerZ>9</MarkerZ>
         </Marker>
         <Marker>
             <MarkerX>1105</MarkerX>
             <MarkerY>7344</MarkerY>
             <MarkerZ>8</MarkerZ>
         </Marker>
         <Marker>
             <MarkerX>534</MarkerX>
             <MarkerY>7360</MarkerY>
             <MarkerZ>10</MarkerZ>
         </Marker>
         <Marker>
             <MarkerX>981</MarkerX>
             <MarkerY>7452</MarkerY>
             <MarkerZ>13</MarkerZ>
         </Marker>
         <Marker>
             <MarkerX>155</MarkerX>
             <MarkerY>7588</MarkerY>
             <MarkerZ>4</MarkerZ>
         </Marker>
         <Marker>
             <MarkerX>1199</MarkerX>
             <MarkerY>6885</MarkerY>
             <MarkerZ>14</MarkerZ>
         </Marker>
         <Marker>
             <MarkerX>365</MarkerX>
             <MarkerY>7105</MarkerY>
             <MarkerZ>15</MarkerZ>
         </Marker>
         <Marker>
             <MarkerX>754</MarkerX>
             <MarkerY>6841</MarkerY>
             <MarkerZ>21</MarkerZ>
         </Marker>
         <Marker>
             <MarkerX>1877</MarkerX>
             <MarkerY>6803</MarkerY>
             <MarkerZ>1</MarkerZ>
         </Marker>
         <Marker>
             <MarkerX>447</MarkerX>
             <MarkerY>7111</MarkerY>
             <MarkerZ>20</MarkerZ>
         </Marker>
         <Marker>
             <MarkerX>268</MarkerX>
             <MarkerY>7692</MarkerY>
             <MarkerZ>18</MarkerZ>
         </Marker>
         <Marker>
             <MarkerX>416</MarkerX>
             <MarkerY>7765</MarkerY>
             <MarkerZ>22</MarkerZ>
         </Marker>
         <Marker>
             <MarkerX>474</MarkerX>
             <MarkerY>7806</MarkerY>
             <MarkerZ>16</MarkerZ>
         </Marker>
         <Marker>
             <MarkerX>921</MarkerX>
             <MarkerY>7289</MarkerY>
             <MarkerZ>21</MarkerZ>
         </Marker>
         <Marker>
             <MarkerX>1869</MarkerX>
             <MarkerY>7526</MarkerY>
             <MarkerZ>23</MarkerZ>
         </Marker>
         <Marker>
             <MarkerX>1774</MarkerX>
             <MarkerY>7686</MarkerY>
             <MarkerZ>23</MarkerZ>
         </Marker>
         <Marker>
             <MarkerX>1170</MarkerX>
             <MarkerY>7720</MarkerY>
             <MarkerZ>22</MarkerZ>
         </Marker>
         <Marker>
             <MarkerX>832</MarkerX>
             <MarkerY>7718</MarkerY>
             <MarkerZ>22</MarkerZ>
         </Marker>
         <Marker>
             <MarkerX>582</MarkerX>
             <MarkerY>7924</MarkerY>
             <MarkerZ>24</MarkerZ>
         </Marker>
         <Marker>
             <MarkerX>588</MarkerX>
             <MarkerY>8084</MarkerY>
             <MarkerZ>26</MarkerZ>
         </Marker>
         <Marker>
             <MarkerX>296</MarkerX>
             <MarkerY>8110</MarkerY>
             <MarkerZ>26</MarkerZ>
         </Marker>
         <Marker>
             <MarkerX>184</MarkerX>
             <MarkerY>7880</MarkerY>
             <MarkerZ>29</MarkerZ>
         </Marker>
         <Marker>
             <MarkerX>37</MarkerX>
             <MarkerY>7834</MarkerY>
             <MarkerZ>23</MarkerZ>
         </Marker>
         <Marker>
             <MarkerX>50</MarkerX>
             <MarkerY>7698</MarkerY>
             <MarkerZ>22</MarkerZ>
         </Marker>
         <Marker>
             <MarkerX>193</MarkerX>
             <MarkerY>7772</MarkerY>
             <MarkerZ>17</MarkerZ>
         </Marker>
         <Marker>
             <MarkerX>242</MarkerX>
             <MarkerY>7512</MarkerY>
             <MarkerZ>15</MarkerZ>
         </Marker>
         <Marker>
             <MarkerX>436</MarkerX>
             <MarkerY>8129</MarkerY>
             <MarkerZ>26</MarkerZ>
         </Marker>
         <Marker>
             <MarkerX>806</MarkerX>
             <MarkerY>8109</MarkerY>
             <MarkerZ>26</MarkerZ>
         </Marker>
         <Marker>
             <MarkerX>1077</MarkerX>
             <MarkerY>8137</MarkerY>
             <MarkerZ>20</MarkerZ>
         </Marker>
         <Marker>
             <MarkerX>981</MarkerX>
             <MarkerY>7941</MarkerY>
             <MarkerZ>20</MarkerZ>
         </Marker>
         <Marker>
             <MarkerX>785</MarkerX>
             <MarkerY>7858</MarkerY>
             <MarkerZ>11</MarkerZ>
         </Marker>
         <Marker>
             <MarkerX>1133</MarkerX>
             <MarkerY>7692</MarkerY>
             <MarkerZ>11</MarkerZ>
         </Marker>
         <Marker>
             <MarkerX>870</MarkerX>
             <MarkerY>8000</MarkerY>
             <MarkerZ>11</MarkerZ>
         </Marker>
         <Marker>
             <MarkerX>646</MarkerX>
             <MarkerY>7992</MarkerY>
             <MarkerZ>8</MarkerZ>
         </Marker>
         <Marker>
             <MarkerX>572</MarkerX>
             <MarkerY>8082</MarkerY>
             <MarkerZ>6</MarkerZ>
         </Marker>
         <Marker>
             <MarkerX>201</MarkerX>
             <MarkerY>7930</MarkerY>
             <MarkerZ>6</MarkerZ>
         </Marker>
         <Marker>
             <MarkerX>380</MarkerX>
             <MarkerY>7697</MarkerY>
             <MarkerZ>9</MarkerZ>
         </Marker>
         <Marker>
             <MarkerX>169</MarkerX>
             <MarkerY>7986</MarkerY>
             <MarkerZ>15</MarkerZ>
         </Marker>
         <Marker>
             <MarkerX>1729</MarkerX>
             <MarkerY>7869</MarkerY>
             <MarkerZ>16</MarkerZ>
         </Marker>
         <Marker>
             <MarkerX>1942</MarkerX>
             <MarkerY>8061</MarkerY>
             <MarkerZ>16</MarkerZ>
         </Marker>
         <Marker>
             <MarkerX>1890</MarkerX>
             <MarkerY>7708</MarkerY>
             <MarkerZ>21</MarkerZ>
         </Marker>
         <Marker>
             <MarkerX>1749</MarkerX>
             <MarkerY>7149</MarkerY>
             <MarkerZ>26</MarkerZ>
         </Marker>
         <Marker>
             <MarkerX>277</MarkerX>
             <MarkerY>8172</MarkerY>
             <MarkerZ>26</MarkerZ>
         </Marker>
         <Marker>
             <MarkerX>582</MarkerX>
             <MarkerY>8180</MarkerY>
             <MarkerZ>26</MarkerZ>
         </Marker>
         <Marker>
             <MarkerX>28</MarkerX>
             <MarkerY>8258</MarkerY>
             <MarkerZ>26</MarkerZ>
         </Marker>
         <Marker>
             <MarkerX>1156</MarkerX>
             <MarkerY>8150</MarkerY>
             <MarkerZ>24</MarkerZ>
         </Marker>
         <Marker>
             <MarkerX>1592</MarkerX>
             <MarkerY>8186</MarkerY>
             <MarkerZ>21</MarkerZ>
         </Marker>
         <Marker>
             <MarkerX>1602</MarkerX>
             <MarkerY>8278</MarkerY>
             <MarkerZ>21</MarkerZ>
         </Marker>
         <Marker>
             <MarkerX>770</MarkerX>
             <MarkerY>7928</MarkerY>
             <MarkerZ>10</MarkerZ>
         </Marker>
         <Marker>
             <MarkerX>1626</MarkerX>
             <MarkerY>8162</MarkerY>
             <MarkerZ>10</MarkerZ>
         </Marker>
         <Marker>
             <MarkerX>1817</MarkerX>
             <MarkerY>7672</MarkerY>
             <MarkerZ>3</MarkerZ>
         </Marker>
         <Marker>
             <MarkerX>1660</MarkerX>
             <MarkerY>7757</MarkerY>
             <MarkerZ>3</MarkerZ>
         </Marker>
         <Marker>
             <MarkerX>1501</MarkerX>
             <MarkerY>7886</MarkerY>
             <MarkerZ>3</MarkerZ>
         </Marker>
         <Marker>
             <MarkerX>1501</MarkerX>
             <MarkerY>7806</MarkerY>
             <MarkerZ>3</MarkerZ>
         </Marker>
         <Marker>
             <MarkerX>1876</MarkerX>
             <MarkerY>7828</MarkerY>
             <MarkerZ>3</MarkerZ>
         </Marker>
         <Marker>
             <MarkerX>1308</MarkerX>
             <MarkerY>7821</MarkerY>
             <MarkerZ>3</MarkerZ>
         </Marker>
         <Marker>
             <MarkerX>469</MarkerX>
             <MarkerY>7976</MarkerY>
             <MarkerZ>3</MarkerZ>
         </Marker>
         <Marker>
             <MarkerX>149</MarkerX>
             <MarkerY>7752</MarkerY>
             <MarkerZ>7</MarkerZ>
         </Marker>
         <Marker>
             <MarkerX>150</MarkerX>
             <MarkerY>8576</MarkerY>
             <MarkerZ>15</MarkerZ>
         </Marker>
         <Marker>
             <MarkerX>480</MarkerX>
             <MarkerY>8305</MarkerY>
             <MarkerZ>15</MarkerZ>
         </Marker>
         <Marker>
             <MarkerX>954</MarkerX>
             <MarkerY>8379</MarkerY>
             <MarkerZ>15</MarkerZ>
         </Marker>
         <Marker>
             <MarkerX>990</MarkerX>
             <MarkerY>8456</MarkerY>
             <MarkerZ>15</MarkerZ>
         </Marker>
         <Marker>
             <MarkerX>484</MarkerX>
             <MarkerY>8583</MarkerY>
             <MarkerZ>15</MarkerZ>
         </Marker>
         <Marker>
             <MarkerX>588</MarkerX>
             <MarkerY>8847</MarkerY>
             <MarkerZ>15</MarkerZ>
         </Marker>
         <Marker>
             <MarkerX>640</MarkerX>
             <MarkerY>8820</MarkerY>
             <MarkerZ>12</MarkerZ>
         </Marker>
         <Marker>
             <MarkerX>861</MarkerX>
             <MarkerY>8617</MarkerY>
             <MarkerZ>12</MarkerZ>
         </Marker>
         <Marker>
             <MarkerX>842</MarkerX>
             <MarkerY>8744</MarkerY>
             <MarkerZ>8</MarkerZ>
         </Marker>
         <Marker>
             <MarkerX>785</MarkerX>
             <MarkerY>9081</MarkerY>
             <MarkerZ>14</MarkerZ>
         </Marker>
         <Marker>
             <MarkerX>760</MarkerX>
             <MarkerY>8992</MarkerY>
             <MarkerZ>4</MarkerZ>
         </Marker>
         <Marker>
             <MarkerX>412</MarkerX>
             <MarkerY>8829</MarkerY>
             <MarkerZ>4</MarkerZ>
         </Marker>
         <Marker>
             <MarkerX>308</MarkerX>
             <MarkerY>8677</MarkerY>
             <MarkerZ>5</MarkerZ>
         </Marker>
         <Marker>
             <MarkerX>190</MarkerX>
             <MarkerY>8735</MarkerY>
             <MarkerZ>5</MarkerZ>
         </Marker>
         <Marker>
             <MarkerX>409</MarkerX>
             <MarkerY>8501</MarkerY>
             <MarkerZ>5</MarkerZ>
         </Marker>
         <Marker>
             <MarkerX>666</MarkerX>
             <MarkerY>8289</MarkerY>
             <MarkerZ>4</MarkerZ>
         </Marker>
         <Marker>
             <MarkerX>628</MarkerX>
             <MarkerY>8368</MarkerY>
             <MarkerZ>7</MarkerZ>
         </Marker>
         <Marker>
             <MarkerX>474</MarkerX>
             <MarkerY>8388</MarkerY>
             <MarkerZ>2</MarkerZ>
         </Marker>
         <Marker>
             <MarkerX>181</MarkerX>
             <MarkerY>8293</MarkerY>
             <MarkerZ>5</MarkerZ>
         </Marker>
         <Marker>
             <MarkerX>170</MarkerX>
             <MarkerY>8388</MarkerY>
             <MarkerZ>5</MarkerZ>
         </Marker>
         <Marker>
             <MarkerX>1228</MarkerX>
             <MarkerY>8496</MarkerY>
             <MarkerZ>14</MarkerZ>
         </Marker>
         <Marker>
             <MarkerX>1284</MarkerX>
             <MarkerY>8640</MarkerY>
             <MarkerZ>16</MarkerZ>
         </Marker>
         <Marker>
             <MarkerX>1322</MarkerX>
             <MarkerY>8465</MarkerY>
             <MarkerZ>8</MarkerZ>
         </Marker>
         <Marker>
             <MarkerX>1144</MarkerX>
             <MarkerY>8657</MarkerY>
             <MarkerZ>1</MarkerZ>
         </Marker>
         <Marker>
             <MarkerX>1482</MarkerX>
             <MarkerY>8696</MarkerY>
             <MarkerZ>1</MarkerZ>
         </Marker>
         <Marker>
             <MarkerX>1457</MarkerX>
             <MarkerY>8773</MarkerY>
             <MarkerZ>1</MarkerZ>
         </Marker>
         <Marker>
             <MarkerX>1380</MarkerX>
             <MarkerY>8923</MarkerY>
             <MarkerZ>1</MarkerZ>
         </Marker>
         <Marker>
             <MarkerX>1336</MarkerX>
             <MarkerY>8991</MarkerY>
             <MarkerZ>1</MarkerZ>
         </Marker>
         <Marker>
             <MarkerX>1388</MarkerX>
             <MarkerY>9067</MarkerY>
             <MarkerZ>1</MarkerZ>
         </Marker>
         <Marker>
             <MarkerX>1456</MarkerX>
             <MarkerY>9165</MarkerY>
             <MarkerZ>1</MarkerZ>
         </Marker>
         <Marker>
             <MarkerX>1201</MarkerX>
             <MarkerY>9111</MarkerY>
             <MarkerZ>1</MarkerZ>
         </Marker>
         <Marker>
             <MarkerX>1729</MarkerX>
             <MarkerY>8440</MarkerY>
             <MarkerZ>1</MarkerZ>
         </Marker>
         <Marker>
             <MarkerX>1796</MarkerX>
             <MarkerY>8363</MarkerY>
             <MarkerZ>1</MarkerZ>
         </Marker>
         <Marker>
             <MarkerX>1481</MarkerX>
             <MarkerY>8353</MarkerY>
             <MarkerZ>1</MarkerZ>
         </Marker>
         <Marker>
             <MarkerX>1068</MarkerX>
             <MarkerY>8317</MarkerY>
             <MarkerZ>1</MarkerZ>
         </Marker>
         <Marker>
             <MarkerX>721</MarkerX>
             <MarkerY>8476</MarkerY>
             <MarkerZ>4</MarkerZ>
         </Marker>
         <Marker>
             <MarkerX>377</MarkerX>
             <MarkerY>8855</MarkerY>
             <MarkerZ>19</MarkerZ>
         </Marker>
         <Marker>
             <MarkerX>113</MarkerX>
             <MarkerY>8825</MarkerY>
             <MarkerZ>19</MarkerZ>
         </Marker>
         <Marker>
             <MarkerX>248</MarkerX>
             <MarkerY>8741</MarkerY>
             <MarkerZ>24</MarkerZ>
         </Marker>
         <Marker>
             <MarkerX>218</MarkerX>
             <MarkerY>8960</MarkerY>
             <MarkerZ>30</MarkerZ>
         </Marker>
         <Marker>
             <MarkerX>880</MarkerX>
             <MarkerY>8708</MarkerY>
             <MarkerZ>27</MarkerZ>
         </Marker>
         <Marker>
             <MarkerX>676</MarkerX>
             <MarkerY>9008</MarkerY>
             <MarkerZ>27</MarkerZ>
         </Marker>
         <Marker>
             <MarkerX>1665</MarkerX>
             <MarkerY>9120</MarkerY>
             <MarkerZ>21</MarkerZ>
         </Marker>
         <Marker>
             <MarkerX>1869</MarkerX>
             <MarkerY>8895</MarkerY>
             <MarkerZ>21</MarkerZ>
         </Marker>
         <Marker>
             <MarkerX>1736</MarkerX>
             <MarkerY>8635</MarkerY>
             <MarkerZ>21</MarkerZ>
         </Marker>
         <Marker>
             <MarkerX>1828</MarkerX>
             <MarkerY>8303</MarkerY>
             <MarkerZ>21</MarkerZ>
         </Marker>
         <Marker>
             <MarkerX>1258</MarkerX>
             <MarkerY>8783</MarkerY>
             <MarkerZ>21</MarkerZ>
         </Marker>
         <Marker>
             <MarkerX>1948</MarkerX>
             <MarkerY>8967</MarkerY>
             <MarkerZ>14</MarkerZ>
         </Marker>
         <Marker>
             <MarkerX>1638</MarkerX>
             <MarkerY>8809</MarkerY>
             <MarkerZ>14</MarkerZ>
         </Marker>
         <Marker>
             <MarkerX>1690</MarkerX>
             <MarkerY>9085</MarkerY>
             <MarkerZ>14</MarkerZ>
         </Marker>
         <Marker>
             <MarkerX>1852</MarkerX>
             <MarkerY>8636</MarkerY>
             <MarkerZ>14</MarkerZ>
         </Marker>
         <Marker>
             <MarkerX>1893</MarkerX>
             <MarkerY>8399</MarkerY>
             <MarkerZ>10</MarkerZ>
         </Marker>
         <Marker>
             <MarkerX>1149</MarkerX>
             <MarkerY>8393</MarkerY>
             <MarkerZ>25</MarkerZ>
         </Marker>
         <Marker>
             <MarkerX>1794</MarkerX>
             <MarkerY>8460</MarkerY>
             <MarkerZ>24</MarkerZ>
         </Marker>
         <Marker>
             <MarkerX>1797</MarkerX>
             <MarkerY>8512</MarkerY>
             <MarkerZ>24</MarkerZ>
         </Marker>
     </Marker_Type>
     <Marker_Type>
         <Type>3</Type>
     </Marker_Type>
     <Marker_Type>
         <Type>4</Type>
     </Marker_Type>
     <Marker_Type>
         <Type>5</Type>
     </Marker_Type>
     <Marker_Type>
         <Type>6</Type>
     </Marker_Type>
 </Marker_Data>
</CellCounter_Marker_File>
