# Supplementary material for: Non-linear dimensionality reduction on extracellular waveforms reveals cell type diversity in premotor cortex
Source: eLife. 2021 Aug 6;10:e67490. doi: 10.7554/eLife.67490 (PMC8452311; doi:10.7554/eLife.67490)
Supplement: Source code 1. [file elife-67490-code1.zip › WaveMAP_Paper-main/data/annotations/EKL_CellCounter_AM296_dPMC_MAP2488_40x_2Merge.xml]

<?xml version="1.0" encoding="UTF-8"?>
<CellCounter_Marker_File>
 <Image_Properties>
     <Image_Filename>10_AM296_dPMC_MAP2488_40x_2Merge.tif</Image_Filename>
 </Image_Properties>
 <Marker_Data>
     <Current_Type>1</Current_Type>
     <Marker_Type>
         <Type>1</Type>
         <Marker>
             <MarkerX>126</MarkerX>
             <MarkerY>650</MarkerY>
             <MarkerZ>34</MarkerZ>
         </Marker>
         <Marker>
             <MarkerX>288</MarkerX>
             <MarkerY>640</MarkerY>
             <MarkerZ>34</MarkerZ>
         </Marker>
         <Marker>
             <MarkerX>196</MarkerX>
             <MarkerY>776</MarkerY>
             <MarkerZ>34</MarkerZ>
         </Marker>
         <Marker>
             <MarkerX>198</MarkerX>
             <MarkerY>848</MarkerY>
             <MarkerZ>34</MarkerZ>
         </Marker>
         <Marker>
             <MarkerX>210</MarkerX>
             <MarkerY>894</MarkerY>
             <MarkerZ>34</MarkerZ>
         </Marker>
         <Marker>
             <MarkerX>310</MarkerX>
             <MarkerY>892</MarkerY>
             <MarkerZ>34</MarkerZ>
         </Marker>
         <Marker>
             <MarkerX>392</MarkerX>
             <MarkerY>838</MarkerY>
             <MarkerZ>34</MarkerZ>
         </Marker>
         <Marker>
             <MarkerX>388</MarkerX>
             <MarkerY>756</MarkerY>
             <MarkerZ>34</MarkerZ>
         </Marker>
         <Marker>
             <MarkerX>396</MarkerX>
             <MarkerY>778</MarkerY>
             <MarkerZ>34</MarkerZ>
         </Marker>
         <Marker>
             <MarkerX>512</MarkerX>
             <MarkerY>674</MarkerY>
             <MarkerZ>34</MarkerZ>
         </Marker>
         <Marker>
             <MarkerX>572</MarkerX>
             <MarkerY>644</MarkerY>
             <MarkerZ>34</MarkerZ>
         </Marker>
         <Marker>
             <MarkerX>708</MarkerX>
             <MarkerY>638</MarkerY>
             <MarkerZ>34</MarkerZ>
         </Marker>
         <Marker>
             <MarkerX>798</MarkerX>
             <MarkerY>624</MarkerY>
             <MarkerZ>34</MarkerZ>
         </Marker>
         <Marker>
             <MarkerX>908</MarkerX>
             <MarkerY>628</MarkerY>
             <MarkerZ>34</MarkerZ>
         </Marker>
         <Marker>
             <MarkerX>920</MarkerX>
             <MarkerY>670</MarkerY>
             <MarkerZ>34</MarkerZ>
         </Marker>
         <Marker>
             <MarkerX>626</MarkerX>
             <MarkerY>834</MarkerY>
             <MarkerZ>34</MarkerZ>
         </Marker>
         <Marker>
             <MarkerX>708</MarkerX>
             <MarkerY>830</MarkerY>
             <MarkerZ>34</MarkerZ>
         </Marker>
         <Marker>
             <MarkerX>670</MarkerX>
             <MarkerY>850</MarkerY>
             <MarkerZ>34</MarkerZ>
         </Marker>
         <Marker>
             <MarkerX>752</MarkerX>
             <MarkerY>840</MarkerY>
             <MarkerZ>34</MarkerZ>
         </Marker>
         <Marker>
             <MarkerX>870</MarkerX>
             <MarkerY>1008</MarkerY>
             <MarkerZ>34</MarkerZ>
         </Marker>
         <Marker>
             <MarkerX>900</MarkerX>
             <MarkerY>1008</MarkerY>
             <MarkerZ>34</MarkerZ>
         </Marker>
         <Marker>
             <MarkerX>886</MarkerX>
             <MarkerY>1104</MarkerY>
             <MarkerZ>34</MarkerZ>
         </Marker>
         <Marker>
             <MarkerX>900</MarkerX>
             <MarkerY>1190</MarkerY>
             <MarkerZ>34</MarkerZ>
         </Marker>
         <Marker>
             <MarkerX>638</MarkerX>
             <MarkerY>994</MarkerY>
             <MarkerZ>34</MarkerZ>
         </Marker>
         <Marker>
             <MarkerX>488</MarkerX>
             <MarkerY>972</MarkerY>
             <MarkerZ>34</MarkerZ>
         </Marker>
         <Marker>
             <MarkerX>426</MarkerX>
             <MarkerY>1044</MarkerY>
             <MarkerZ>34</MarkerZ>
         </Marker>
         <Marker>
             <MarkerX>388</MarkerX>
             <MarkerY>950</MarkerY>
             <MarkerZ>34</MarkerZ>
         </Marker>
         <Marker>
             <MarkerX>320</MarkerX>
             <MarkerY>508</MarkerY>
             <MarkerZ>34</MarkerZ>
         </Marker>
         <Marker>
             <MarkerX>306</MarkerX>
             <MarkerY>604</MarkerY>
             <MarkerZ>34</MarkerZ>
         </Marker>
         <Marker>
             <MarkerX>266</MarkerX>
             <MarkerY>472</MarkerY>
             <MarkerZ>34</MarkerZ>
         </Marker>
         <Marker>
             <MarkerX>452</MarkerX>
             <MarkerY>804</MarkerY>
             <MarkerZ>34</MarkerZ>
         </Marker>
         <Marker>
             <MarkerX>340</MarkerX>
             <MarkerY>1158</MarkerY>
             <MarkerZ>25</MarkerZ>
         </Marker>
         <Marker>
             <MarkerX>282</MarkerX>
             <MarkerY>998</MarkerY>
             <MarkerZ>25</MarkerZ>
         </Marker>
         <Marker>
             <MarkerX>462</MarkerX>
             <MarkerY>1086</MarkerY>
             <MarkerZ>25</MarkerZ>
         </Marker>
         <Marker>
             <MarkerX>646</MarkerX>
             <MarkerY>1138</MarkerY>
             <MarkerZ>25</MarkerZ>
         </Marker>
         <Marker>
             <MarkerX>838</MarkerX>
             <MarkerY>1210</MarkerY>
             <MarkerZ>25</MarkerZ>
         </Marker>
         <Marker>
             <MarkerX>404</MarkerX>
             <MarkerY>1442</MarkerY>
             <MarkerZ>25</MarkerZ>
         </Marker>
         <Marker>
             <MarkerX>146</MarkerX>
             <MarkerY>1338</MarkerY>
             <MarkerZ>25</MarkerZ>
         </Marker>
         <Marker>
             <MarkerX>208</MarkerX>
             <MarkerY>1250</MarkerY>
             <MarkerZ>25</MarkerZ>
         </Marker>
         <Marker>
             <MarkerX>322</MarkerX>
             <MarkerY>1236</MarkerY>
             <MarkerZ>25</MarkerZ>
         </Marker>
         <Marker>
             <MarkerX>810</MarkerX>
             <MarkerY>1396</MarkerY>
             <MarkerZ>25</MarkerZ>
         </Marker>
         <Marker>
             <MarkerX>552</MarkerX>
             <MarkerY>1484</MarkerY>
             <MarkerZ>25</MarkerZ>
         </Marker>
         <Marker>
             <MarkerX>396</MarkerX>
             <MarkerY>1640</MarkerY>
             <MarkerZ>25</MarkerZ>
         </Marker>
         <Marker>
             <MarkerX>482</MarkerX>
             <MarkerY>1650</MarkerY>
             <MarkerZ>25</MarkerZ>
         </Marker>
         <Marker>
             <MarkerX>508</MarkerX>
             <MarkerY>1556</MarkerY>
             <MarkerZ>25</MarkerZ>
         </Marker>
         <Marker>
             <MarkerX>818</MarkerX>
             <MarkerY>1720</MarkerY>
             <MarkerZ>25</MarkerZ>
         </Marker>
         <Marker>
             <MarkerX>584</MarkerX>
             <MarkerY>1686</MarkerY>
             <MarkerZ>25</MarkerZ>
         </Marker>
         <Marker>
             <MarkerX>636</MarkerX>
             <MarkerY>1660</MarkerY>
             <MarkerZ>25</MarkerZ>
         </Marker>
         <Marker>
             <MarkerX>890</MarkerX>
             <MarkerY>1728</MarkerY>
             <MarkerZ>25</MarkerZ>
         </Marker>
         <Marker>
             <MarkerX>304</MarkerX>
             <MarkerY>1736</MarkerY>
             <MarkerZ>25</MarkerZ>
         </Marker>
         <Marker>
             <MarkerX>162</MarkerX>
             <MarkerY>1672</MarkerY>
             <MarkerZ>25</MarkerZ>
         </Marker>
         <Marker>
             <MarkerX>796</MarkerX>
             <MarkerY>2102</MarkerY>
             <MarkerZ>34</MarkerZ>
         </Marker>
         <Marker>
             <MarkerX>866</MarkerX>
             <MarkerY>1994</MarkerY>
             <MarkerZ>34</MarkerZ>
         </Marker>
         <Marker>
             <MarkerX>860</MarkerX>
             <MarkerY>2176</MarkerY>
             <MarkerZ>34</MarkerZ>
         </Marker>
         <Marker>
             <MarkerX>682</MarkerX>
             <MarkerY>2316</MarkerY>
             <MarkerZ>34</MarkerZ>
         </Marker>
         <Marker>
             <MarkerX>960</MarkerX>
             <MarkerY>2050</MarkerY>
             <MarkerZ>34</MarkerZ>
         </Marker>
         <Marker>
             <MarkerX>950</MarkerX>
             <MarkerY>1990</MarkerY>
             <MarkerZ>34</MarkerZ>
         </Marker>
         <Marker>
             <MarkerX>386</MarkerX>
             <MarkerY>2018</MarkerY>
             <MarkerZ>28</MarkerZ>
         </Marker>
         <Marker>
             <MarkerX>282</MarkerX>
             <MarkerY>1962</MarkerY>
             <MarkerZ>28</MarkerZ>
         </Marker>
         <Marker>
             <MarkerX>508</MarkerX>
             <MarkerY>2244</MarkerY>
             <MarkerZ>28</MarkerZ>
         </Marker>
         <Marker>
             <MarkerX>480</MarkerX>
             <MarkerY>2290</MarkerY>
             <MarkerZ>28</MarkerZ>
         </Marker>
         <Marker>
             <MarkerX>556</MarkerX>
             <MarkerY>2264</MarkerY>
             <MarkerZ>28</MarkerZ>
         </Marker>
         <Marker>
             <MarkerX>570</MarkerX>
             <MarkerY>2334</MarkerY>
             <MarkerZ>28</MarkerZ>
         </Marker>
         <Marker>
             <MarkerX>668</MarkerX>
             <MarkerY>2382</MarkerY>
             <MarkerZ>28</MarkerZ>
         </Marker>
         <Marker>
             <MarkerX>598</MarkerX>
             <MarkerY>2158</MarkerY>
             <MarkerZ>28</MarkerZ>
         </Marker>
         <Marker>
             <MarkerX>340</MarkerX>
             <MarkerY>2158</MarkerY>
             <MarkerZ>28</MarkerZ>
         </Marker>
         <Marker>
             <MarkerX>238</MarkerX>
             <MarkerY>2090</MarkerY>
             <MarkerZ>28</MarkerZ>
         </Marker>
         <Marker>
             <MarkerX>144</MarkerX>
             <MarkerY>2040</MarkerY>
             <MarkerZ>28</MarkerZ>
         </Marker>
         <Marker>
             <MarkerX>102</MarkerX>
             <MarkerY>1956</MarkerY>
             <MarkerZ>28</MarkerZ>
         </Marker>
         <Marker>
             <MarkerX>148</MarkerX>
             <MarkerY>2428</MarkerY>
             <MarkerZ>28</MarkerZ>
         </Marker>
         <Marker>
             <MarkerX>298</MarkerX>
             <MarkerY>2568</MarkerY>
             <MarkerZ>28</MarkerZ>
         </Marker>
         <Marker>
             <MarkerX>746</MarkerX>
             <MarkerY>2652</MarkerY>
             <MarkerZ>28</MarkerZ>
         </Marker>
         <Marker>
             <MarkerX>870</MarkerX>
             <MarkerY>2604</MarkerY>
             <MarkerZ>28</MarkerZ>
         </Marker>
         <Marker>
             <MarkerX>826</MarkerX>
             <MarkerY>2390</MarkerY>
             <MarkerZ>28</MarkerZ>
         </Marker>
         <Marker>
             <MarkerX>218</MarkerX>
             <MarkerY>2756</MarkerY>
             <MarkerZ>28</MarkerZ>
         </Marker>
         <Marker>
             <MarkerX>98</MarkerX>
             <MarkerY>2910</MarkerY>
             <MarkerZ>28</MarkerZ>
         </Marker>
         <Marker>
             <MarkerX>280</MarkerX>
             <MarkerY>2896</MarkerY>
             <MarkerZ>28</MarkerZ>
         </Marker>
         <Marker>
             <MarkerX>316</MarkerX>
             <MarkerY>2968</MarkerY>
             <MarkerZ>28</MarkerZ>
         </Marker>
         <Marker>
             <MarkerX>248</MarkerX>
             <MarkerY>3134</MarkerY>
             <MarkerZ>28</MarkerZ>
         </Marker>
         <Marker>
             <MarkerX>76</MarkerX>
             <MarkerY>3150</MarkerY>
             <MarkerZ>28</MarkerZ>
         </Marker>
         <Marker>
             <MarkerX>866</MarkerX>
             <MarkerY>2984</MarkerY>
             <MarkerZ>28</MarkerZ>
         </Marker>
         <Marker>
             <MarkerX>846</MarkerX>
             <MarkerY>3134</MarkerY>
             <MarkerZ>28</MarkerZ>
         </Marker>
         <Marker>
             <MarkerX>866</MarkerX>
             <MarkerY>3058</MarkerY>
             <MarkerZ>28</MarkerZ>
         </Marker>
         <Marker>
             <MarkerX>210</MarkerX>
             <MarkerY>3322</MarkerY>
             <MarkerZ>28</MarkerZ>
         </Marker>
         <Marker>
             <MarkerX>126</MarkerX>
             <MarkerY>3334</MarkerY>
             <MarkerZ>28</MarkerZ>
         </Marker>
         <Marker>
             <MarkerX>44</MarkerX>
             <MarkerY>3388</MarkerY>
             <MarkerZ>28</MarkerZ>
         </Marker>
         <Marker>
             <MarkerX>364</MarkerX>
             <MarkerY>3304</MarkerY>
             <MarkerZ>28</MarkerZ>
         </Marker>
         <Marker>
             <MarkerX>454</MarkerX>
             <MarkerY>3176</MarkerY>
             <MarkerZ>28</MarkerZ>
         </Marker>
         <Marker>
             <MarkerX>402</MarkerX>
             <MarkerY>3350</MarkerY>
             <MarkerZ>28</MarkerZ>
         </Marker>
         <Marker>
             <MarkerX>348</MarkerX>
             <MarkerY>3486</MarkerY>
             <MarkerZ>28</MarkerZ>
         </Marker>
         <Marker>
             <MarkerX>432</MarkerX>
             <MarkerY>3436</MarkerY>
             <MarkerZ>28</MarkerZ>
         </Marker>
         <Marker>
             <MarkerX>302</MarkerX>
             <MarkerY>3654</MarkerY>
             <MarkerZ>28</MarkerZ>
         </Marker>
         <Marker>
             <MarkerX>38</MarkerX>
             <MarkerY>3736</MarkerY>
             <MarkerZ>28</MarkerZ>
         </Marker>
         <Marker>
             <MarkerX>86</MarkerX>
             <MarkerY>3666</MarkerY>
             <MarkerZ>28</MarkerZ>
         </Marker>
         <Marker>
             <MarkerX>114</MarkerX>
             <MarkerY>3810</MarkerY>
             <MarkerZ>28</MarkerZ>
         </Marker>
         <Marker>
             <MarkerX>240</MarkerX>
             <MarkerY>3794</MarkerY>
             <MarkerZ>28</MarkerZ>
         </Marker>
         <Marker>
             <MarkerX>324</MarkerX>
             <MarkerY>3740</MarkerY>
             <MarkerZ>28</MarkerZ>
         </Marker>
         <Marker>
             <MarkerX>496</MarkerX>
             <MarkerY>3846</MarkerY>
             <MarkerZ>28</MarkerZ>
         </Marker>
         <Marker>
             <MarkerX>488</MarkerX>
             <MarkerY>3914</MarkerY>
             <MarkerZ>28</MarkerZ>
         </Marker>
         <Marker>
             <MarkerX>502</MarkerX>
             <MarkerY>3996</MarkerY>
             <MarkerZ>28</MarkerZ>
         </Marker>
         <Marker>
             <MarkerX>730</MarkerX>
             <MarkerY>3992</MarkerY>
             <MarkerZ>28</MarkerZ>
         </Marker>
         <Marker>
             <MarkerX>796</MarkerX>
             <MarkerY>3640</MarkerY>
             <MarkerZ>28</MarkerZ>
         </Marker>
         <Marker>
             <MarkerX>812</MarkerX>
             <MarkerY>3432</MarkerY>
             <MarkerZ>28</MarkerZ>
         </Marker>
         <Marker>
             <MarkerX>104</MarkerX>
             <MarkerY>3958</MarkerY>
             <MarkerZ>28</MarkerZ>
         </Marker>
         <Marker>
             <MarkerX>72</MarkerX>
             <MarkerY>4108</MarkerY>
             <MarkerZ>28</MarkerZ>
         </Marker>
         <Marker>
             <MarkerX>162</MarkerX>
             <MarkerY>4242</MarkerY>
             <MarkerZ>28</MarkerZ>
         </Marker>
         <Marker>
             <MarkerX>300</MarkerX>
             <MarkerY>4202</MarkerY>
             <MarkerZ>28</MarkerZ>
         </Marker>
         <Marker>
             <MarkerX>416</MarkerX>
             <MarkerY>4308</MarkerY>
             <MarkerZ>28</MarkerZ>
         </Marker>
         <Marker>
             <MarkerX>860</MarkerX>
             <MarkerY>4154</MarkerY>
             <MarkerZ>28</MarkerZ>
         </Marker>
         <Marker>
             <MarkerX>944</MarkerX>
             <MarkerY>4250</MarkerY>
             <MarkerZ>28</MarkerZ>
         </Marker>
         <Marker>
             <MarkerX>938</MarkerX>
             <MarkerY>3774</MarkerY>
             <MarkerZ>28</MarkerZ>
         </Marker>
         <Marker>
             <MarkerX>774</MarkerX>
             <MarkerY>3934</MarkerY>
             <MarkerZ>28</MarkerZ>
         </Marker>
         <Marker>
             <MarkerX>690</MarkerX>
             <MarkerY>4420</MarkerY>
             <MarkerZ>26</MarkerZ>
         </Marker>
         <Marker>
             <MarkerX>702</MarkerX>
             <MarkerY>4250</MarkerY>
             <MarkerZ>26</MarkerZ>
         </Marker>
         <Marker>
             <MarkerX>828</MarkerX>
             <MarkerY>4390</MarkerY>
             <MarkerZ>26</MarkerZ>
         </Marker>
         <Marker>
             <MarkerX>848</MarkerX>
             <MarkerY>4544</MarkerY>
             <MarkerZ>26</MarkerZ>
         </Marker>
         <Marker>
             <MarkerX>498</MarkerX>
             <MarkerY>4412</MarkerY>
             <MarkerZ>26</MarkerZ>
         </Marker>
         <Marker>
             <MarkerX>324</MarkerX>
             <MarkerY>4530</MarkerY>
             <MarkerZ>26</MarkerZ>
         </Marker>
         <Marker>
             <MarkerX>90</MarkerX>
             <MarkerY>4766</MarkerY>
             <MarkerZ>26</MarkerZ>
         </Marker>
         <Marker>
             <MarkerX>490</MarkerX>
             <MarkerY>3690</MarkerY>
             <MarkerZ>26</MarkerZ>
         </Marker>
         <Marker>
             <MarkerX>334</MarkerX>
             <MarkerY>3594</MarkerY>
             <MarkerZ>26</MarkerZ>
         </Marker>
         <Marker>
             <MarkerX>942</MarkerX>
             <MarkerY>3820</MarkerY>
             <MarkerZ>26</MarkerZ>
         </Marker>
         <Marker>
             <MarkerX>188</MarkerX>
             <MarkerY>4794</MarkerY>
             <MarkerZ>26</MarkerZ>
         </Marker>
         <Marker>
             <MarkerX>74</MarkerX>
             <MarkerY>4876</MarkerY>
             <MarkerZ>26</MarkerZ>
         </Marker>
         <Marker>
             <MarkerX>50</MarkerX>
             <MarkerY>4830</MarkerY>
             <MarkerZ>26</MarkerZ>
         </Marker>
         <Marker>
             <MarkerX>500</MarkerX>
             <MarkerY>4846</MarkerY>
             <MarkerZ>26</MarkerZ>
         </Marker>
         <Marker>
             <MarkerX>258</MarkerX>
             <MarkerY>5040</MarkerY>
             <MarkerZ>26</MarkerZ>
         </Marker>
         <Marker>
             <MarkerX>164</MarkerX>
             <MarkerY>5028</MarkerY>
             <MarkerZ>26</MarkerZ>
         </Marker>
         <Marker>
             <MarkerX>512</MarkerX>
             <MarkerY>4960</MarkerY>
             <MarkerZ>26</MarkerZ>
         </Marker>
         <Marker>
             <MarkerX>652</MarkerX>
             <MarkerY>5028</MarkerY>
             <MarkerZ>26</MarkerZ>
         </Marker>
         <Marker>
             <MarkerX>784</MarkerX>
             <MarkerY>4954</MarkerY>
             <MarkerZ>26</MarkerZ>
         </Marker>
         <Marker>
             <MarkerX>930</MarkerX>
             <MarkerY>4786</MarkerY>
             <MarkerZ>26</MarkerZ>
         </Marker>
         <Marker>
             <MarkerX>752</MarkerX>
             <MarkerY>5068</MarkerY>
             <MarkerZ>26</MarkerZ>
         </Marker>
         <Marker>
             <MarkerX>528</MarkerX>
             <MarkerY>5184</MarkerY>
             <MarkerZ>26</MarkerZ>
         </Marker>
         <Marker>
             <MarkerX>544</MarkerX>
             <MarkerY>5264</MarkerY>
             <MarkerZ>26</MarkerZ>
         </Marker>
         <Marker>
             <MarkerX>496</MarkerX>
             <MarkerY>5250</MarkerY>
             <MarkerZ>26</MarkerZ>
         </Marker>
         <Marker>
             <MarkerX>388</MarkerX>
             <MarkerY>5214</MarkerY>
             <MarkerZ>26</MarkerZ>
         </Marker>
         <Marker>
             <MarkerX>188</MarkerX>
             <MarkerY>5182</MarkerY>
             <MarkerZ>26</MarkerZ>
         </Marker>
         <Marker>
             <MarkerX>132</MarkerX>
             <MarkerY>5148</MarkerY>
             <MarkerZ>26</MarkerZ>
         </Marker>
         <Marker>
             <MarkerX>172</MarkerX>
             <MarkerY>5292</MarkerY>
             <MarkerZ>26</MarkerZ>
         </Marker>
         <Marker>
             <MarkerX>142</MarkerX>
             <MarkerY>5382</MarkerY>
             <MarkerZ>26</MarkerZ>
         </Marker>
         <Marker>
             <MarkerX>26</MarkerX>
             <MarkerY>5442</MarkerY>
             <MarkerZ>26</MarkerZ>
         </Marker>
         <Marker>
             <MarkerX>352</MarkerX>
             <MarkerY>5568</MarkerY>
             <MarkerZ>26</MarkerZ>
         </Marker>
         <Marker>
             <MarkerX>202</MarkerX>
             <MarkerY>5856</MarkerY>
             <MarkerZ>26</MarkerZ>
         </Marker>
         <Marker>
             <MarkerX>806</MarkerX>
             <MarkerY>5808</MarkerY>
             <MarkerZ>26</MarkerZ>
         </Marker>
         <Marker>
             <MarkerX>824</MarkerX>
             <MarkerY>5582</MarkerY>
             <MarkerZ>24</MarkerZ>
         </Marker>
         <Marker>
             <MarkerX>868</MarkerX>
             <MarkerY>5316</MarkerY>
             <MarkerZ>24</MarkerZ>
         </Marker>
         <Marker>
             <MarkerX>288</MarkerX>
             <MarkerY>5858</MarkerY>
             <MarkerZ>26</MarkerZ>
         </Marker>
         <Marker>
             <MarkerX>250</MarkerX>
             <MarkerY>5892</MarkerY>
             <MarkerZ>26</MarkerZ>
         </Marker>
         <Marker>
             <MarkerX>530</MarkerX>
             <MarkerY>5692</MarkerY>
             <MarkerZ>24</MarkerZ>
         </Marker>
         <Marker>
             <MarkerX>668</MarkerX>
             <MarkerY>5938</MarkerY>
             <MarkerZ>24</MarkerZ>
         </Marker>
         <Marker>
             <MarkerX>894</MarkerX>
             <MarkerY>5930</MarkerY>
             <MarkerZ>24</MarkerZ>
         </Marker>
         <Marker>
             <MarkerX>930</MarkerX>
             <MarkerY>5626</MarkerY>
             <MarkerZ>23</MarkerZ>
         </Marker>
         <Marker>
             <MarkerX>386</MarkerX>
             <MarkerY>4992</MarkerY>
             <MarkerZ>25</MarkerZ>
         </Marker>
         <Marker>
             <MarkerX>228</MarkerX>
             <MarkerY>4858</MarkerY>
             <MarkerZ>25</MarkerZ>
         </Marker>
         <Marker>
             <MarkerX>640</MarkerX>
             <MarkerY>4736</MarkerY>
             <MarkerZ>25</MarkerZ>
         </Marker>
         <Marker>
             <MarkerX>744</MarkerX>
             <MarkerY>4612</MarkerY>
             <MarkerZ>25</MarkerZ>
         </Marker>
         <Marker>
             <MarkerX>488</MarkerX>
             <MarkerY>5370</MarkerY>
             <MarkerZ>25</MarkerZ>
         </Marker>
         <Marker>
             <MarkerX>640</MarkerX>
             <MarkerY>6200</MarkerY>
             <MarkerZ>24</MarkerZ>
         </Marker>
         <Marker>
             <MarkerX>770</MarkerX>
             <MarkerY>6182</MarkerY>
             <MarkerZ>24</MarkerZ>
         </Marker>
         <Marker>
             <MarkerX>892</MarkerX>
             <MarkerY>6152</MarkerY>
             <MarkerZ>24</MarkerZ>
         </Marker>
         <Marker>
             <MarkerX>304</MarkerX>
             <MarkerY>6350</MarkerY>
             <MarkerZ>23</MarkerZ>
         </Marker>
         <Marker>
             <MarkerX>462</MarkerX>
             <MarkerY>6210</MarkerY>
             <MarkerZ>23</MarkerZ>
         </Marker>
         <Marker>
             <MarkerX>506</MarkerX>
             <MarkerY>6028</MarkerY>
             <MarkerZ>23</MarkerZ>
         </Marker>
         <Marker>
             <MarkerX>54</MarkerX>
             <MarkerY>6358</MarkerY>
             <MarkerZ>23</MarkerZ>
         </Marker>
         <Marker>
             <MarkerX>30</MarkerX>
             <MarkerY>6442</MarkerY>
             <MarkerZ>23</MarkerZ>
         </Marker>
         <Marker>
             <MarkerX>444</MarkerX>
             <MarkerY>6356</MarkerY>
             <MarkerZ>23</MarkerZ>
         </Marker>
         <Marker>
             <MarkerX>372</MarkerX>
             <MarkerY>6576</MarkerY>
             <MarkerZ>23</MarkerZ>
         </Marker>
         <Marker>
             <MarkerX>834</MarkerX>
             <MarkerY>6266</MarkerY>
             <MarkerZ>23</MarkerZ>
         </Marker>
         <Marker>
             <MarkerX>854</MarkerX>
             <MarkerY>6212</MarkerY>
             <MarkerZ>23</MarkerZ>
         </Marker>
         <Marker>
             <MarkerX>876</MarkerX>
             <MarkerY>6234</MarkerY>
             <MarkerZ>23</MarkerZ>
         </Marker>
         <Marker>
             <MarkerX>20</MarkerX>
             <MarkerY>6226</MarkerY>
             <MarkerZ>23</MarkerZ>
         </Marker>
         <Marker>
             <MarkerX>452</MarkerX>
             <MarkerY>6496</MarkerY>
             <MarkerZ>20</MarkerZ>
         </Marker>
         <Marker>
             <MarkerX>26</MarkerX>
             <MarkerY>6622</MarkerY>
             <MarkerZ>20</MarkerZ>
         </Marker>
         <Marker>
             <MarkerX>862</MarkerX>
             <MarkerY>6042</MarkerY>
             <MarkerZ>20</MarkerZ>
         </Marker>
         <Marker>
             <MarkerX>786</MarkerX>
             <MarkerY>6584</MarkerY>
             <MarkerZ>20</MarkerZ>
         </Marker>
         <Marker>
             <MarkerX>528</MarkerX>
             <MarkerY>6688</MarkerY>
             <MarkerZ>20</MarkerZ>
         </Marker>
         <Marker>
             <MarkerX>670</MarkerX>
             <MarkerY>6724</MarkerY>
             <MarkerZ>20</MarkerZ>
         </Marker>
         <Marker>
             <MarkerX>754</MarkerX>
             <MarkerY>6696</MarkerY>
             <MarkerZ>20</MarkerZ>
         </Marker>
         <Marker>
             <MarkerX>768</MarkerX>
             <MarkerY>6762</MarkerY>
             <MarkerZ>20</MarkerZ>
         </Marker>
         <Marker>
             <MarkerX>794</MarkerX>
             <MarkerY>6636</MarkerY>
             <MarkerZ>20</MarkerZ>
         </Marker>
         <Marker>
             <MarkerX>870</MarkerX>
             <MarkerY>6494</MarkerY>
             <MarkerZ>20</MarkerZ>
         </Marker>
         <Marker>
             <MarkerX>832</MarkerX>
             <MarkerY>6350</MarkerY>
             <MarkerZ>20</MarkerZ>
         </Marker>
         <Marker>
             <MarkerX>596</MarkerX>
             <MarkerY>6880</MarkerY>
             <MarkerZ>20</MarkerZ>
         </Marker>
         <Marker>
             <MarkerX>450</MarkerX>
             <MarkerY>6998</MarkerY>
             <MarkerZ>20</MarkerZ>
         </Marker>
         <Marker>
             <MarkerX>498</MarkerX>
             <MarkerY>7056</MarkerY>
             <MarkerZ>20</MarkerZ>
         </Marker>
         <Marker>
             <MarkerX>178</MarkerX>
             <MarkerY>7312</MarkerY>
             <MarkerZ>20</MarkerZ>
         </Marker>
         <Marker>
             <MarkerX>214</MarkerX>
             <MarkerY>7262</MarkerY>
             <MarkerZ>20</MarkerZ>
         </Marker>
         <Marker>
             <MarkerX>100</MarkerX>
             <MarkerY>7416</MarkerY>
             <MarkerZ>20</MarkerZ>
         </Marker>
         <Marker>
             <MarkerX>316</MarkerX>
             <MarkerY>7296</MarkerY>
             <MarkerZ>20</MarkerZ>
         </Marker>
         <Marker>
             <MarkerX>520</MarkerX>
             <MarkerY>7172</MarkerY>
             <MarkerZ>20</MarkerZ>
         </Marker>
         <Marker>
             <MarkerX>662</MarkerX>
             <MarkerY>7054</MarkerY>
             <MarkerZ>20</MarkerZ>
         </Marker>
         <Marker>
             <MarkerX>578</MarkerX>
             <MarkerY>7246</MarkerY>
             <MarkerZ>20</MarkerZ>
         </Marker>
         <Marker>
             <MarkerX>546</MarkerX>
             <MarkerY>7298</MarkerY>
             <MarkerZ>20</MarkerZ>
         </Marker>
         <Marker>
             <MarkerX>480</MarkerX>
             <MarkerY>7268</MarkerY>
             <MarkerZ>20</MarkerZ>
         </Marker>
         <Marker>
             <MarkerX>602</MarkerX>
             <MarkerY>7316</MarkerY>
             <MarkerZ>20</MarkerZ>
         </Marker>
         <Marker>
             <MarkerX>538</MarkerX>
             <MarkerY>7442</MarkerY>
             <MarkerZ>20</MarkerZ>
         </Marker>
         <Marker>
             <MarkerX>368</MarkerX>
             <MarkerY>7504</MarkerY>
             <MarkerZ>20</MarkerZ>
         </Marker>
         <Marker>
             <MarkerX>344</MarkerX>
             <MarkerY>7610</MarkerY>
             <MarkerZ>20</MarkerZ>
         </Marker>
         <Marker>
             <MarkerX>372</MarkerX>
             <MarkerY>7628</MarkerY>
             <MarkerZ>20</MarkerZ>
         </Marker>
         <Marker>
             <MarkerX>130</MarkerX>
             <MarkerY>7626</MarkerY>
             <MarkerZ>20</MarkerZ>
         </Marker>
         <Marker>
             <MarkerX>714</MarkerX>
             <MarkerY>7384</MarkerY>
             <MarkerZ>20</MarkerZ>
         </Marker>
         <Marker>
             <MarkerX>598</MarkerX>
             <MarkerY>7620</MarkerY>
             <MarkerZ>20</MarkerZ>
         </Marker>
         <Marker>
             <MarkerX>574</MarkerX>
             <MarkerY>7628</MarkerY>
             <MarkerZ>20</MarkerZ>
         </Marker>
         <Marker>
             <MarkerX>640</MarkerX>
             <MarkerY>7658</MarkerY>
             <MarkerZ>20</MarkerZ>
         </Marker>
         <Marker>
             <MarkerX>696</MarkerX>
             <MarkerY>7624</MarkerY>
             <MarkerZ>20</MarkerZ>
         </Marker>
         <Marker>
             <MarkerX>774</MarkerX>
             <MarkerY>7582</MarkerY>
             <MarkerZ>20</MarkerZ>
         </Marker>
         <Marker>
             <MarkerX>892</MarkerX>
             <MarkerY>7676</MarkerY>
             <MarkerZ>20</MarkerZ>
         </Marker>
         <Marker>
             <MarkerX>64</MarkerX>
             <MarkerY>7680</MarkerY>
             <MarkerZ>20</MarkerZ>
         </Marker>
         <Marker>
             <MarkerX>242</MarkerX>
             <MarkerY>7794</MarkerY>
             <MarkerZ>21</MarkerZ>
         </Marker>
         <Marker>
             <MarkerX>108</MarkerX>
             <MarkerY>7872</MarkerY>
             <MarkerZ>19</MarkerZ>
         </Marker>
         <Marker>
             <MarkerX>276</MarkerX>
             <MarkerY>7874</MarkerY>
             <MarkerZ>19</MarkerZ>
         </Marker>
         <Marker>
             <MarkerX>594</MarkerX>
             <MarkerY>7790</MarkerY>
             <MarkerZ>13</MarkerZ>
         </Marker>
         <Marker>
             <MarkerX>718</MarkerX>
             <MarkerY>7868</MarkerY>
             <MarkerZ>15</MarkerZ>
         </Marker>
         <Marker>
             <MarkerX>758</MarkerX>
             <MarkerY>7886</MarkerY>
             <MarkerZ>15</MarkerZ>
         </Marker>
         <Marker>
             <MarkerX>738</MarkerX>
             <MarkerY>7962</MarkerY>
             <MarkerZ>19</MarkerZ>
         </Marker>
         <Marker>
             <MarkerX>718</MarkerX>
             <MarkerY>7998</MarkerY>
             <MarkerZ>19</MarkerZ>
         </Marker>
         <Marker>
             <MarkerX>642</MarkerX>
             <MarkerY>8078</MarkerY>
             <MarkerZ>19</MarkerZ>
         </Marker>
         <Marker>
             <MarkerX>464</MarkerX>
             <MarkerY>8134</MarkerY>
             <MarkerZ>19</MarkerZ>
         </Marker>
         <Marker>
             <MarkerX>70</MarkerX>
             <MarkerY>8108</MarkerY>
             <MarkerZ>19</MarkerZ>
         </Marker>
         <Marker>
             <MarkerX>174</MarkerX>
             <MarkerY>8200</MarkerY>
             <MarkerZ>19</MarkerZ>
         </Marker>
         <Marker>
             <MarkerX>504</MarkerX>
             <MarkerY>8320</MarkerY>
             <MarkerZ>19</MarkerZ>
         </Marker>
         <Marker>
             <MarkerX>646</MarkerX>
             <MarkerY>8258</MarkerY>
             <MarkerZ>19</MarkerZ>
         </Marker>
         <Marker>
             <MarkerX>446</MarkerX>
             <MarkerY>8608</MarkerY>
             <MarkerZ>18</MarkerZ>
         </Marker>
         <Marker>
             <MarkerX>256</MarkerX>
             <MarkerY>8648</MarkerY>
             <MarkerZ>18</MarkerZ>
         </Marker>
         <Marker>
             <MarkerX>124</MarkerX>
             <MarkerY>8976</MarkerY>
             <MarkerZ>18</MarkerZ>
         </Marker>
         <Marker>
             <MarkerX>474</MarkerX>
             <MarkerY>8790</MarkerY>
             <MarkerZ>18</MarkerZ>
         </Marker>
         <Marker>
             <MarkerX>482</MarkerX>
             <MarkerY>8868</MarkerY>
             <MarkerZ>18</MarkerZ>
         </Marker>
         <Marker>
             <MarkerX>286</MarkerX>
             <MarkerY>9122</MarkerY>
             <MarkerZ>18</MarkerZ>
         </Marker>
         <Marker>
             <MarkerX>236</MarkerX>
             <MarkerY>9266</MarkerY>
             <MarkerZ>18</MarkerZ>
         </Marker>
         <Marker>
             <MarkerX>776</MarkerX>
             <MarkerY>8950</MarkerY>
             <MarkerZ>18</MarkerZ>
         </Marker>
         <Marker>
             <MarkerX>860</MarkerX>
             <MarkerY>8854</MarkerY>
             <MarkerZ>18</MarkerZ>
         </Marker>
         <Marker>
             <MarkerX>926</MarkerX>
             <MarkerY>8734</MarkerY>
             <MarkerZ>18</MarkerZ>
         </Marker>
         <Marker>
             <MarkerX>886</MarkerX>
             <MarkerY>8624</MarkerY>
             <MarkerZ>18</MarkerZ>
         </Marker>
         <Marker>
             <MarkerX>1456</MarkerX>
             <MarkerY>594</MarkerY>
             <MarkerZ>25</MarkerZ>
         </Marker>
         <Marker>
             <MarkerX>1268</MarkerX>
             <MarkerY>608</MarkerY>
             <MarkerZ>25</MarkerZ>
         </Marker>
         <Marker>
             <MarkerX>1192</MarkerX>
             <MarkerY>568</MarkerY>
             <MarkerZ>25</MarkerZ>
         </Marker>
         <Marker>
             <MarkerX>1172</MarkerX>
             <MarkerY>470</MarkerY>
             <MarkerZ>25</MarkerZ>
         </Marker>
         <Marker>
             <MarkerX>1174</MarkerX>
             <MarkerY>756</MarkerY>
             <MarkerZ>25</MarkerZ>
         </Marker>
         <Marker>
             <MarkerX>1002</MarkerX>
             <MarkerY>824</MarkerY>
             <MarkerZ>25</MarkerZ>
         </Marker>
         <Marker>
             <MarkerX>1026</MarkerX>
             <MarkerY>792</MarkerY>
             <MarkerZ>25</MarkerZ>
         </Marker>
         <Marker>
             <MarkerX>1024</MarkerX>
             <MarkerY>766</MarkerY>
             <MarkerZ>25</MarkerZ>
         </Marker>
         <Marker>
             <MarkerX>958</MarkerX>
             <MarkerY>848</MarkerY>
             <MarkerZ>25</MarkerZ>
         </Marker>
         <Marker>
             <MarkerX>986</MarkerX>
             <MarkerY>908</MarkerY>
             <MarkerZ>25</MarkerZ>
         </Marker>
         <Marker>
             <MarkerX>1078</MarkerX>
             <MarkerY>920</MarkerY>
             <MarkerZ>25</MarkerZ>
         </Marker>
         <Marker>
             <MarkerX>1084</MarkerX>
             <MarkerY>998</MarkerY>
             <MarkerZ>25</MarkerZ>
         </Marker>
         <Marker>
             <MarkerX>1022</MarkerX>
             <MarkerY>1048</MarkerY>
             <MarkerZ>25</MarkerZ>
         </Marker>
         <Marker>
             <MarkerX>1074</MarkerX>
             <MarkerY>1148</MarkerY>
             <MarkerZ>25</MarkerZ>
         </Marker>
         <Marker>
             <MarkerX>1104</MarkerX>
             <MarkerY>1254</MarkerY>
             <MarkerZ>25</MarkerZ>
         </Marker>
         <Marker>
             <MarkerX>1078</MarkerX>
             <MarkerY>1270</MarkerY>
             <MarkerZ>25</MarkerZ>
         </Marker>
         <Marker>
             <MarkerX>1166</MarkerX>
             <MarkerY>1220</MarkerY>
             <MarkerZ>25</MarkerZ>
         </Marker>
         <Marker>
             <MarkerX>1358</MarkerX>
             <MarkerY>1224</MarkerY>
             <MarkerZ>25</MarkerZ>
         </Marker>
         <Marker>
             <MarkerX>1392</MarkerX>
             <MarkerY>1086</MarkerY>
             <MarkerZ>25</MarkerZ>
         </Marker>
         <Marker>
             <MarkerX>1444</MarkerX>
             <MarkerY>1058</MarkerY>
             <MarkerZ>25</MarkerZ>
         </Marker>
         <Marker>
             <MarkerX>1342</MarkerX>
             <MarkerY>884</MarkerY>
             <MarkerZ>25</MarkerZ>
         </Marker>
         <Marker>
             <MarkerX>1280</MarkerX>
             <MarkerY>1006</MarkerY>
             <MarkerZ>25</MarkerZ>
         </Marker>
         <Marker>
             <MarkerX>1270</MarkerX>
             <MarkerY>882</MarkerY>
             <MarkerZ>25</MarkerZ>
         </Marker>
         <Marker>
             <MarkerX>1264</MarkerX>
             <MarkerY>710</MarkerY>
             <MarkerZ>25</MarkerZ>
         </Marker>
         <Marker>
             <MarkerX>1494</MarkerX>
             <MarkerY>846</MarkerY>
             <MarkerZ>25</MarkerZ>
         </Marker>
         <Marker>
             <MarkerX>1488</MarkerX>
             <MarkerY>926</MarkerY>
             <MarkerZ>25</MarkerZ>
         </Marker>
         <Marker>
             <MarkerX>1498</MarkerX>
             <MarkerY>1124</MarkerY>
             <MarkerZ>25</MarkerZ>
         </Marker>
         <Marker>
             <MarkerX>1660</MarkerX>
             <MarkerY>1042</MarkerY>
             <MarkerZ>25</MarkerZ>
         </Marker>
         <Marker>
             <MarkerX>1552</MarkerX>
             <MarkerY>792</MarkerY>
             <MarkerZ>25</MarkerZ>
         </Marker>
         <Marker>
             <MarkerX>1542</MarkerX>
             <MarkerY>732</MarkerY>
             <MarkerZ>25</MarkerZ>
         </Marker>
         <Marker>
             <MarkerX>1648</MarkerX>
             <MarkerY>694</MarkerY>
             <MarkerZ>25</MarkerZ>
         </Marker>
         <Marker>
             <MarkerX>1292</MarkerX>
             <MarkerY>1336</MarkerY>
             <MarkerZ>20</MarkerZ>
         </Marker>
         <Marker>
             <MarkerX>1250</MarkerX>
             <MarkerY>1402</MarkerY>
             <MarkerZ>20</MarkerZ>
         </Marker>
         <Marker>
             <MarkerX>1164</MarkerX>
             <MarkerY>1364</MarkerY>
             <MarkerZ>17</MarkerZ>
         </Marker>
         <Marker>
             <MarkerX>1002</MarkerX>
             <MarkerY>1310</MarkerY>
             <MarkerZ>17</MarkerZ>
         </Marker>
         <Marker>
             <MarkerX>1032</MarkerX>
             <MarkerY>1258</MarkerY>
             <MarkerZ>17</MarkerZ>
         </Marker>
         <Marker>
             <MarkerX>1236</MarkerX>
             <MarkerY>1460</MarkerY>
             <MarkerZ>17</MarkerZ>
         </Marker>
         <Marker>
             <MarkerX>1362</MarkerX>
             <MarkerY>1388</MarkerY>
             <MarkerZ>17</MarkerZ>
         </Marker>
         <Marker>
             <MarkerX>1956</MarkerX>
             <MarkerY>1196</MarkerY>
             <MarkerZ>17</MarkerZ>
         </Marker>
         <Marker>
             <MarkerX>1342</MarkerX>
             <MarkerY>1546</MarkerY>
             <MarkerZ>15</MarkerZ>
         </Marker>
         <Marker>
             <MarkerX>1312</MarkerX>
             <MarkerY>1730</MarkerY>
             <MarkerZ>15</MarkerZ>
         </Marker>
         <Marker>
             <MarkerX>1678</MarkerX>
             <MarkerY>1774</MarkerY>
             <MarkerZ>15</MarkerZ>
         </Marker>
         <Marker>
             <MarkerX>1894</MarkerX>
             <MarkerY>1676</MarkerY>
             <MarkerZ>15</MarkerZ>
         </Marker>
         <Marker>
             <MarkerX>1860</MarkerX>
             <MarkerY>1508</MarkerY>
             <MarkerZ>15</MarkerZ>
         </Marker>
         <Marker>
             <MarkerX>1658</MarkerX>
             <MarkerY>1364</MarkerY>
             <MarkerZ>15</MarkerZ>
         </Marker>
         <Marker>
             <MarkerX>1082</MarkerX>
             <MarkerY>1650</MarkerY>
             <MarkerZ>17</MarkerZ>
         </Marker>
         <Marker>
             <MarkerX>1066</MarkerX>
             <MarkerY>1839</MarkerY>
             <MarkerZ>14</MarkerZ>
         </Marker>
         <Marker>
             <MarkerX>1602</MarkerX>
             <MarkerY>1847</MarkerY>
             <MarkerZ>18</MarkerZ>
         </Marker>
         <Marker>
             <MarkerX>1630</MarkerX>
             <MarkerY>1968</MarkerY>
             <MarkerZ>18</MarkerZ>
         </Marker>
         <Marker>
             <MarkerX>1292</MarkerX>
             <MarkerY>2189</MarkerY>
             <MarkerZ>18</MarkerZ>
         </Marker>
         <Marker>
             <MarkerX>1209</MarkerX>
             <MarkerY>2251</MarkerY>
             <MarkerZ>18</MarkerZ>
         </Marker>
         <Marker>
             <MarkerX>1177</MarkerX>
             <MarkerY>2095</MarkerY>
             <MarkerZ>18</MarkerZ>
         </Marker>
         <Marker>
             <MarkerX>1069</MarkerX>
             <MarkerY>2408</MarkerY>
             <MarkerZ>18</MarkerZ>
         </Marker>
         <Marker>
             <MarkerX>1002</MarkerX>
             <MarkerY>2423</MarkerY>
             <MarkerZ>18</MarkerZ>
         </Marker>
         <Marker>
             <MarkerX>1010</MarkerX>
             <MarkerY>2587</MarkerY>
             <MarkerZ>18</MarkerZ>
         </Marker>
         <Marker>
             <MarkerX>969</MarkerX>
             <MarkerY>2539</MarkerY>
             <MarkerZ>18</MarkerZ>
         </Marker>
         <Marker>
             <MarkerX>1097</MarkerX>
             <MarkerY>2669</MarkerY>
             <MarkerZ>18</MarkerZ>
         </Marker>
         <Marker>
             <MarkerX>1257</MarkerX>
             <MarkerY>2519</MarkerY>
             <MarkerZ>18</MarkerZ>
         </Marker>
         <Marker>
             <MarkerX>1480</MarkerX>
             <MarkerY>2733</MarkerY>
             <MarkerZ>18</MarkerZ>
         </Marker>
         <Marker>
             <MarkerX>1086</MarkerX>
             <MarkerY>2277</MarkerY>
             <MarkerZ>17</MarkerZ>
         </Marker>
         <Marker>
             <MarkerX>1212</MarkerX>
             <MarkerY>2881</MarkerY>
             <MarkerZ>17</MarkerZ>
         </Marker>
         <Marker>
             <MarkerX>1176</MarkerX>
             <MarkerY>2961</MarkerY>
             <MarkerZ>17</MarkerZ>
         </Marker>
         <Marker>
             <MarkerX>1197</MarkerX>
             <MarkerY>3013</MarkerY>
             <MarkerZ>17</MarkerZ>
         </Marker>
         <Marker>
             <MarkerX>1296</MarkerX>
             <MarkerY>3028</MarkerY>
             <MarkerZ>17</MarkerZ>
         </Marker>
         <Marker>
             <MarkerX>982</MarkerX>
             <MarkerY>3067</MarkerY>
             <MarkerZ>17</MarkerZ>
         </Marker>
         <Marker>
             <MarkerX>1421</MarkerX>
             <MarkerY>3272</MarkerY>
             <MarkerZ>17</MarkerZ>
         </Marker>
         <Marker>
             <MarkerX>1572</MarkerX>
             <MarkerY>3052</MarkerY>
             <MarkerZ>17</MarkerZ>
         </Marker>
         <Marker>
             <MarkerX>1526</MarkerX>
             <MarkerY>3124</MarkerY>
             <MarkerZ>17</MarkerZ>
         </Marker>
         <Marker>
             <MarkerX>1713</MarkerX>
             <MarkerY>2951</MarkerY>
             <MarkerZ>17</MarkerZ>
         </Marker>
         <Marker>
             <MarkerX>1820</MarkerX>
             <MarkerY>3028</MarkerY>
             <MarkerZ>17</MarkerZ>
         </Marker>
         <Marker>
             <MarkerX>1792</MarkerX>
             <MarkerY>3123</MarkerY>
             <MarkerZ>17</MarkerZ>
         </Marker>
         <Marker>
             <MarkerX>1885</MarkerX>
             <MarkerY>2988</MarkerY>
             <MarkerZ>17</MarkerZ>
         </Marker>
         <Marker>
             <MarkerX>1938</MarkerX>
             <MarkerY>3085</MarkerY>
             <MarkerZ>17</MarkerZ>
         </Marker>
         <Marker>
             <MarkerX>1882</MarkerX>
             <MarkerY>3180</MarkerY>
             <MarkerZ>17</MarkerZ>
         </Marker>
         <Marker>
             <MarkerX>1824</MarkerX>
             <MarkerY>3280</MarkerY>
             <MarkerZ>17</MarkerZ>
         </Marker>
         <Marker>
             <MarkerX>1613</MarkerX>
             <MarkerY>3164</MarkerY>
             <MarkerZ>17</MarkerZ>
         </Marker>
         <Marker>
             <MarkerX>1817</MarkerX>
             <MarkerY>2596</MarkerY>
             <MarkerZ>17</MarkerZ>
         </Marker>
         <Marker>
             <MarkerX>1853</MarkerX>
             <MarkerY>2408</MarkerY>
             <MarkerZ>17</MarkerZ>
         </Marker>
         <Marker>
             <MarkerX>1721</MarkerX>
             <MarkerY>2569</MarkerY>
             <MarkerZ>17</MarkerZ>
         </Marker>
         <Marker>
             <MarkerX>1377</MarkerX>
             <MarkerY>2716</MarkerY>
             <MarkerZ>17</MarkerZ>
         </Marker>
         <Marker>
             <MarkerX>1209</MarkerX>
             <MarkerY>2661</MarkerY>
             <MarkerZ>17</MarkerZ>
         </Marker>
         <Marker>
             <MarkerX>1314</MarkerX>
             <MarkerY>2451</MarkerY>
             <MarkerZ>17</MarkerZ>
         </Marker>
         <Marker>
             <MarkerX>1774</MarkerX>
             <MarkerY>3240</MarkerY>
             <MarkerZ>17</MarkerZ>
         </Marker>
         <Marker>
             <MarkerX>1534</MarkerX>
             <MarkerY>3377</MarkerY>
             <MarkerZ>17</MarkerZ>
         </Marker>
         <Marker>
             <MarkerX>1532</MarkerX>
             <MarkerY>3400</MarkerY>
             <MarkerZ>17</MarkerZ>
         </Marker>
         <Marker>
             <MarkerX>1398</MarkerX>
             <MarkerY>3464</MarkerY>
             <MarkerZ>17</MarkerZ>
         </Marker>
         <Marker>
             <MarkerX>1280</MarkerX>
             <MarkerY>3424</MarkerY>
             <MarkerZ>17</MarkerZ>
         </Marker>
         <Marker>
             <MarkerX>1389</MarkerX>
             <MarkerY>3317</MarkerY>
             <MarkerZ>17</MarkerZ>
         </Marker>
         <Marker>
             <MarkerX>1298</MarkerX>
             <MarkerY>3446</MarkerY>
             <MarkerZ>17</MarkerZ>
         </Marker>
         <Marker>
             <MarkerX>1260</MarkerX>
             <MarkerY>3556</MarkerY>
             <MarkerZ>17</MarkerZ>
         </Marker>
         <Marker>
             <MarkerX>1057</MarkerX>
             <MarkerY>3609</MarkerY>
             <MarkerZ>17</MarkerZ>
         </Marker>
         <Marker>
             <MarkerX>1068</MarkerX>
             <MarkerY>3681</MarkerY>
             <MarkerZ>17</MarkerZ>
         </Marker>
         <Marker>
             <MarkerX>1280</MarkerX>
             <MarkerY>3630</MarkerY>
             <MarkerZ>17</MarkerZ>
         </Marker>
         <Marker>
             <MarkerX>1368</MarkerX>
             <MarkerY>3680</MarkerY>
             <MarkerZ>17</MarkerZ>
         </Marker>
         <Marker>
             <MarkerX>1597</MarkerX>
             <MarkerY>3786</MarkerY>
             <MarkerZ>17</MarkerZ>
         </Marker>
         <Marker>
             <MarkerX>1450</MarkerX>
             <MarkerY>3653</MarkerY>
             <MarkerZ>17</MarkerZ>
         </Marker>
         <Marker>
             <MarkerX>1792</MarkerX>
             <MarkerY>3614</MarkerY>
             <MarkerZ>17</MarkerZ>
         </Marker>
         <Marker>
             <MarkerX>1920</MarkerX>
             <MarkerY>3462</MarkerY>
             <MarkerZ>17</MarkerZ>
         </Marker>
         <Marker>
             <MarkerX>1538</MarkerX>
             <MarkerY>3866</MarkerY>
             <MarkerZ>17</MarkerZ>
         </Marker>
         <Marker>
             <MarkerX>1437</MarkerX>
             <MarkerY>3902</MarkerY>
             <MarkerZ>17</MarkerZ>
         </Marker>
         <Marker>
             <MarkerX>1533</MarkerX>
             <MarkerY>3996</MarkerY>
             <MarkerZ>17</MarkerZ>
         </Marker>
         <Marker>
             <MarkerX>1517</MarkerX>
             <MarkerY>4084</MarkerY>
             <MarkerZ>17</MarkerZ>
         </Marker>
         <Marker>
             <MarkerX>1724</MarkerX>
             <MarkerY>4060</MarkerY>
             <MarkerZ>17</MarkerZ>
         </Marker>
         <Marker>
             <MarkerX>1325</MarkerX>
             <MarkerY>4129</MarkerY>
             <MarkerZ>17</MarkerZ>
         </Marker>
         <Marker>
             <MarkerX>1313</MarkerX>
             <MarkerY>4256</MarkerY>
             <MarkerZ>17</MarkerZ>
         </Marker>
         <Marker>
             <MarkerX>1186</MarkerX>
             <MarkerY>4261</MarkerY>
             <MarkerZ>17</MarkerZ>
         </Marker>
         <Marker>
             <MarkerX>1096</MarkerX>
             <MarkerY>4264</MarkerY>
             <MarkerZ>17</MarkerZ>
         </Marker>
         <Marker>
             <MarkerX>1217</MarkerX>
             <MarkerY>3926</MarkerY>
             <MarkerZ>17</MarkerZ>
         </Marker>
         <Marker>
             <MarkerX>1406</MarkerX>
             <MarkerY>4185</MarkerY>
             <MarkerZ>17</MarkerZ>
         </Marker>
         <Marker>
             <MarkerX>1508</MarkerX>
             <MarkerY>4222</MarkerY>
             <MarkerZ>17</MarkerZ>
         </Marker>
         <Marker>
             <MarkerX>1534</MarkerX>
             <MarkerY>4266</MarkerY>
             <MarkerZ>17</MarkerZ>
         </Marker>
         <Marker>
             <MarkerX>1376</MarkerX>
             <MarkerY>4357</MarkerY>
             <MarkerZ>17</MarkerZ>
         </Marker>
         <Marker>
             <MarkerX>1673</MarkerX>
             <MarkerY>4229</MarkerY>
             <MarkerZ>17</MarkerZ>
         </Marker>
         <Marker>
             <MarkerX>1718</MarkerX>
             <MarkerY>4194</MarkerY>
             <MarkerZ>17</MarkerZ>
         </Marker>
         <Marker>
             <MarkerX>1845</MarkerX>
             <MarkerY>4169</MarkerY>
             <MarkerZ>17</MarkerZ>
         </Marker>
         <Marker>
             <MarkerX>1886</MarkerX>
             <MarkerY>4238</MarkerY>
             <MarkerZ>17</MarkerZ>
         </Marker>
         <Marker>
             <MarkerX>1017</MarkerX>
             <MarkerY>4497</MarkerY>
             <MarkerZ>17</MarkerZ>
         </Marker>
         <Marker>
             <MarkerX>1077</MarkerX>
             <MarkerY>4580</MarkerY>
             <MarkerZ>17</MarkerZ>
         </Marker>
         <Marker>
             <MarkerX>1098</MarkerX>
             <MarkerY>4489</MarkerY>
             <MarkerZ>17</MarkerZ>
         </Marker>
         <Marker>
             <MarkerX>1006</MarkerX>
             <MarkerY>4697</MarkerY>
             <MarkerZ>20</MarkerZ>
         </Marker>
         <Marker>
             <MarkerX>1542</MarkerX>
             <MarkerY>4689</MarkerY>
             <MarkerZ>20</MarkerZ>
         </Marker>
         <Marker>
             <MarkerX>1585</MarkerX>
             <MarkerY>4638</MarkerY>
             <MarkerZ>20</MarkerZ>
         </Marker>
         <Marker>
             <MarkerX>1653</MarkerX>
             <MarkerY>4581</MarkerY>
             <MarkerZ>20</MarkerZ>
         </Marker>
         <Marker>
             <MarkerX>1808</MarkerX>
             <MarkerY>4641</MarkerY>
             <MarkerZ>20</MarkerZ>
         </Marker>
         <Marker>
             <MarkerX>1537</MarkerX>
             <MarkerY>4774</MarkerY>
             <MarkerZ>20</MarkerZ>
         </Marker>
         <Marker>
             <MarkerX>1136</MarkerX>
             <MarkerY>5051</MarkerY>
             <MarkerZ>20</MarkerZ>
         </Marker>
         <Marker>
             <MarkerX>1126</MarkerX>
             <MarkerY>4980</MarkerY>
             <MarkerZ>20</MarkerZ>
         </Marker>
         <Marker>
             <MarkerX>1025</MarkerX>
             <MarkerY>5256</MarkerY>
             <MarkerZ>20</MarkerZ>
         </Marker>
         <Marker>
             <MarkerX>1112</MarkerX>
             <MarkerY>5247</MarkerY>
             <MarkerZ>20</MarkerZ>
         </Marker>
         <Marker>
             <MarkerX>1320</MarkerX>
             <MarkerY>5183</MarkerY>
             <MarkerZ>20</MarkerZ>
         </Marker>
         <Marker>
             <MarkerX>1388</MarkerX>
             <MarkerY>5153</MarkerY>
             <MarkerZ>20</MarkerZ>
         </Marker>
         <Marker>
             <MarkerX>1592</MarkerX>
             <MarkerY>5069</MarkerY>
             <MarkerZ>20</MarkerZ>
         </Marker>
         <Marker>
             <MarkerX>1138</MarkerX>
             <MarkerY>5515</MarkerY>
             <MarkerZ>17</MarkerZ>
         </Marker>
         <Marker>
             <MarkerX>1245</MarkerX>
             <MarkerY>5239</MarkerY>
             <MarkerZ>17</MarkerZ>
         </Marker>
         <Marker>
             <MarkerX>1585</MarkerX>
             <MarkerY>5226</MarkerY>
             <MarkerZ>17</MarkerZ>
         </Marker>
         <Marker>
             <MarkerX>1168</MarkerX>
             <MarkerY>5599</MarkerY>
             <MarkerZ>17</MarkerZ>
         </Marker>
         <Marker>
             <MarkerX>1082</MarkerX>
             <MarkerY>5575</MarkerY>
             <MarkerZ>17</MarkerZ>
         </Marker>
         <Marker>
             <MarkerX>997</MarkerX>
             <MarkerY>5622</MarkerY>
             <MarkerZ>17</MarkerZ>
         </Marker>
         <Marker>
             <MarkerX>1125</MarkerX>
             <MarkerY>5747</MarkerY>
             <MarkerZ>17</MarkerZ>
         </Marker>
         <Marker>
             <MarkerX>1273</MarkerX>
             <MarkerY>5888</MarkerY>
             <MarkerZ>17</MarkerZ>
         </Marker>
         <Marker>
             <MarkerX>1312</MarkerX>
             <MarkerY>5715</MarkerY>
             <MarkerZ>17</MarkerZ>
         </Marker>
         <Marker>
             <MarkerX>1430</MarkerX>
             <MarkerY>5551</MarkerY>
             <MarkerZ>17</MarkerZ>
         </Marker>
         <Marker>
             <MarkerX>1501</MarkerX>
             <MarkerY>5512</MarkerY>
             <MarkerZ>17</MarkerZ>
         </Marker>
         <Marker>
             <MarkerX>1465</MarkerX>
             <MarkerY>5735</MarkerY>
             <MarkerZ>17</MarkerZ>
         </Marker>
         <Marker>
             <MarkerX>1521</MarkerX>
             <MarkerY>5726</MarkerY>
             <MarkerZ>17</MarkerZ>
         </Marker>
         <Marker>
             <MarkerX>1744</MarkerX>
             <MarkerY>5555</MarkerY>
             <MarkerZ>17</MarkerZ>
         </Marker>
         <Marker>
             <MarkerX>1872</MarkerX>
             <MarkerY>5668</MarkerY>
             <MarkerZ>17</MarkerZ>
         </Marker>
         <Marker>
             <MarkerX>1876</MarkerX>
             <MarkerY>5812</MarkerY>
             <MarkerZ>17</MarkerZ>
         </Marker>
         <Marker>
             <MarkerX>1888</MarkerX>
             <MarkerY>6018</MarkerY>
             <MarkerZ>17</MarkerZ>
         </Marker>
         <Marker>
             <MarkerX>1724</MarkerX>
             <MarkerY>6174</MarkerY>
             <MarkerZ>17</MarkerZ>
         </Marker>
         <Marker>
             <MarkerX>1578</MarkerX>
             <MarkerY>5988</MarkerY>
             <MarkerZ>17</MarkerZ>
         </Marker>
         <Marker>
             <MarkerX>1673</MarkerX>
             <MarkerY>5832</MarkerY>
             <MarkerZ>17</MarkerZ>
         </Marker>
         <Marker>
             <MarkerX>1474</MarkerX>
             <MarkerY>5914</MarkerY>
             <MarkerZ>17</MarkerZ>
         </Marker>
         <Marker>
             <MarkerX>1254</MarkerX>
             <MarkerY>6114</MarkerY>
             <MarkerZ>17</MarkerZ>
         </Marker>
         <Marker>
             <MarkerX>1238</MarkerX>
             <MarkerY>6051</MarkerY>
             <MarkerZ>17</MarkerZ>
         </Marker>
         <Marker>
             <MarkerX>1109</MarkerX>
             <MarkerY>6007</MarkerY>
             <MarkerZ>17</MarkerZ>
         </Marker>
         <Marker>
             <MarkerX>1228</MarkerX>
             <MarkerY>6182</MarkerY>
             <MarkerZ>17</MarkerZ>
         </Marker>
         <Marker>
             <MarkerX>1004</MarkerX>
             <MarkerY>6063</MarkerY>
             <MarkerZ>17</MarkerZ>
         </Marker>
         <Marker>
             <MarkerX>1878</MarkerX>
             <MarkerY>6182</MarkerY>
             <MarkerZ>17</MarkerZ>
         </Marker>
         <Marker>
             <MarkerX>1728</MarkerX>
             <MarkerY>5391</MarkerY>
             <MarkerZ>17</MarkerZ>
         </Marker>
         <Marker>
             <MarkerX>1717</MarkerX>
             <MarkerY>5495</MarkerY>
             <MarkerZ>17</MarkerZ>
         </Marker>
         <Marker>
             <MarkerX>1185</MarkerX>
             <MarkerY>6336</MarkerY>
             <MarkerZ>17</MarkerZ>
         </Marker>
         <Marker>
             <MarkerX>1196</MarkerX>
             <MarkerY>6226</MarkerY>
             <MarkerZ>17</MarkerZ>
         </Marker>
         <Marker>
             <MarkerX>1209</MarkerX>
             <MarkerY>6268</MarkerY>
             <MarkerZ>17</MarkerZ>
         </Marker>
         <Marker>
             <MarkerX>988</MarkerX>
             <MarkerY>6378</MarkerY>
             <MarkerZ>17</MarkerZ>
         </Marker>
         <Marker>
             <MarkerX>964</MarkerX>
             <MarkerY>6515</MarkerY>
             <MarkerZ>17</MarkerZ>
         </Marker>
         <Marker>
             <MarkerX>1004</MarkerX>
             <MarkerY>6506</MarkerY>
             <MarkerZ>17</MarkerZ>
         </Marker>
         <Marker>
             <MarkerX>1073</MarkerX>
             <MarkerY>6364</MarkerY>
             <MarkerZ>17</MarkerZ>
         </Marker>
         <Marker>
             <MarkerX>1172</MarkerX>
             <MarkerY>6423</MarkerY>
             <MarkerZ>17</MarkerZ>
         </Marker>
         <Marker>
             <MarkerX>1172</MarkerX>
             <MarkerY>6491</MarkerY>
             <MarkerZ>17</MarkerZ>
         </Marker>
         <Marker>
             <MarkerX>1234</MarkerX>
             <MarkerY>6598</MarkerY>
             <MarkerZ>17</MarkerZ>
         </Marker>
         <Marker>
             <MarkerX>1345</MarkerX>
             <MarkerY>6630</MarkerY>
             <MarkerZ>17</MarkerZ>
         </Marker>
         <Marker>
             <MarkerX>1522</MarkerX>
             <MarkerY>6810</MarkerY>
             <MarkerZ>17</MarkerZ>
         </Marker>
         <Marker>
             <MarkerX>1802</MarkerX>
             <MarkerY>6664</MarkerY>
             <MarkerZ>17</MarkerZ>
         </Marker>
         <Marker>
             <MarkerX>1049</MarkerX>
             <MarkerY>7088</MarkerY>
             <MarkerZ>17</MarkerZ>
         </Marker>
         <Marker>
             <MarkerX>1858</MarkerX>
             <MarkerY>7080</MarkerY>
             <MarkerZ>17</MarkerZ>
         </Marker>
         <Marker>
             <MarkerX>1004</MarkerX>
             <MarkerY>7294</MarkerY>
             <MarkerZ>15</MarkerZ>
         </Marker>
         <Marker>
             <MarkerX>986</MarkerX>
             <MarkerY>7074</MarkerY>
             <MarkerZ>15</MarkerZ>
         </Marker>
         <Marker>
             <MarkerX>1248</MarkerX>
             <MarkerY>7010</MarkerY>
             <MarkerZ>15</MarkerZ>
         </Marker>
         <Marker>
             <MarkerX>1609</MarkerX>
             <MarkerY>7274</MarkerY>
             <MarkerZ>15</MarkerZ>
         </Marker>
         <Marker>
             <MarkerX>1608</MarkerX>
             <MarkerY>7200</MarkerY>
             <MarkerZ>15</MarkerZ>
         </Marker>
         <Marker>
             <MarkerX>1357</MarkerX>
             <MarkerY>7438</MarkerY>
             <MarkerZ>15</MarkerZ>
         </Marker>
         <Marker>
             <MarkerX>1244</MarkerX>
             <MarkerY>7696</MarkerY>
             <MarkerZ>15</MarkerZ>
         </Marker>
         <Marker>
             <MarkerX>1073</MarkerX>
             <MarkerY>7621</MarkerY>
             <MarkerZ>15</MarkerZ>
         </Marker>
         <Marker>
             <MarkerX>1274</MarkerX>
             <MarkerY>5004</MarkerY>
             <MarkerZ>18</MarkerZ>
         </Marker>
         <Marker>
             <MarkerX>1277</MarkerX>
             <MarkerY>4891</MarkerY>
             <MarkerZ>18</MarkerZ>
         </Marker>
         <Marker>
             <MarkerX>1384</MarkerX>
             <MarkerY>4848</MarkerY>
             <MarkerZ>18</MarkerZ>
         </Marker>
         <Marker>
             <MarkerX>1537</MarkerX>
             <MarkerY>4909</MarkerY>
             <MarkerZ>18</MarkerZ>
         </Marker>
         <Marker>
             <MarkerX>1641</MarkerX>
             <MarkerY>4772</MarkerY>
             <MarkerZ>18</MarkerZ>
         </Marker>
         <Marker>
             <MarkerX>1800</MarkerX>
             <MarkerY>4776</MarkerY>
             <MarkerZ>18</MarkerZ>
         </Marker>
         <Marker>
             <MarkerX>1970</MarkerX>
             <MarkerY>4664</MarkerY>
             <MarkerZ>18</MarkerZ>
         </Marker>
         <Marker>
             <MarkerX>1868</MarkerX>
             <MarkerY>4499</MarkerY>
             <MarkerZ>18</MarkerZ>
         </Marker>
         <Marker>
             <MarkerX>1929</MarkerX>
             <MarkerY>4429</MarkerY>
             <MarkerZ>18</MarkerZ>
         </Marker>
         <Marker>
             <MarkerX>1741</MarkerX>
             <MarkerY>1839</MarkerY>
             <MarkerZ>17</MarkerZ>
         </Marker>
         <Marker>
             <MarkerX>1393</MarkerX>
             <MarkerY>1873</MarkerY>
             <MarkerZ>17</MarkerZ>
         </Marker>
         <Marker>
             <MarkerX>1224</MarkerX>
             <MarkerY>7874</MarkerY>
             <MarkerZ>15</MarkerZ>
         </Marker>
         <Marker>
             <MarkerX>1048</MarkerX>
             <MarkerY>7843</MarkerY>
             <MarkerZ>15</MarkerZ>
         </Marker>
         <Marker>
             <MarkerX>1137</MarkerX>
             <MarkerY>7987</MarkerY>
             <MarkerZ>15</MarkerZ>
         </Marker>
         <Marker>
             <MarkerX>1308</MarkerX>
             <MarkerY>7857</MarkerY>
             <MarkerZ>15</MarkerZ>
         </Marker>
         <Marker>
             <MarkerX>1542</MarkerX>
             <MarkerY>7819</MarkerY>
             <MarkerZ>15</MarkerZ>
         </Marker>
         <Marker>
             <MarkerX>1885</MarkerX>
             <MarkerY>8270</MarkerY>
             <MarkerZ>15</MarkerZ>
         </Marker>
         <Marker>
             <MarkerX>1381</MarkerX>
             <MarkerY>8218</MarkerY>
             <MarkerZ>15</MarkerZ>
         </Marker>
         <Marker>
             <MarkerX>1469</MarkerX>
             <MarkerY>8390</MarkerY>
             <MarkerZ>15</MarkerZ>
         </Marker>
         <Marker>
             <MarkerX>1297</MarkerX>
             <MarkerY>8634</MarkerY>
             <MarkerZ>15</MarkerZ>
         </Marker>
         <Marker>
             <MarkerX>1189</MarkerX>
             <MarkerY>8726</MarkerY>
             <MarkerZ>15</MarkerZ>
         </Marker>
         <Marker>
             <MarkerX>961</MarkerX>
             <MarkerY>8726</MarkerY>
             <MarkerZ>15</MarkerZ>
         </Marker>
         <Marker>
             <MarkerX>1453</MarkerX>
             <MarkerY>8846</MarkerY>
             <MarkerZ>15</MarkerZ>
         </Marker>
         <Marker>
             <MarkerX>1588</MarkerX>
             <MarkerY>8908</MarkerY>
             <MarkerZ>15</MarkerZ>
         </Marker>
         <Marker>
             <MarkerX>1802</MarkerX>
             <MarkerY>8755</MarkerY>
             <MarkerZ>15</MarkerZ>
         </Marker>
         <Marker>
             <MarkerX>950</MarkerX>
             <MarkerY>9195</MarkerY>
             <MarkerZ>15</MarkerZ>
         </Marker>
         <Marker>
             <MarkerX>1005</MarkerX>
             <MarkerY>9063</MarkerY>
             <MarkerZ>15</MarkerZ>
         </Marker>
         <Marker>
             <MarkerX>1286</MarkerX>
             <MarkerY>9184</MarkerY>
             <MarkerZ>15</MarkerZ>
         </Marker>
         <Marker>
             <MarkerX>1598</MarkerX>
             <MarkerY>9036</MarkerY>
             <MarkerZ>15</MarkerZ>
         </Marker>
         <Marker>
             <MarkerX>1653</MarkerX>
             <MarkerY>7727</MarkerY>
             <MarkerZ>14</MarkerZ>
         </Marker>
         <Marker>
             <MarkerX>1697</MarkerX>
             <MarkerY>7777</MarkerY>
             <MarkerZ>14</MarkerZ>
         </Marker>
         <Marker>
             <MarkerX>1778</MarkerX>
             <MarkerY>7871</MarkerY>
             <MarkerZ>14</MarkerZ>
         </Marker>
         <Marker>
             <MarkerX>1780</MarkerX>
             <MarkerY>8002</MarkerY>
             <MarkerZ>14</MarkerZ>
         </Marker>
         <Marker>
             <MarkerX>1350</MarkerX>
             <MarkerY>7933</MarkerY>
             <MarkerZ>13</MarkerZ>
         </Marker>
         <Marker>
             <MarkerX>1318</MarkerX>
             <MarkerY>8071</MarkerY>
             <MarkerZ>13</MarkerZ>
         </Marker>
         <Marker>
             <MarkerX>1497</MarkerX>
             <MarkerY>7782</MarkerY>
             <MarkerZ>13</MarkerZ>
         </Marker>
         <Marker>
             <MarkerX>1472</MarkerX>
             <MarkerY>7879</MarkerY>
             <MarkerZ>13</MarkerZ>
         </Marker>
         <Marker>
             <MarkerX>1417</MarkerX>
             <MarkerY>8430</MarkerY>
             <MarkerZ>13</MarkerZ>
         </Marker>
         <Marker>
             <MarkerX>1593</MarkerX>
             <MarkerY>8397</MarkerY>
             <MarkerZ>13</MarkerZ>
         </Marker>
         <Marker>
             <MarkerX>1045</MarkerX>
             <MarkerY>8922</MarkerY>
             <MarkerZ>13</MarkerZ>
         </Marker>
         <Marker>
             <MarkerX>1421</MarkerX>
             <MarkerY>9144</MarkerY>
             <MarkerZ>13</MarkerZ>
         </Marker>
         <Marker>
             <MarkerX>1341</MarkerX>
             <MarkerY>9203</MarkerY>
             <MarkerZ>13</MarkerZ>
         </Marker>
     </Marker_Type>
     <Marker_Type>
         <Type>2</Type>
         <Marker>
             <MarkerX>146</MarkerX>
             <MarkerY>728</MarkerY>
             <MarkerZ>27</MarkerZ>
         </Marker>
         <Marker>
             <MarkerX>574</MarkerX>
             <MarkerY>714</MarkerY>
             <MarkerZ>27</MarkerZ>
         </Marker>
         <Marker>
             <MarkerX>670</MarkerX>
             <MarkerY>714</MarkerY>
             <MarkerZ>27</MarkerZ>
         </Marker>
         <Marker>
             <MarkerX>728</MarkerX>
             <MarkerY>846</MarkerY>
             <MarkerZ>27</MarkerZ>
         </Marker>
         <Marker>
             <MarkerX>848</MarkerX>
             <MarkerY>814</MarkerY>
             <MarkerZ>27</MarkerZ>
         </Marker>
         <Marker>
             <MarkerX>482</MarkerX>
             <MarkerY>1026</MarkerY>
             <MarkerZ>24</MarkerZ>
         </Marker>
         <Marker>
             <MarkerX>92</MarkerX>
             <MarkerY>932</MarkerY>
             <MarkerZ>24</MarkerZ>
         </Marker>
         <Marker>
             <MarkerX>612</MarkerX>
             <MarkerY>882</MarkerY>
             <MarkerZ>26</MarkerZ>
         </Marker>
         <Marker>
             <MarkerX>680</MarkerX>
             <MarkerY>886</MarkerY>
             <MarkerZ>26</MarkerZ>
         </Marker>
         <Marker>
             <MarkerX>848</MarkerX>
             <MarkerY>1068</MarkerY>
             <MarkerZ>26</MarkerZ>
         </Marker>
         <Marker>
             <MarkerX>840</MarkerX>
             <MarkerY>1180</MarkerY>
             <MarkerZ>26</MarkerZ>
         </Marker>
         <Marker>
             <MarkerX>750</MarkerX>
             <MarkerY>1296</MarkerY>
             <MarkerZ>29</MarkerZ>
         </Marker>
         <Marker>
             <MarkerX>328</MarkerX>
             <MarkerY>1306</MarkerY>
             <MarkerZ>23</MarkerZ>
         </Marker>
         <Marker>
             <MarkerX>150</MarkerX>
             <MarkerY>1532</MarkerY>
             <MarkerZ>23</MarkerZ>
         </Marker>
         <Marker>
             <MarkerX>68</MarkerX>
             <MarkerY>1216</MarkerY>
             <MarkerZ>23</MarkerZ>
         </Marker>
         <Marker>
             <MarkerX>812</MarkerX>
             <MarkerY>1506</MarkerY>
             <MarkerZ>23</MarkerZ>
         </Marker>
         <Marker>
             <MarkerX>870</MarkerX>
             <MarkerY>1308</MarkerY>
             <MarkerZ>17</MarkerZ>
         </Marker>
         <Marker>
             <MarkerX>830</MarkerX>
             <MarkerY>1206</MarkerY>
             <MarkerZ>17</MarkerZ>
         </Marker>
         <Marker>
             <MarkerX>804</MarkerX>
             <MarkerY>1062</MarkerY>
             <MarkerZ>17</MarkerZ>
         </Marker>
         <Marker>
             <MarkerX>918</MarkerX>
             <MarkerY>1068</MarkerY>
             <MarkerZ>18</MarkerZ>
         </Marker>
         <Marker>
             <MarkerX>768</MarkerX>
             <MarkerY>1028</MarkerY>
             <MarkerZ>15</MarkerZ>
         </Marker>
         <Marker>
             <MarkerX>524</MarkerX>
             <MarkerY>1094</MarkerY>
             <MarkerZ>17</MarkerZ>
         </Marker>
         <Marker>
             <MarkerX>492</MarkerX>
             <MarkerY>1148</MarkerY>
             <MarkerZ>15</MarkerZ>
         </Marker>
         <Marker>
             <MarkerX>414</MarkerX>
             <MarkerY>1034</MarkerY>
             <MarkerZ>14</MarkerZ>
         </Marker>
         <Marker>
             <MarkerX>204</MarkerX>
             <MarkerY>940</MarkerY>
             <MarkerZ>14</MarkerZ>
         </Marker>
         <Marker>
             <MarkerX>260</MarkerX>
             <MarkerY>772</MarkerY>
             <MarkerZ>13</MarkerZ>
         </Marker>
         <Marker>
             <MarkerX>266</MarkerX>
             <MarkerY>822</MarkerY>
             <MarkerZ>13</MarkerZ>
         </Marker>
         <Marker>
             <MarkerX>820</MarkerX>
             <MarkerY>960</MarkerY>
             <MarkerZ>17</MarkerZ>
         </Marker>
         <Marker>
             <MarkerX>242</MarkerX>
             <MarkerY>614</MarkerY>
             <MarkerZ>22</MarkerZ>
         </Marker>
         <Marker>
             <MarkerX>142</MarkerX>
             <MarkerY>550</MarkerY>
             <MarkerZ>24</MarkerZ>
         </Marker>
         <Marker>
             <MarkerX>798</MarkerX>
             <MarkerY>794</MarkerY>
             <MarkerZ>22</MarkerZ>
         </Marker>
         <Marker>
             <MarkerX>846</MarkerX>
             <MarkerY>866</MarkerY>
             <MarkerZ>22</MarkerZ>
         </Marker>
         <Marker>
             <MarkerX>662</MarkerX>
             <MarkerY>976</MarkerY>
             <MarkerZ>22</MarkerZ>
         </Marker>
         <Marker>
             <MarkerX>388</MarkerX>
             <MarkerY>1352</MarkerY>
             <MarkerZ>12</MarkerZ>
         </Marker>
         <Marker>
             <MarkerX>492</MarkerX>
             <MarkerY>1432</MarkerY>
             <MarkerZ>12</MarkerZ>
         </Marker>
         <Marker>
             <MarkerX>474</MarkerX>
             <MarkerY>1622</MarkerY>
             <MarkerZ>12</MarkerZ>
         </Marker>
         <Marker>
             <MarkerX>892</MarkerX>
             <MarkerY>1544</MarkerY>
             <MarkerZ>12</MarkerZ>
         </Marker>
         <Marker>
             <MarkerX>744</MarkerX>
             <MarkerY>1258</MarkerY>
             <MarkerZ>8</MarkerZ>
         </Marker>
         <Marker>
             <MarkerX>780</MarkerX>
             <MarkerY>1142</MarkerY>
             <MarkerZ>9</MarkerZ>
         </Marker>
         <Marker>
             <MarkerX>884</MarkerX>
             <MarkerY>1252</MarkerY>
             <MarkerZ>9</MarkerZ>
         </Marker>
         <Marker>
             <MarkerX>140</MarkerX>
             <MarkerY>1764</MarkerY>
             <MarkerZ>11</MarkerZ>
         </Marker>
         <Marker>
             <MarkerX>380</MarkerX>
             <MarkerY>1764</MarkerY>
             <MarkerZ>11</MarkerZ>
         </Marker>
         <Marker>
             <MarkerX>892</MarkerX>
             <MarkerY>1598</MarkerY>
             <MarkerZ>5</MarkerZ>
         </Marker>
         <Marker>
             <MarkerX>680</MarkerX>
             <MarkerY>1474</MarkerY>
             <MarkerZ>5</MarkerZ>
         </Marker>
         <Marker>
             <MarkerX>674</MarkerX>
             <MarkerY>1624</MarkerY>
             <MarkerZ>3</MarkerZ>
         </Marker>
         <Marker>
             <MarkerX>752</MarkerX>
             <MarkerY>1488</MarkerY>
             <MarkerZ>3</MarkerZ>
         </Marker>
         <Marker>
             <MarkerX>724</MarkerX>
             <MarkerY>1188</MarkerY>
             <MarkerZ>3</MarkerZ>
         </Marker>
         <Marker>
             <MarkerX>572</MarkerX>
             <MarkerY>1216</MarkerY>
             <MarkerZ>1</MarkerZ>
         </Marker>
         <Marker>
             <MarkerX>614</MarkerX>
             <MarkerY>1214</MarkerY>
             <MarkerZ>1</MarkerZ>
         </Marker>
         <Marker>
             <MarkerX>300</MarkerX>
             <MarkerY>1094</MarkerY>
             <MarkerZ>1</MarkerZ>
         </Marker>
         <Marker>
             <MarkerX>358</MarkerX>
             <MarkerY>1092</MarkerY>
             <MarkerZ>1</MarkerZ>
         </Marker>
         <Marker>
             <MarkerX>352</MarkerX>
             <MarkerY>918</MarkerY>
             <MarkerZ>1</MarkerZ>
         </Marker>
         <Marker>
             <MarkerX>270</MarkerX>
             <MarkerY>950</MarkerY>
             <MarkerZ>1</MarkerZ>
         </Marker>
         <Marker>
             <MarkerX>512</MarkerX>
             <MarkerY>892</MarkerY>
             <MarkerZ>1</MarkerZ>
         </Marker>
         <Marker>
             <MarkerX>728</MarkerX>
             <MarkerY>1038</MarkerY>
             <MarkerZ>1</MarkerZ>
         </Marker>
         <Marker>
             <MarkerX>902</MarkerX>
             <MarkerY>916</MarkerY>
             <MarkerZ>1</MarkerZ>
         </Marker>
         <Marker>
             <MarkerX>812</MarkerX>
             <MarkerY>918</MarkerY>
             <MarkerZ>1</MarkerZ>
         </Marker>
         <Marker>
             <MarkerX>244</MarkerX>
             <MarkerY>1448</MarkerY>
             <MarkerZ>1</MarkerZ>
         </Marker>
         <Marker>
             <MarkerX>300</MarkerX>
             <MarkerY>1422</MarkerY>
             <MarkerZ>1</MarkerZ>
         </Marker>
         <Marker>
             <MarkerX>258</MarkerX>
             <MarkerY>1316</MarkerY>
             <MarkerZ>1</MarkerZ>
         </Marker>
         <Marker>
             <MarkerX>300</MarkerX>
             <MarkerY>1470</MarkerY>
             <MarkerZ>6</MarkerZ>
         </Marker>
         <Marker>
             <MarkerX>118</MarkerX>
             <MarkerY>1650</MarkerY>
             <MarkerZ>4</MarkerZ>
         </Marker>
         <Marker>
             <MarkerX>92</MarkerX>
             <MarkerY>1730</MarkerY>
             <MarkerZ>1</MarkerZ>
         </Marker>
         <Marker>
             <MarkerX>244</MarkerX>
             <MarkerY>720</MarkerY>
             <MarkerZ>9</MarkerZ>
         </Marker>
         <Marker>
             <MarkerX>276</MarkerX>
             <MarkerY>856</MarkerY>
             <MarkerZ>24</MarkerZ>
         </Marker>
         <Marker>
             <MarkerX>328</MarkerX>
             <MarkerY>774</MarkerY>
             <MarkerZ>18</MarkerZ>
         </Marker>
         <Marker>
             <MarkerX>390</MarkerX>
             <MarkerY>652</MarkerY>
             <MarkerZ>17</MarkerZ>
         </Marker>
         <Marker>
             <MarkerX>400</MarkerX>
             <MarkerY>706</MarkerY>
             <MarkerZ>17</MarkerZ>
         </Marker>
         <Marker>
             <MarkerX>314</MarkerX>
             <MarkerY>532</MarkerY>
             <MarkerZ>25</MarkerZ>
         </Marker>
         <Marker>
             <MarkerX>372</MarkerX>
             <MarkerY>1002</MarkerY>
             <MarkerZ>9</MarkerZ>
         </Marker>
         <Marker>
             <MarkerX>578</MarkerX>
             <MarkerY>1102</MarkerY>
             <MarkerZ>9</MarkerZ>
         </Marker>
         <Marker>
             <MarkerX>574</MarkerX>
             <MarkerY>1390</MarkerY>
             <MarkerZ>20</MarkerZ>
         </Marker>
         <Marker>
             <MarkerX>808</MarkerX>
             <MarkerY>1622</MarkerY>
             <MarkerZ>25</MarkerZ>
         </Marker>
         <Marker>
             <MarkerX>710</MarkerX>
             <MarkerY>1366</MarkerY>
             <MarkerZ>13</MarkerZ>
         </Marker>
         <Marker>
             <MarkerX>446</MarkerX>
             <MarkerY>764</MarkerY>
             <MarkerZ>1</MarkerZ>
         </Marker>
         <Marker>
             <MarkerX>632</MarkerX>
             <MarkerY>672</MarkerY>
             <MarkerZ>1</MarkerZ>
         </Marker>
         <Marker>
             <MarkerX>806</MarkerX>
             <MarkerY>822</MarkerY>
             <MarkerZ>16</MarkerZ>
         </Marker>
         <Marker>
             <MarkerX>182</MarkerX>
             <MarkerY>780</MarkerY>
             <MarkerZ>3</MarkerZ>
         </Marker>
         <Marker>
             <MarkerX>116</MarkerX>
             <MarkerY>802</MarkerY>
             <MarkerZ>3</MarkerZ>
         </Marker>
         <Marker>
             <MarkerX>120</MarkerX>
             <MarkerY>706</MarkerY>
             <MarkerZ>3</MarkerZ>
         </Marker>
         <Marker>
             <MarkerX>300</MarkerX>
             <MarkerY>1576</MarkerY>
             <MarkerZ>1</MarkerZ>
         </Marker>
         <Marker>
             <MarkerX>670</MarkerX>
             <MarkerY>1516</MarkerY>
             <MarkerZ>1</MarkerZ>
         </Marker>
         <Marker>
             <MarkerX>902</MarkerX>
             <MarkerY>1476</MarkerY>
             <MarkerZ>1</MarkerZ>
         </Marker>
         <Marker>
             <MarkerX>676</MarkerX>
             <MarkerY>1770</MarkerY>
             <MarkerZ>1</MarkerZ>
         </Marker>
         <Marker>
             <MarkerX>422</MarkerX>
             <MarkerY>1972</MarkerY>
             <MarkerZ>1</MarkerZ>
         </Marker>
         <Marker>
             <MarkerX>580</MarkerX>
             <MarkerY>1990</MarkerY>
             <MarkerZ>1</MarkerZ>
         </Marker>
         <Marker>
             <MarkerX>582</MarkerX>
             <MarkerY>2168</MarkerY>
             <MarkerZ>1</MarkerZ>
         </Marker>
         <Marker>
             <MarkerX>444</MarkerX>
             <MarkerY>2468</MarkerY>
             <MarkerZ>1</MarkerZ>
         </Marker>
         <Marker>
             <MarkerX>546</MarkerX>
             <MarkerY>2610</MarkerY>
             <MarkerZ>1</MarkerZ>
         </Marker>
         <Marker>
             <MarkerX>510</MarkerX>
             <MarkerY>2724</MarkerY>
             <MarkerZ>1</MarkerZ>
         </Marker>
         <Marker>
             <MarkerX>652</MarkerX>
             <MarkerY>1862</MarkerY>
             <MarkerZ>14</MarkerZ>
         </Marker>
         <Marker>
             <MarkerX>482</MarkerX>
             <MarkerY>1906</MarkerY>
             <MarkerZ>14</MarkerZ>
         </Marker>
         <Marker>
             <MarkerX>426</MarkerX>
             <MarkerY>2100</MarkerY>
             <MarkerZ>14</MarkerZ>
         </Marker>
         <Marker>
             <MarkerX>190</MarkerX>
             <MarkerY>1958</MarkerY>
             <MarkerZ>14</MarkerZ>
         </Marker>
         <Marker>
             <MarkerX>58</MarkerX>
             <MarkerY>2020</MarkerY>
             <MarkerZ>14</MarkerZ>
         </Marker>
         <Marker>
             <MarkerX>658</MarkerX>
             <MarkerY>1972</MarkerY>
             <MarkerZ>14</MarkerZ>
         </Marker>
         <Marker>
             <MarkerX>882</MarkerX>
             <MarkerY>2034</MarkerY>
             <MarkerZ>14</MarkerZ>
         </Marker>
         <Marker>
             <MarkerX>988</MarkerX>
             <MarkerY>1744</MarkerY>
             <MarkerZ>17</MarkerZ>
         </Marker>
         <Marker>
             <MarkerX>1066</MarkerX>
             <MarkerY>1746</MarkerY>
             <MarkerZ>17</MarkerZ>
         </Marker>
         <Marker>
             <MarkerX>894</MarkerX>
             <MarkerY>1896</MarkerY>
             <MarkerZ>7</MarkerZ>
         </Marker>
         <Marker>
             <MarkerX>1004</MarkerX>
             <MarkerY>1920</MarkerY>
             <MarkerZ>7</MarkerZ>
         </Marker>
         <Marker>
             <MarkerX>1012</MarkerX>
             <MarkerY>2194</MarkerY>
             <MarkerZ>5</MarkerZ>
         </Marker>
         <Marker>
             <MarkerX>940</MarkerX>
             <MarkerY>2368</MarkerY>
             <MarkerZ>5</MarkerZ>
         </Marker>
         <Marker>
             <MarkerX>772</MarkerX>
             <MarkerY>2454</MarkerY>
             <MarkerZ>1</MarkerZ>
         </Marker>
         <Marker>
             <MarkerX>738</MarkerX>
             <MarkerY>2592</MarkerY>
             <MarkerZ>5</MarkerZ>
         </Marker>
         <Marker>
             <MarkerX>764</MarkerX>
             <MarkerY>2666</MarkerY>
             <MarkerZ>5</MarkerZ>
         </Marker>
         <Marker>
             <MarkerX>410</MarkerX>
             <MarkerY>2258</MarkerY>
             <MarkerZ>5</MarkerZ>
         </Marker>
         <Marker>
             <MarkerX>160</MarkerX>
             <MarkerY>2100</MarkerY>
             <MarkerZ>5</MarkerZ>
         </Marker>
         <Marker>
             <MarkerX>270</MarkerX>
             <MarkerY>2434</MarkerY>
             <MarkerZ>11</MarkerZ>
         </Marker>
         <Marker>
             <MarkerX>310</MarkerX>
             <MarkerY>2630</MarkerY>
             <MarkerZ>11</MarkerZ>
         </Marker>
         <Marker>
             <MarkerX>308</MarkerX>
             <MarkerY>2796</MarkerY>
             <MarkerZ>1</MarkerZ>
         </Marker>
         <Marker>
             <MarkerX>90</MarkerX>
             <MarkerY>2756</MarkerY>
             <MarkerZ>10</MarkerZ>
         </Marker>
         <Marker>
             <MarkerX>490</MarkerX>
             <MarkerY>2884</MarkerY>
             <MarkerZ>10</MarkerZ>
         </Marker>
         <Marker>
             <MarkerX>820</MarkerX>
             <MarkerY>2686</MarkerY>
             <MarkerZ>13</MarkerZ>
         </Marker>
         <Marker>
             <MarkerX>620</MarkerX>
             <MarkerY>2698</MarkerY>
             <MarkerZ>16</MarkerZ>
         </Marker>
         <Marker>
             <MarkerX>604</MarkerX>
             <MarkerY>2790</MarkerY>
             <MarkerZ>13</MarkerZ>
         </Marker>
         <Marker>
             <MarkerX>690</MarkerX>
             <MarkerY>2424</MarkerY>
             <MarkerZ>13</MarkerZ>
         </Marker>
         <Marker>
             <MarkerX>776</MarkerX>
             <MarkerY>2356</MarkerY>
             <MarkerZ>19</MarkerZ>
         </Marker>
         <Marker>
             <MarkerX>672</MarkerX>
             <MarkerY>2292</MarkerY>
             <MarkerZ>12</MarkerZ>
         </Marker>
         <Marker>
             <MarkerX>722</MarkerX>
             <MarkerY>1816</MarkerY>
             <MarkerZ>17</MarkerZ>
         </Marker>
         <Marker>
             <MarkerX>282</MarkerX>
             <MarkerY>1814</MarkerY>
             <MarkerZ>20</MarkerZ>
         </Marker>
         <Marker>
             <MarkerX>142</MarkerX>
             <MarkerY>2278</MarkerY>
             <MarkerZ>18</MarkerZ>
         </Marker>
         <Marker>
             <MarkerX>142</MarkerX>
             <MarkerY>2614</MarkerY>
             <MarkerZ>24</MarkerZ>
         </Marker>
         <Marker>
             <MarkerX>238</MarkerX>
             <MarkerY>2674</MarkerY>
             <MarkerZ>24</MarkerZ>
         </Marker>
         <Marker>
             <MarkerX>370</MarkerX>
             <MarkerY>2708</MarkerY>
             <MarkerZ>24</MarkerZ>
         </Marker>
         <Marker>
             <MarkerX>68</MarkerX>
             <MarkerY>2834</MarkerY>
             <MarkerZ>15</MarkerZ>
         </Marker>
         <Marker>
             <MarkerX>370</MarkerX>
             <MarkerY>3226</MarkerY>
             <MarkerZ>15</MarkerZ>
         </Marker>
         <Marker>
             <MarkerX>458</MarkerX>
             <MarkerY>3020</MarkerY>
             <MarkerZ>15</MarkerZ>
         </Marker>
         <Marker>
             <MarkerX>552</MarkerX>
             <MarkerY>3234</MarkerY>
             <MarkerZ>15</MarkerZ>
         </Marker>
         <Marker>
             <MarkerX>102</MarkerX>
             <MarkerY>3254</MarkerY>
             <MarkerZ>17</MarkerZ>
         </Marker>
         <Marker>
             <MarkerX>116</MarkerX>
             <MarkerY>3198</MarkerY>
             <MarkerZ>4</MarkerZ>
         </Marker>
         <Marker>
             <MarkerX>120</MarkerX>
             <MarkerY>3040</MarkerY>
             <MarkerZ>4</MarkerZ>
         </Marker>
         <Marker>
             <MarkerX>132</MarkerX>
             <MarkerY>2986</MarkerY>
             <MarkerZ>4</MarkerZ>
         </Marker>
         <Marker>
             <MarkerX>266</MarkerX>
             <MarkerY>2976</MarkerY>
             <MarkerZ>4</MarkerZ>
         </Marker>
         <Marker>
             <MarkerX>240</MarkerX>
             <MarkerY>2896</MarkerY>
             <MarkerZ>4</MarkerZ>
         </Marker>
         <Marker>
             <MarkerX>752</MarkerX>
             <MarkerY>3088</MarkerY>
             <MarkerZ>4</MarkerZ>
         </Marker>
         <Marker>
             <MarkerX>746</MarkerX>
             <MarkerY>3168</MarkerY>
             <MarkerZ>4</MarkerZ>
         </Marker>
         <Marker>
             <MarkerX>750</MarkerX>
             <MarkerY>3246</MarkerY>
             <MarkerZ>4</MarkerZ>
         </Marker>
         <Marker>
             <MarkerX>788</MarkerX>
             <MarkerY>2858</MarkerY>
             <MarkerZ>1</MarkerZ>
         </Marker>
         <Marker>
             <MarkerX>818</MarkerX>
             <MarkerY>2814</MarkerY>
             <MarkerZ>1</MarkerZ>
         </Marker>
         <Marker>
             <MarkerX>574</MarkerX>
             <MarkerY>2414</MarkerY>
             <MarkerZ>1</MarkerZ>
         </Marker>
         <Marker>
             <MarkerX>240</MarkerX>
             <MarkerY>2626</MarkerY>
             <MarkerZ>15</MarkerZ>
         </Marker>
         <Marker>
             <MarkerX>142</MarkerX>
             <MarkerY>2522</MarkerY>
             <MarkerZ>15</MarkerZ>
         </Marker>
         <Marker>
             <MarkerX>706</MarkerX>
             <MarkerY>2130</MarkerY>
             <MarkerZ>14</MarkerZ>
         </Marker>
         <Marker>
             <MarkerX>706</MarkerX>
             <MarkerY>2176</MarkerY>
             <MarkerZ>14</MarkerZ>
         </Marker>
         <Marker>
             <MarkerX>704</MarkerX>
             <MarkerY>2950</MarkerY>
             <MarkerZ>21</MarkerZ>
         </Marker>
         <Marker>
             <MarkerX>748</MarkerX>
             <MarkerY>2688</MarkerY>
             <MarkerZ>19</MarkerZ>
         </Marker>
         <Marker>
             <MarkerX>74</MarkerX>
             <MarkerY>1900</MarkerY>
             <MarkerZ>2</MarkerZ>
         </Marker>
         <Marker>
             <MarkerX>192</MarkerX>
             <MarkerY>1812</MarkerY>
             <MarkerZ>2</MarkerZ>
         </Marker>
         <Marker>
             <MarkerX>264</MarkerX>
             <MarkerY>1800</MarkerY>
             <MarkerZ>2</MarkerZ>
         </Marker>
         <Marker>
             <MarkerX>200</MarkerX>
             <MarkerY>3208</MarkerY>
             <MarkerZ>7</MarkerZ>
         </Marker>
         <Marker>
             <MarkerX>152</MarkerX>
             <MarkerY>3046</MarkerY>
             <MarkerZ>10</MarkerZ>
         </Marker>
         <Marker>
             <MarkerX>180</MarkerX>
             <MarkerY>3474</MarkerY>
             <MarkerZ>5</MarkerZ>
         </Marker>
         <Marker>
             <MarkerX>964</MarkerX>
             <MarkerY>3444</MarkerY>
             <MarkerZ>13</MarkerZ>
         </Marker>
         <Marker>
             <MarkerX>148</MarkerX>
             <MarkerY>3698</MarkerY>
             <MarkerZ>19</MarkerZ>
         </Marker>
         <Marker>
             <MarkerX>858</MarkerX>
             <MarkerY>4068</MarkerY>
             <MarkerZ>21</MarkerZ>
         </Marker>
         <Marker>
             <MarkerX>820</MarkerX>
             <MarkerY>4360</MarkerY>
             <MarkerZ>19</MarkerZ>
         </Marker>
         <Marker>
             <MarkerX>734</MarkerX>
             <MarkerY>3808</MarkerY>
             <MarkerZ>7</MarkerZ>
         </Marker>
         <Marker>
             <MarkerX>370</MarkerX>
             <MarkerY>4482</MarkerY>
             <MarkerZ>6</MarkerZ>
         </Marker>
         <Marker>
             <MarkerX>508</MarkerX>
             <MarkerY>4284</MarkerY>
             <MarkerZ>1</MarkerZ>
         </Marker>
         <Marker>
             <MarkerX>482</MarkerX>
             <MarkerY>4408</MarkerY>
             <MarkerZ>4</MarkerZ>
         </Marker>
         <Marker>
             <MarkerX>312</MarkerX>
             <MarkerY>4258</MarkerY>
             <MarkerZ>10</MarkerZ>
         </Marker>
         <Marker>
             <MarkerX>154</MarkerX>
             <MarkerY>4332</MarkerY>
             <MarkerZ>10</MarkerZ>
         </Marker>
         <Marker>
             <MarkerX>124</MarkerX>
             <MarkerY>4428</MarkerY>
             <MarkerZ>16</MarkerZ>
         </Marker>
         <Marker>
             <MarkerX>814</MarkerX>
             <MarkerY>3722</MarkerY>
             <MarkerZ>11</MarkerZ>
         </Marker>
         <Marker>
             <MarkerX>762</MarkerX>
             <MarkerY>3730</MarkerY>
             <MarkerZ>10</MarkerZ>
         </Marker>
         <Marker>
             <MarkerX>682</MarkerX>
             <MarkerY>3946</MarkerY>
             <MarkerZ>5</MarkerZ>
         </Marker>
         <Marker>
             <MarkerX>870</MarkerX>
             <MarkerY>3920</MarkerY>
             <MarkerZ>1</MarkerZ>
         </Marker>
         <Marker>
             <MarkerX>858</MarkerX>
             <MarkerY>3820</MarkerY>
             <MarkerZ>1</MarkerZ>
         </Marker>
         <Marker>
             <MarkerX>592</MarkerX>
             <MarkerY>3680</MarkerY>
             <MarkerZ>1</MarkerZ>
         </Marker>
         <Marker>
             <MarkerX>576</MarkerX>
             <MarkerY>3368</MarkerY>
             <MarkerZ>1</MarkerZ>
         </Marker>
         <Marker>
             <MarkerX>546</MarkerX>
             <MarkerY>3452</MarkerY>
             <MarkerZ>1</MarkerZ>
         </Marker>
         <Marker>
             <MarkerX>186</MarkerX>
             <MarkerY>3952</MarkerY>
             <MarkerZ>1</MarkerZ>
         </Marker>
         <Marker>
             <MarkerX>150</MarkerX>
             <MarkerY>4140</MarkerY>
             <MarkerZ>1</MarkerZ>
         </Marker>
         <Marker>
             <MarkerX>356</MarkerX>
             <MarkerY>3982</MarkerY>
             <MarkerZ>9</MarkerZ>
         </Marker>
         <Marker>
             <MarkerX>646</MarkerX>
             <MarkerY>4044</MarkerY>
             <MarkerZ>9</MarkerZ>
         </Marker>
         <Marker>
             <MarkerX>874</MarkerX>
             <MarkerY>4196</MarkerY>
             <MarkerZ>10</MarkerZ>
         </Marker>
         <Marker>
             <MarkerX>80</MarkerX>
             <MarkerY>3416</MarkerY>
             <MarkerZ>15</MarkerZ>
         </Marker>
         <Marker>
             <MarkerX>92</MarkerX>
             <MarkerY>3644</MarkerY>
             <MarkerZ>15</MarkerZ>
         </Marker>
         <Marker>
             <MarkerX>212</MarkerX>
             <MarkerY>3614</MarkerY>
             <MarkerZ>15</MarkerZ>
         </Marker>
         <Marker>
             <MarkerX>800</MarkerX>
             <MarkerY>3412</MarkerY>
             <MarkerZ>15</MarkerZ>
         </Marker>
         <Marker>
             <MarkerX>574</MarkerX>
             <MarkerY>4362</MarkerY>
             <MarkerZ>9</MarkerZ>
         </Marker>
         <Marker>
             <MarkerX>1048</MarkerX>
             <MarkerY>4092</MarkerY>
             <MarkerZ>9</MarkerZ>
         </Marker>
         <Marker>
             <MarkerX>548</MarkerX>
             <MarkerY>4486</MarkerY>
             <MarkerZ>1</MarkerZ>
         </Marker>
         <Marker>
             <MarkerX>1032</MarkerX>
             <MarkerY>3346</MarkerY>
             <MarkerZ>4</MarkerZ>
         </Marker>
         <Marker>
             <MarkerX>806</MarkerX>
             <MarkerY>4846</MarkerY>
             <MarkerZ>18</MarkerZ>
         </Marker>
         <Marker>
             <MarkerX>376</MarkerX>
             <MarkerY>5142</MarkerY>
             <MarkerZ>20</MarkerZ>
         </Marker>
         <Marker>
             <MarkerX>498</MarkerX>
             <MarkerY>5424</MarkerY>
             <MarkerZ>18</MarkerZ>
         </Marker>
         <Marker>
             <MarkerX>820</MarkerX>
             <MarkerY>5410</MarkerY>
             <MarkerZ>18</MarkerZ>
         </Marker>
         <Marker>
             <MarkerX>676</MarkerX>
             <MarkerY>5538</MarkerY>
             <MarkerZ>18</MarkerZ>
         </Marker>
         <Marker>
             <MarkerX>802</MarkerX>
             <MarkerY>5562</MarkerY>
             <MarkerZ>9</MarkerZ>
         </Marker>
         <Marker>
             <MarkerX>874</MarkerX>
             <MarkerY>5636</MarkerY>
             <MarkerZ>1</MarkerZ>
         </Marker>
         <Marker>
             <MarkerX>356</MarkerX>
             <MarkerY>5380</MarkerY>
             <MarkerZ>1</MarkerZ>
         </Marker>
         <Marker>
             <MarkerX>266</MarkerX>
             <MarkerY>5362</MarkerY>
             <MarkerZ>1</MarkerZ>
         </Marker>
         <Marker>
             <MarkerX>216</MarkerX>
             <MarkerY>5372</MarkerY>
             <MarkerZ>1</MarkerZ>
         </Marker>
         <Marker>
             <MarkerX>260</MarkerX>
             <MarkerY>5520</MarkerY>
             <MarkerZ>1</MarkerZ>
         </Marker>
         <Marker>
             <MarkerX>222</MarkerX>
             <MarkerY>5770</MarkerY>
             <MarkerZ>1</MarkerZ>
         </Marker>
         <Marker>
             <MarkerX>432</MarkerX>
             <MarkerY>5700</MarkerY>
             <MarkerZ>1</MarkerZ>
         </Marker>
         <Marker>
             <MarkerX>424</MarkerX>
             <MarkerY>5636</MarkerY>
             <MarkerZ>1</MarkerZ>
         </Marker>
         <Marker>
             <MarkerX>534</MarkerX>
             <MarkerY>5748</MarkerY>
             <MarkerZ>1</MarkerZ>
         </Marker>
         <Marker>
             <MarkerX>658</MarkerX>
             <MarkerY>5828</MarkerY>
             <MarkerZ>1</MarkerZ>
         </Marker>
         <Marker>
             <MarkerX>706</MarkerX>
             <MarkerY>5782</MarkerY>
             <MarkerZ>1</MarkerZ>
         </Marker>
         <Marker>
             <MarkerX>656</MarkerX>
             <MarkerY>5710</MarkerY>
             <MarkerZ>1</MarkerZ>
         </Marker>
         <Marker>
             <MarkerX>670</MarkerX>
             <MarkerY>5468</MarkerY>
             <MarkerZ>1</MarkerZ>
         </Marker>
         <Marker>
             <MarkerX>678</MarkerX>
             <MarkerY>5400</MarkerY>
             <MarkerZ>1</MarkerZ>
         </Marker>
         <Marker>
             <MarkerX>846</MarkerX>
             <MarkerY>5228</MarkerY>
             <MarkerZ>1</MarkerZ>
         </Marker>
         <Marker>
             <MarkerX>322</MarkerX>
             <MarkerY>4724</MarkerY>
             <MarkerZ>2</MarkerZ>
         </Marker>
         <Marker>
             <MarkerX>154</MarkerX>
             <MarkerY>4846</MarkerY>
             <MarkerZ>2</MarkerZ>
         </Marker>
         <Marker>
             <MarkerX>122</MarkerX>
             <MarkerY>5092</MarkerY>
             <MarkerZ>2</MarkerZ>
         </Marker>
         <Marker>
             <MarkerX>370</MarkerX>
             <MarkerY>4920</MarkerY>
             <MarkerZ>2</MarkerZ>
         </Marker>
         <Marker>
             <MarkerX>366</MarkerX>
             <MarkerY>5240</MarkerY>
             <MarkerZ>2</MarkerZ>
         </Marker>
         <Marker>
             <MarkerX>516</MarkerX>
             <MarkerY>4782</MarkerY>
             <MarkerZ>2</MarkerZ>
         </Marker>
         <Marker>
             <MarkerX>710</MarkerX>
             <MarkerY>4684</MarkerY>
             <MarkerZ>2</MarkerZ>
         </Marker>
         <Marker>
             <MarkerX>696</MarkerX>
             <MarkerY>4740</MarkerY>
             <MarkerZ>2</MarkerZ>
         </Marker>
         <Marker>
             <MarkerX>682</MarkerX>
             <MarkerY>4912</MarkerY>
             <MarkerZ>7</MarkerZ>
         </Marker>
         <Marker>
             <MarkerX>882</MarkerX>
             <MarkerY>4934</MarkerY>
             <MarkerZ>1</MarkerZ>
         </Marker>
         <Marker>
             <MarkerX>696</MarkerX>
             <MarkerY>4982</MarkerY>
             <MarkerZ>1</MarkerZ>
         </Marker>
         <Marker>
             <MarkerX>384</MarkerX>
             <MarkerY>5946</MarkerY>
             <MarkerZ>12</MarkerZ>
         </Marker>
         <Marker>
             <MarkerX>452</MarkerX>
             <MarkerY>6040</MarkerY>
             <MarkerZ>12</MarkerZ>
         </Marker>
         <Marker>
             <MarkerX>392</MarkerX>
             <MarkerY>5332</MarkerY>
             <MarkerZ>2</MarkerZ>
         </Marker>
         <Marker>
             <MarkerX>356</MarkerX>
             <MarkerY>5492</MarkerY>
             <MarkerZ>2</MarkerZ>
         </Marker>
         <Marker>
             <MarkerX>842</MarkerX>
             <MarkerY>4618</MarkerY>
             <MarkerZ>5</MarkerZ>
         </Marker>
         <Marker>
             <MarkerX>88</MarkerX>
             <MarkerY>5372</MarkerY>
             <MarkerZ>17</MarkerZ>
         </Marker>
         <Marker>
             <MarkerX>66</MarkerX>
             <MarkerY>5252</MarkerY>
             <MarkerZ>20</MarkerZ>
         </Marker>
         <Marker>
             <MarkerX>244</MarkerX>
             <MarkerY>4930</MarkerY>
             <MarkerZ>20</MarkerZ>
         </Marker>
         <Marker>
             <MarkerX>160</MarkerX>
             <MarkerY>4918</MarkerY>
             <MarkerZ>22</MarkerZ>
         </Marker>
         <Marker>
             <MarkerX>600</MarkerX>
             <MarkerY>5316</MarkerY>
             <MarkerZ>14</MarkerZ>
         </Marker>
         <Marker>
             <MarkerX>918</MarkerX>
             <MarkerY>5072</MarkerY>
             <MarkerZ>15</MarkerZ>
         </Marker>
         <Marker>
             <MarkerX>356</MarkerX>
             <MarkerY>5626</MarkerY>
             <MarkerZ>21</MarkerZ>
         </Marker>
         <Marker>
             <MarkerX>444</MarkerX>
             <MarkerY>4918</MarkerY>
             <MarkerZ>11</MarkerZ>
         </Marker>
         <Marker>
             <MarkerX>328</MarkerX>
             <MarkerY>4932</MarkerY>
             <MarkerZ>11</MarkerZ>
         </Marker>
         <Marker>
             <MarkerX>272</MarkerX>
             <MarkerY>5008</MarkerY>
             <MarkerZ>11</MarkerZ>
         </Marker>
         <Marker>
             <MarkerX>518</MarkerX>
             <MarkerY>4708</MarkerY>
             <MarkerZ>12</MarkerZ>
         </Marker>
         <Marker>
             <MarkerX>420</MarkerX>
             <MarkerY>4738</MarkerY>
             <MarkerZ>18</MarkerZ>
         </Marker>
         <Marker>
             <MarkerX>318</MarkerX>
             <MarkerY>4810</MarkerY>
             <MarkerZ>14</MarkerZ>
         </Marker>
         <Marker>
             <MarkerX>648</MarkerX>
             <MarkerY>4986</MarkerY>
             <MarkerZ>13</MarkerZ>
         </Marker>
         <Marker>
             <MarkerX>620</MarkerX>
             <MarkerY>5332</MarkerY>
             <MarkerZ>3</MarkerZ>
         </Marker>
         <Marker>
             <MarkerX>302</MarkerX>
             <MarkerY>5776</MarkerY>
             <MarkerZ>23</MarkerZ>
         </Marker>
         <Marker>
             <MarkerX>222</MarkerX>
             <MarkerY>5306</MarkerY>
             <MarkerZ>3</MarkerZ>
         </Marker>
         <Marker>
             <MarkerX>580</MarkerX>
             <MarkerY>5808</MarkerY>
             <MarkerZ>1</MarkerZ>
         </Marker>
         <Marker>
             <MarkerX>614</MarkerX>
             <MarkerY>5816</MarkerY>
             <MarkerZ>1</MarkerZ>
         </Marker>
         <Marker>
             <MarkerX>356</MarkerX>
             <MarkerY>5874</MarkerY>
             <MarkerZ>1</MarkerZ>
         </Marker>
         <Marker>
             <MarkerX>410</MarkerX>
             <MarkerY>6290</MarkerY>
             <MarkerZ>15</MarkerZ>
         </Marker>
         <Marker>
             <MarkerX>698</MarkerX>
             <MarkerY>6200</MarkerY>
             <MarkerZ>15</MarkerZ>
         </Marker>
         <Marker>
             <MarkerX>118</MarkerX>
             <MarkerY>6368</MarkerY>
             <MarkerZ>11</MarkerZ>
         </Marker>
         <Marker>
             <MarkerX>254</MarkerX>
             <MarkerY>6666</MarkerY>
             <MarkerZ>11</MarkerZ>
         </Marker>
         <Marker>
             <MarkerX>490</MarkerX>
             <MarkerY>6778</MarkerY>
             <MarkerZ>8</MarkerZ>
         </Marker>
         <Marker>
             <MarkerX>334</MarkerX>
             <MarkerY>6928</MarkerY>
             <MarkerZ>1</MarkerZ>
         </Marker>
         <Marker>
             <MarkerX>806</MarkerX>
             <MarkerY>6462</MarkerY>
             <MarkerZ>1</MarkerZ>
         </Marker>
         <Marker>
             <MarkerX>830</MarkerX>
             <MarkerY>6548</MarkerY>
             <MarkerZ>1</MarkerZ>
         </Marker>
         <Marker>
             <MarkerX>774</MarkerX>
             <MarkerY>6780</MarkerY>
             <MarkerZ>1</MarkerZ>
         </Marker>
         <Marker>
             <MarkerX>688</MarkerX>
             <MarkerY>6472</MarkerY>
             <MarkerZ>1</MarkerZ>
         </Marker>
         <Marker>
             <MarkerX>476</MarkerX>
             <MarkerY>6668</MarkerY>
             <MarkerZ>2</MarkerZ>
         </Marker>
         <Marker>
             <MarkerX>130</MarkerX>
             <MarkerY>7170</MarkerY>
             <MarkerZ>15</MarkerZ>
         </Marker>
         <Marker>
             <MarkerX>642</MarkerX>
             <MarkerY>7146</MarkerY>
             <MarkerZ>4</MarkerZ>
         </Marker>
         <Marker>
             <MarkerX>644</MarkerX>
             <MarkerY>7256</MarkerY>
             <MarkerZ>4</MarkerZ>
         </Marker>
         <Marker>
             <MarkerX>358</MarkerX>
             <MarkerY>7388</MarkerY>
             <MarkerZ>4</MarkerZ>
         </Marker>
         <Marker>
             <MarkerX>124</MarkerX>
             <MarkerY>7602</MarkerY>
             <MarkerZ>4</MarkerZ>
         </Marker>
         <Marker>
             <MarkerX>388</MarkerX>
             <MarkerY>7122</MarkerY>
             <MarkerZ>6</MarkerZ>
         </Marker>
         <Marker>
             <MarkerX>174</MarkerX>
             <MarkerY>7144</MarkerY>
             <MarkerZ>1</MarkerZ>
         </Marker>
         <Marker>
             <MarkerX>532</MarkerX>
             <MarkerY>7500</MarkerY>
             <MarkerZ>1</MarkerZ>
         </Marker>
         <Marker>
             <MarkerX>374</MarkerX>
             <MarkerY>7416</MarkerY>
             <MarkerZ>1</MarkerZ>
         </Marker>
         <Marker>
             <MarkerX>272</MarkerX>
             <MarkerY>7598</MarkerY>
             <MarkerZ>1</MarkerZ>
         </Marker>
         <Marker>
             <MarkerX>880</MarkerX>
             <MarkerY>6982</MarkerY>
             <MarkerZ>6</MarkerZ>
         </Marker>
         <Marker>
             <MarkerX>538</MarkerX>
             <MarkerY>6884</MarkerY>
             <MarkerZ>11</MarkerZ>
         </Marker>
         <Marker>
             <MarkerX>918</MarkerX>
             <MarkerY>6356</MarkerY>
             <MarkerZ>6</MarkerZ>
         </Marker>
         <Marker>
             <MarkerX>592</MarkerX>
             <MarkerY>7490</MarkerY>
             <MarkerZ>10</MarkerZ>
         </Marker>
         <Marker>
             <MarkerX>372</MarkerX>
             <MarkerY>7326</MarkerY>
             <MarkerZ>16</MarkerZ>
         </Marker>
         <Marker>
             <MarkerX>58</MarkerX>
             <MarkerY>7574</MarkerY>
             <MarkerZ>14</MarkerZ>
         </Marker>
         <Marker>
             <MarkerX>930</MarkerX>
             <MarkerY>6772</MarkerY>
             <MarkerZ>5</MarkerZ>
         </Marker>
         <Marker>
             <MarkerX>912</MarkerX>
             <MarkerY>6804</MarkerY>
             <MarkerZ>1</MarkerZ>
         </Marker>
         <Marker>
             <MarkerX>544</MarkerX>
             <MarkerY>8194</MarkerY>
             <MarkerZ>13</MarkerZ>
         </Marker>
         <Marker>
             <MarkerX>682</MarkerX>
             <MarkerY>8208</MarkerY>
             <MarkerZ>13</MarkerZ>
         </Marker>
         <Marker>
             <MarkerX>724</MarkerX>
             <MarkerY>8288</MarkerY>
             <MarkerZ>13</MarkerZ>
         </Marker>
         <Marker>
             <MarkerX>896</MarkerX>
             <MarkerY>8030</MarkerY>
             <MarkerZ>13</MarkerZ>
         </Marker>
         <Marker>
             <MarkerX>542</MarkerX>
             <MarkerY>8000</MarkerY>
             <MarkerZ>13</MarkerZ>
         </Marker>
         <Marker>
             <MarkerX>926</MarkerX>
             <MarkerY>7716</MarkerY>
             <MarkerZ>13</MarkerZ>
         </Marker>
         <Marker>
             <MarkerX>58</MarkerX>
             <MarkerY>7968</MarkerY>
             <MarkerZ>10</MarkerZ>
         </Marker>
         <Marker>
             <MarkerX>190</MarkerX>
             <MarkerY>7884</MarkerY>
             <MarkerZ>7</MarkerZ>
         </Marker>
         <Marker>
             <MarkerX>104</MarkerX>
             <MarkerY>7782</MarkerY>
             <MarkerZ>7</MarkerZ>
         </Marker>
         <Marker>
             <MarkerX>478</MarkerX>
             <MarkerY>7998</MarkerY>
             <MarkerZ>5</MarkerZ>
         </Marker>
         <Marker>
             <MarkerX>422</MarkerX>
             <MarkerY>8062</MarkerY>
             <MarkerZ>5</MarkerZ>
         </Marker>
         <Marker>
             <MarkerX>426</MarkerX>
             <MarkerY>8142</MarkerY>
             <MarkerZ>5</MarkerZ>
         </Marker>
         <Marker>
             <MarkerX>648</MarkerX>
             <MarkerY>8350</MarkerY>
             <MarkerZ>5</MarkerZ>
         </Marker>
         <Marker>
             <MarkerX>578</MarkerX>
             <MarkerY>8422</MarkerY>
             <MarkerZ>5</MarkerZ>
         </Marker>
         <Marker>
             <MarkerX>622</MarkerX>
             <MarkerY>8612</MarkerY>
             <MarkerZ>5</MarkerZ>
         </Marker>
         <Marker>
             <MarkerX>820</MarkerX>
             <MarkerY>8634</MarkerY>
             <MarkerZ>5</MarkerZ>
         </Marker>
         <Marker>
             <MarkerX>416</MarkerX>
             <MarkerY>8762</MarkerY>
             <MarkerZ>5</MarkerZ>
         </Marker>
         <Marker>
             <MarkerX>160</MarkerX>
             <MarkerY>8358</MarkerY>
             <MarkerZ>5</MarkerZ>
         </Marker>
         <Marker>
             <MarkerX>208</MarkerX>
             <MarkerY>8238</MarkerY>
             <MarkerZ>1</MarkerZ>
         </Marker>
         <Marker>
             <MarkerX>412</MarkerX>
             <MarkerY>7780</MarkerY>
             <MarkerZ>1</MarkerZ>
         </Marker>
         <Marker>
             <MarkerX>486</MarkerX>
             <MarkerY>7912</MarkerY>
             <MarkerZ>1</MarkerZ>
         </Marker>
         <Marker>
             <MarkerX>586</MarkerX>
             <MarkerY>7936</MarkerY>
             <MarkerZ>1</MarkerZ>
         </Marker>
         <Marker>
             <MarkerX>480</MarkerX>
             <MarkerY>8546</MarkerY>
             <MarkerZ>3</MarkerZ>
         </Marker>
         <Marker>
             <MarkerX>806</MarkerX>
             <MarkerY>8398</MarkerY>
             <MarkerZ>1</MarkerZ>
         </Marker>
         <Marker>
             <MarkerX>914</MarkerX>
             <MarkerY>7832</MarkerY>
             <MarkerZ>1</MarkerZ>
         </Marker>
         <Marker>
             <MarkerX>864</MarkerX>
             <MarkerY>7868</MarkerY>
             <MarkerZ>1</MarkerZ>
         </Marker>
         <Marker>
             <MarkerX>758</MarkerX>
             <MarkerY>7620</MarkerY>
             <MarkerZ>1</MarkerZ>
         </Marker>
         <Marker>
             <MarkerX>912</MarkerX>
             <MarkerY>8538</MarkerY>
             <MarkerZ>1</MarkerZ>
         </Marker>
         <Marker>
             <MarkerX>418</MarkerX>
             <MarkerY>8960</MarkerY>
             <MarkerZ>2</MarkerZ>
         </Marker>
         <Marker>
             <MarkerX>524</MarkerX>
             <MarkerY>8744</MarkerY>
             <MarkerZ>1</MarkerZ>
         </Marker>
         <Marker>
             <MarkerX>468</MarkerX>
             <MarkerY>8826</MarkerY>
             <MarkerZ>2</MarkerZ>
         </Marker>
         <Marker>
             <MarkerX>594</MarkerX>
             <MarkerY>9238</MarkerY>
             <MarkerZ>3</MarkerZ>
         </Marker>
         <Marker>
             <MarkerX>302</MarkerX>
             <MarkerY>9076</MarkerY>
             <MarkerZ>1</MarkerZ>
         </Marker>
         <Marker>
             <MarkerX>846</MarkerX>
             <MarkerY>9270</MarkerY>
             <MarkerZ>20</MarkerZ>
         </Marker>
         <Marker>
             <MarkerX>1114</MarkerX>
             <MarkerY>746</MarkerY>
             <MarkerZ>11</MarkerZ>
         </Marker>
         <Marker>
             <MarkerX>1104</MarkerX>
             <MarkerY>608</MarkerY>
             <MarkerZ>11</MarkerZ>
         </Marker>
         <Marker>
             <MarkerX>1202</MarkerX>
             <MarkerY>904</MarkerY>
             <MarkerZ>11</MarkerZ>
         </Marker>
         <Marker>
             <MarkerX>1260</MarkerX>
             <MarkerY>908</MarkerY>
             <MarkerZ>11</MarkerZ>
         </Marker>
         <Marker>
             <MarkerX>1444</MarkerX>
             <MarkerY>778</MarkerY>
             <MarkerZ>11</MarkerZ>
         </Marker>
         <Marker>
             <MarkerX>1506</MarkerX>
             <MarkerY>806</MarkerY>
             <MarkerZ>11</MarkerZ>
         </Marker>
         <Marker>
             <MarkerX>1618</MarkerX>
             <MarkerY>904</MarkerY>
             <MarkerZ>11</MarkerZ>
         </Marker>
         <Marker>
             <MarkerX>1698</MarkerX>
             <MarkerY>974</MarkerY>
             <MarkerZ>11</MarkerZ>
         </Marker>
         <Marker>
             <MarkerX>1758</MarkerX>
             <MarkerY>878</MarkerY>
             <MarkerZ>11</MarkerZ>
         </Marker>
         <Marker>
             <MarkerX>1660</MarkerX>
             <MarkerY>1076</MarkerY>
             <MarkerZ>11</MarkerZ>
         </Marker>
         <Marker>
             <MarkerX>1802</MarkerX>
             <MarkerY>1032</MarkerY>
             <MarkerZ>11</MarkerZ>
         </Marker>
         <Marker>
             <MarkerX>1750</MarkerX>
             <MarkerY>1094</MarkerY>
             <MarkerZ>11</MarkerZ>
         </Marker>
         <Marker>
             <MarkerX>1798</MarkerX>
             <MarkerY>1140</MarkerY>
             <MarkerZ>11</MarkerZ>
         </Marker>
         <Marker>
             <MarkerX>1888</MarkerX>
             <MarkerY>976</MarkerY>
             <MarkerZ>11</MarkerZ>
         </Marker>
         <Marker>
             <MarkerX>1108</MarkerX>
             <MarkerY>1120</MarkerY>
             <MarkerZ>11</MarkerZ>
         </Marker>
         <Marker>
             <MarkerX>1188</MarkerX>
             <MarkerY>1092</MarkerY>
             <MarkerZ>11</MarkerZ>
         </Marker>
         <Marker>
             <MarkerX>1278</MarkerX>
             <MarkerY>1194</MarkerY>
             <MarkerZ>11</MarkerZ>
         </Marker>
         <Marker>
             <MarkerX>1324</MarkerX>
             <MarkerY>1100</MarkerY>
             <MarkerZ>11</MarkerZ>
         </Marker>
         <Marker>
             <MarkerX>1046</MarkerX>
             <MarkerY>908</MarkerY>
             <MarkerZ>11</MarkerZ>
         </Marker>
         <Marker>
             <MarkerX>994</MarkerX>
             <MarkerY>992</MarkerY>
             <MarkerZ>11</MarkerZ>
         </Marker>
         <Marker>
             <MarkerX>968</MarkerX>
             <MarkerY>1070</MarkerY>
             <MarkerZ>9</MarkerZ>
         </Marker>
         <Marker>
             <MarkerX>1114</MarkerX>
             <MarkerY>860</MarkerY>
             <MarkerZ>5</MarkerZ>
         </Marker>
         <Marker>
             <MarkerX>1366</MarkerX>
             <MarkerY>956</MarkerY>
             <MarkerZ>5</MarkerZ>
         </Marker>
         <Marker>
             <MarkerX>1214</MarkerX>
             <MarkerY>938</MarkerY>
             <MarkerZ>5</MarkerZ>
         </Marker>
         <Marker>
             <MarkerX>1202</MarkerX>
             <MarkerY>1170</MarkerY>
             <MarkerZ>5</MarkerZ>
         </Marker>
         <Marker>
             <MarkerX>1200</MarkerX>
             <MarkerY>1250</MarkerY>
             <MarkerZ>5</MarkerZ>
         </Marker>
         <Marker>
             <MarkerX>1022</MarkerX>
             <MarkerY>1452</MarkerY>
             <MarkerZ>5</MarkerZ>
         </Marker>
         <Marker>
             <MarkerX>1424</MarkerX>
             <MarkerY>1220</MarkerY>
             <MarkerZ>14</MarkerZ>
         </Marker>
         <Marker>
             <MarkerX>1364</MarkerX>
             <MarkerY>1266</MarkerY>
             <MarkerZ>14</MarkerZ>
         </Marker>
         <Marker>
             <MarkerX>1650</MarkerX>
             <MarkerY>1212</MarkerY>
             <MarkerZ>7</MarkerZ>
         </Marker>
         <Marker>
             <MarkerX>1738</MarkerX>
             <MarkerY>1146</MarkerY>
             <MarkerZ>7</MarkerZ>
         </Marker>
         <Marker>
             <MarkerX>1488</MarkerX>
             <MarkerY>1054</MarkerY>
             <MarkerZ>7</MarkerZ>
         </Marker>
         <Marker>
             <MarkerX>1624</MarkerX>
             <MarkerY>1002</MarkerY>
             <MarkerZ>4</MarkerZ>
         </Marker>
         <Marker>
             <MarkerX>1490</MarkerX>
             <MarkerY>948</MarkerY>
             <MarkerZ>4</MarkerZ>
         </Marker>
         <Marker>
             <MarkerX>1480</MarkerX>
             <MarkerY>842</MarkerY>
             <MarkerZ>4</MarkerZ>
         </Marker>
         <Marker>
             <MarkerX>1520</MarkerX>
             <MarkerY>594</MarkerY>
             <MarkerZ>4</MarkerZ>
         </Marker>
         <Marker>
             <MarkerX>1112</MarkerX>
             <MarkerY>788</MarkerY>
             <MarkerZ>4</MarkerZ>
         </Marker>
         <Marker>
             <MarkerX>1158</MarkerX>
             <MarkerY>842</MarkerY>
             <MarkerZ>4</MarkerZ>
         </Marker>
         <Marker>
             <MarkerX>1400</MarkerX>
             <MarkerY>1426</MarkerY>
             <MarkerZ>4</MarkerZ>
         </Marker>
         <Marker>
             <MarkerX>1908</MarkerX>
             <MarkerY>1360</MarkerY>
             <MarkerZ>4</MarkerZ>
         </Marker>
         <Marker>
             <MarkerX>1852</MarkerX>
             <MarkerY>1572</MarkerY>
             <MarkerZ>4</MarkerZ>
         </Marker>
         <Marker>
             <MarkerX>1740</MarkerX>
             <MarkerY>1664</MarkerY>
             <MarkerZ>4</MarkerZ>
         </Marker>
         <Marker>
             <MarkerX>1838</MarkerX>
             <MarkerY>1642</MarkerY>
             <MarkerZ>4</MarkerZ>
         </Marker>
         <Marker>
             <MarkerX>1814</MarkerX>
             <MarkerY>1734</MarkerY>
             <MarkerZ>4</MarkerZ>
         </Marker>
         <Marker>
             <MarkerX>1736</MarkerX>
             <MarkerY>1746</MarkerY>
             <MarkerZ>4</MarkerZ>
         </Marker>
         <Marker>
             <MarkerX>1620</MarkerX>
             <MarkerY>1774</MarkerY>
             <MarkerZ>4</MarkerZ>
         </Marker>
         <Marker>
             <MarkerX>1404</MarkerX>
             <MarkerY>1326</MarkerY>
             <MarkerZ>1</MarkerZ>
         </Marker>
         <Marker>
             <MarkerX>1402</MarkerX>
             <MarkerY>1284</MarkerY>
             <MarkerZ>1</MarkerZ>
         </Marker>
         <Marker>
             <MarkerX>1500</MarkerX>
             <MarkerY>1498</MarkerY>
             <MarkerZ>1</MarkerZ>
         </Marker>
         <Marker>
             <MarkerX>1724</MarkerX>
             <MarkerY>1290</MarkerY>
             <MarkerZ>1</MarkerZ>
         </Marker>
         <Marker>
             <MarkerX>1688</MarkerX>
             <MarkerY>1426</MarkerY>
             <MarkerZ>1</MarkerZ>
         </Marker>
         <Marker>
             <MarkerX>1800</MarkerX>
             <MarkerY>1220</MarkerY>
             <MarkerZ>1</MarkerZ>
         </Marker>
         <Marker>
             <MarkerX>1382</MarkerX>
             <MarkerY>1030</MarkerY>
             <MarkerZ>1</MarkerZ>
         </Marker>
         <Marker>
             <MarkerX>1428</MarkerX>
             <MarkerY>948</MarkerY>
             <MarkerZ>1</MarkerZ>
         </Marker>
         <Marker>
             <MarkerX>1194</MarkerX>
             <MarkerY>808</MarkerY>
             <MarkerZ>1</MarkerZ>
         </Marker>
         <Marker>
             <MarkerX>1230</MarkerX>
             <MarkerY>764</MarkerY>
             <MarkerZ>1</MarkerZ>
         </Marker>
         <Marker>
             <MarkerX>1186</MarkerX>
             <MarkerY>1310</MarkerY>
             <MarkerZ>1</MarkerZ>
         </Marker>
         <Marker>
             <MarkerX>1964</MarkerX>
             <MarkerY>780</MarkerY>
             <MarkerZ>1</MarkerZ>
         </Marker>
         <Marker>
             <MarkerX>1702</MarkerX>
             <MarkerY>680</MarkerY>
             <MarkerZ>1</MarkerZ>
         </Marker>
         <Marker>
             <MarkerX>1668</MarkerX>
             <MarkerY>602</MarkerY>
             <MarkerZ>1</MarkerZ>
         </Marker>
         <Marker>
             <MarkerX>1348</MarkerX>
             <MarkerY>810</MarkerY>
             <MarkerZ>1</MarkerZ>
         </Marker>
         <Marker>
             <MarkerX>868</MarkerX>
             <MarkerY>762</MarkerY>
             <MarkerZ>1</MarkerZ>
         </Marker>
         <Marker>
             <MarkerX>1002</MarkerX>
             <MarkerY>702</MarkerY>
             <MarkerZ>1</MarkerZ>
         </Marker>
         <Marker>
             <MarkerX>1632</MarkerX>
             <MarkerY>1074</MarkerY>
             <MarkerZ>1</MarkerZ>
         </Marker>
         <Marker>
             <MarkerX>1490</MarkerX>
             <MarkerY>1174</MarkerY>
             <MarkerZ>6</MarkerZ>
         </Marker>
         <Marker>
             <MarkerX>1030</MarkerX>
             <MarkerY>942</MarkerY>
             <MarkerZ>14</MarkerZ>
         </Marker>
         <Marker>
             <MarkerX>1212</MarkerX>
             <MarkerY>822</MarkerY>
             <MarkerZ>14</MarkerZ>
         </Marker>
         <Marker>
             <MarkerX>1254</MarkerX>
             <MarkerY>848</MarkerY>
             <MarkerZ>14</MarkerZ>
         </Marker>
         <Marker>
             <MarkerX>1348</MarkerX>
             <MarkerY>784</MarkerY>
             <MarkerZ>14</MarkerZ>
         </Marker>
         <Marker>
             <MarkerX>1440</MarkerX>
             <MarkerY>972</MarkerY>
             <MarkerZ>16</MarkerZ>
         </Marker>
         <Marker>
             <MarkerX>1310</MarkerX>
             <MarkerY>970</MarkerY>
             <MarkerZ>19</MarkerZ>
         </Marker>
         <Marker>
             <MarkerX>1792</MarkerX>
             <MarkerY>884</MarkerY>
             <MarkerZ>16</MarkerZ>
         </Marker>
         <Marker>
             <MarkerX>1918</MarkerX>
             <MarkerY>820</MarkerY>
             <MarkerZ>16</MarkerZ>
         </Marker>
         <Marker>
             <MarkerX>1828</MarkerX>
             <MarkerY>746</MarkerY>
             <MarkerZ>16</MarkerZ>
         </Marker>
         <Marker>
             <MarkerX>1676</MarkerX>
             <MarkerY>1296</MarkerY>
             <MarkerZ>11</MarkerZ>
         </Marker>
         <Marker>
             <MarkerX>1928</MarkerX>
             <MarkerY>1278</MarkerY>
             <MarkerZ>11</MarkerZ>
         </Marker>
         <Marker>
             <MarkerX>1162</MarkerX>
             <MarkerY>1594</MarkerY>
             <MarkerZ>6</MarkerZ>
         </Marker>
         <Marker>
             <MarkerX>684</MarkerX>
             <MarkerY>664</MarkerY>
             <MarkerZ>1</MarkerZ>
         </Marker>
         <Marker>
             <MarkerX>1746</MarkerX>
             <MarkerY>1524</MarkerY>
             <MarkerZ>8</MarkerZ>
         </Marker>
         <Marker>
             <MarkerX>1856</MarkerX>
             <MarkerY>1484</MarkerY>
             <MarkerZ>8</MarkerZ>
         </Marker>
         <Marker>
             <MarkerX>966</MarkerX>
             <MarkerY>774</MarkerY>
             <MarkerZ>7</MarkerZ>
         </Marker>
         <Marker>
             <MarkerX>1048</MarkerX>
             <MarkerY>776</MarkerY>
             <MarkerZ>7</MarkerZ>
         </Marker>
         <Marker>
             <MarkerX>1030</MarkerX>
             <MarkerY>814</MarkerY>
             <MarkerZ>13</MarkerZ>
         </Marker>
         <Marker>
             <MarkerX>1552</MarkerX>
             <MarkerY>844</MarkerY>
             <MarkerZ>6</MarkerZ>
         </Marker>
         <Marker>
             <MarkerX>1606</MarkerX>
             <MarkerY>1888</MarkerY>
             <MarkerZ>1</MarkerZ>
         </Marker>
         <Marker>
             <MarkerX>1669</MarkerX>
             <MarkerY>1916</MarkerY>
             <MarkerZ>1</MarkerZ>
         </Marker>
         <Marker>
             <MarkerX>1881</MarkerX>
             <MarkerY>1764</MarkerY>
             <MarkerZ>1</MarkerZ>
         </Marker>
         <Marker>
             <MarkerX>1900</MarkerX>
             <MarkerY>1645</MarkerY>
             <MarkerZ>1</MarkerZ>
         </Marker>
         <Marker>
             <MarkerX>1948</MarkerX>
             <MarkerY>1541</MarkerY>
             <MarkerZ>1</MarkerZ>
         </Marker>
         <Marker>
             <MarkerX>1480</MarkerX>
             <MarkerY>2092</MarkerY>
             <MarkerZ>1</MarkerZ>
         </Marker>
         <Marker>
             <MarkerX>1354</MarkerX>
             <MarkerY>2257</MarkerY>
             <MarkerZ>1</MarkerZ>
         </Marker>
         <Marker>
             <MarkerX>1596</MarkerX>
             <MarkerY>2141</MarkerY>
             <MarkerZ>1</MarkerZ>
         </Marker>
         <Marker>
             <MarkerX>1468</MarkerX>
             <MarkerY>2249</MarkerY>
             <MarkerZ>1</MarkerZ>
         </Marker>
         <Marker>
             <MarkerX>1776</MarkerX>
             <MarkerY>2200</MarkerY>
             <MarkerZ>1</MarkerZ>
         </Marker>
         <Marker>
             <MarkerX>1872</MarkerX>
             <MarkerY>1948</MarkerY>
             <MarkerZ>1</MarkerZ>
         </Marker>
         <Marker>
             <MarkerX>1964</MarkerX>
             <MarkerY>1967</MarkerY>
             <MarkerZ>1</MarkerZ>
         </Marker>
         <Marker>
             <MarkerX>1678</MarkerX>
             <MarkerY>1805</MarkerY>
             <MarkerZ>7</MarkerZ>
         </Marker>
         <Marker>
             <MarkerX>1621</MarkerX>
             <MarkerY>1901</MarkerY>
             <MarkerZ>7</MarkerZ>
         </Marker>
         <Marker>
             <MarkerX>1624</MarkerX>
             <MarkerY>2078</MarkerY>
             <MarkerZ>7</MarkerZ>
         </Marker>
         <Marker>
             <MarkerX>1336</MarkerX>
             <MarkerY>1563</MarkerY>
             <MarkerZ>1</MarkerZ>
         </Marker>
         <Marker>
             <MarkerX>1329</MarkerX>
             <MarkerY>2299</MarkerY>
             <MarkerZ>1</MarkerZ>
         </Marker>
         <Marker>
             <MarkerX>1570</MarkerX>
             <MarkerY>2387</MarkerY>
             <MarkerZ>1</MarkerZ>
         </Marker>
         <Marker>
             <MarkerX>1682</MarkerX>
             <MarkerY>2347</MarkerY>
             <MarkerZ>1</MarkerZ>
         </Marker>
         <Marker>
             <MarkerX>1677</MarkerX>
             <MarkerY>2173</MarkerY>
             <MarkerZ>1</MarkerZ>
         </Marker>
         <Marker>
             <MarkerX>1772</MarkerX>
             <MarkerY>2406</MarkerY>
             <MarkerZ>1</MarkerZ>
         </Marker>
         <Marker>
             <MarkerX>1372</MarkerX>
             <MarkerY>2090</MarkerY>
             <MarkerZ>9</MarkerZ>
         </Marker>
         <Marker>
             <MarkerX>1346</MarkerX>
             <MarkerY>2401</MarkerY>
             <MarkerZ>6</MarkerZ>
         </Marker>
         <Marker>
             <MarkerX>1018</MarkerX>
             <MarkerY>2642</MarkerY>
             <MarkerZ>6</MarkerZ>
         </Marker>
         <Marker>
             <MarkerX>1680</MarkerX>
             <MarkerY>2575</MarkerY>
             <MarkerZ>9</MarkerZ>
         </Marker>
         <Marker>
             <MarkerX>1916</MarkerX>
             <MarkerY>2590</MarkerY>
             <MarkerZ>9</MarkerZ>
         </Marker>
         <Marker>
             <MarkerX>1937</MarkerX>
             <MarkerY>2661</MarkerY>
             <MarkerZ>9</MarkerZ>
         </Marker>
         <Marker>
             <MarkerX>1961</MarkerX>
             <MarkerY>2562</MarkerY>
             <MarkerZ>9</MarkerZ>
         </Marker>
         <Marker>
             <MarkerX>1820</MarkerX>
             <MarkerY>2714</MarkerY>
             <MarkerZ>9</MarkerZ>
         </Marker>
         <Marker>
             <MarkerX>1542</MarkerX>
             <MarkerY>2459</MarkerY>
             <MarkerZ>3</MarkerZ>
         </Marker>
         <Marker>
             <MarkerX>1550</MarkerX>
             <MarkerY>2339</MarkerY>
             <MarkerZ>3</MarkerZ>
         </Marker>
         <Marker>
             <MarkerX>1485</MarkerX>
             <MarkerY>2582</MarkerY>
             <MarkerZ>3</MarkerZ>
         </Marker>
         <Marker>
             <MarkerX>1144</MarkerX>
             <MarkerY>2611</MarkerY>
             <MarkerZ>3</MarkerZ>
         </Marker>
         <Marker>
             <MarkerX>1670</MarkerX>
             <MarkerY>2855</MarkerY>
             <MarkerZ>1</MarkerZ>
         </Marker>
         <Marker>
             <MarkerX>1614</MarkerX>
             <MarkerY>3014</MarkerY>
             <MarkerZ>1</MarkerZ>
         </Marker>
         <Marker>
             <MarkerX>1738</MarkerX>
             <MarkerY>3203</MarkerY>
             <MarkerZ>1</MarkerZ>
         </Marker>
         <Marker>
             <MarkerX>997</MarkerX>
             <MarkerY>2966</MarkerY>
             <MarkerZ>1</MarkerZ>
         </Marker>
         <Marker>
             <MarkerX>1014</MarkerX>
             <MarkerY>2904</MarkerY>
             <MarkerZ>1</MarkerZ>
         </Marker>
         <Marker>
             <MarkerX>1052</MarkerX>
             <MarkerY>2991</MarkerY>
             <MarkerZ>1</MarkerZ>
         </Marker>
         <Marker>
             <MarkerX>1080</MarkerX>
             <MarkerY>2715</MarkerY>
             <MarkerZ>1</MarkerZ>
         </Marker>
         <Marker>
             <MarkerX>1670</MarkerX>
             <MarkerY>3467</MarkerY>
             <MarkerZ>1</MarkerZ>
         </Marker>
         <Marker>
             <MarkerX>1820</MarkerX>
             <MarkerY>3311</MarkerY>
             <MarkerZ>1</MarkerZ>
         </Marker>
         <Marker>
             <MarkerX>1725</MarkerX>
             <MarkerY>3398</MarkerY>
             <MarkerZ>1</MarkerZ>
         </Marker>
         <Marker>
             <MarkerX>1773</MarkerX>
             <MarkerY>3554</MarkerY>
             <MarkerZ>1</MarkerZ>
         </Marker>
         <Marker>
             <MarkerX>1625</MarkerX>
             <MarkerY>3592</MarkerY>
             <MarkerZ>1</MarkerZ>
         </Marker>
         <Marker>
             <MarkerX>1597</MarkerX>
             <MarkerY>3632</MarkerY>
             <MarkerZ>1</MarkerZ>
         </Marker>
         <Marker>
             <MarkerX>1016</MarkerX>
             <MarkerY>3224</MarkerY>
             <MarkerZ>1</MarkerZ>
         </Marker>
         <Marker>
             <MarkerX>1118</MarkerX>
             <MarkerY>3390</MarkerY>
             <MarkerZ>1</MarkerZ>
         </Marker>
         <Marker>
             <MarkerX>1913</MarkerX>
             <MarkerY>3508</MarkerY>
             <MarkerZ>1</MarkerZ>
         </Marker>
         <Marker>
             <MarkerX>1892</MarkerX>
             <MarkerY>3648</MarkerY>
             <MarkerZ>1</MarkerZ>
         </Marker>
         <Marker>
             <MarkerX>1870</MarkerX>
             <MarkerY>3754</MarkerY>
             <MarkerZ>1</MarkerZ>
         </Marker>
         <Marker>
             <MarkerX>1745</MarkerX>
             <MarkerY>3698</MarkerY>
             <MarkerZ>1</MarkerZ>
         </Marker>
         <Marker>
             <MarkerX>1373</MarkerX>
             <MarkerY>3706</MarkerY>
             <MarkerZ>1</MarkerZ>
         </Marker>
         <Marker>
             <MarkerX>1246</MarkerX>
             <MarkerY>3727</MarkerY>
             <MarkerZ>1</MarkerZ>
         </Marker>
         <Marker>
             <MarkerX>1601</MarkerX>
             <MarkerY>3730</MarkerY>
             <MarkerZ>1</MarkerZ>
         </Marker>
         <Marker>
             <MarkerX>1816</MarkerX>
             <MarkerY>3844</MarkerY>
             <MarkerZ>1</MarkerZ>
         </Marker>
         <Marker>
             <MarkerX>1634</MarkerX>
             <MarkerY>3991</MarkerY>
             <MarkerZ>1</MarkerZ>
         </Marker>
         <Marker>
             <MarkerX>1790</MarkerX>
             <MarkerY>4025</MarkerY>
             <MarkerZ>1</MarkerZ>
         </Marker>
         <Marker>
             <MarkerX>1814</MarkerX>
             <MarkerY>3965</MarkerY>
             <MarkerZ>1</MarkerZ>
         </Marker>
         <Marker>
             <MarkerX>1889</MarkerX>
             <MarkerY>4047</MarkerY>
             <MarkerZ>1</MarkerZ>
         </Marker>
         <Marker>
             <MarkerX>1058</MarkerX>
             <MarkerY>3872</MarkerY>
             <MarkerZ>1</MarkerZ>
         </Marker>
         <Marker>
             <MarkerX>1089</MarkerX>
             <MarkerY>3993</MarkerY>
             <MarkerZ>1</MarkerZ>
         </Marker>
         <Marker>
             <MarkerX>1114</MarkerX>
             <MarkerY>4188</MarkerY>
             <MarkerZ>1</MarkerZ>
         </Marker>
         <Marker>
             <MarkerX>1490</MarkerX>
             <MarkerY>4315</MarkerY>
             <MarkerZ>1</MarkerZ>
         </Marker>
         <Marker>
             <MarkerX>1366</MarkerX>
             <MarkerY>4264</MarkerY>
             <MarkerZ>1</MarkerZ>
         </Marker>
         <Marker>
             <MarkerX>1026</MarkerX>
             <MarkerY>4381</MarkerY>
             <MarkerZ>1</MarkerZ>
         </Marker>
         <Marker>
             <MarkerX>1884</MarkerX>
             <MarkerY>4157</MarkerY>
             <MarkerZ>5</MarkerZ>
         </Marker>
         <Marker>
             <MarkerX>1913</MarkerX>
             <MarkerY>3820</MarkerY>
             <MarkerZ>9</MarkerZ>
         </Marker>
         <Marker>
             <MarkerX>1952</MarkerX>
             <MarkerY>3252</MarkerY>
             <MarkerZ>13</MarkerZ>
         </Marker>
         <Marker>
             <MarkerX>1562</MarkerX>
             <MarkerY>3134</MarkerY>
             <MarkerZ>20</MarkerZ>
         </Marker>
         <Marker>
             <MarkerX>1372</MarkerX>
             <MarkerY>4968</MarkerY>
             <MarkerZ>13</MarkerZ>
         </Marker>
         <Marker>
             <MarkerX>1186</MarkerX>
             <MarkerY>4801</MarkerY>
             <MarkerZ>13</MarkerZ>
         </Marker>
         <Marker>
             <MarkerX>1029</MarkerX>
             <MarkerY>4952</MarkerY>
             <MarkerZ>13</MarkerZ>
         </Marker>
         <Marker>
             <MarkerX>1042</MarkerX>
             <MarkerY>4880</MarkerY>
             <MarkerZ>13</MarkerZ>
         </Marker>
         <Marker>
             <MarkerX>1530</MarkerX>
             <MarkerY>4816</MarkerY>
             <MarkerZ>13</MarkerZ>
         </Marker>
         <Marker>
             <MarkerX>1554</MarkerX>
             <MarkerY>4843</MarkerY>
             <MarkerZ>13</MarkerZ>
         </Marker>
         <Marker>
             <MarkerX>1608</MarkerX>
             <MarkerY>4835</MarkerY>
             <MarkerZ>13</MarkerZ>
         </Marker>
         <Marker>
             <MarkerX>1249</MarkerX>
             <MarkerY>5160</MarkerY>
             <MarkerZ>10</MarkerZ>
         </Marker>
         <Marker>
             <MarkerX>1360</MarkerX>
             <MarkerY>5240</MarkerY>
             <MarkerZ>6</MarkerZ>
         </Marker>
         <Marker>
             <MarkerX>1606</MarkerX>
             <MarkerY>5108</MarkerY>
             <MarkerZ>6</MarkerZ>
         </Marker>
         <Marker>
             <MarkerX>1604</MarkerX>
             <MarkerY>4916</MarkerY>
             <MarkerZ>4</MarkerZ>
         </Marker>
         <Marker>
             <MarkerX>1420</MarkerX>
             <MarkerY>4765</MarkerY>
             <MarkerZ>4</MarkerZ>
         </Marker>
         <Marker>
             <MarkerX>1316</MarkerX>
             <MarkerY>4788</MarkerY>
             <MarkerZ>4</MarkerZ>
         </Marker>
         <Marker>
             <MarkerX>1177</MarkerX>
             <MarkerY>4887</MarkerY>
             <MarkerZ>4</MarkerZ>
         </Marker>
         <Marker>
             <MarkerX>1160</MarkerX>
             <MarkerY>4956</MarkerY>
             <MarkerZ>4</MarkerZ>
         </Marker>
         <Marker>
             <MarkerX>1260</MarkerX>
             <MarkerY>5071</MarkerY>
             <MarkerZ>4</MarkerZ>
         </Marker>
         <Marker>
             <MarkerX>1364</MarkerX>
             <MarkerY>4879</MarkerY>
             <MarkerZ>4</MarkerZ>
         </Marker>
         <Marker>
             <MarkerX>1444</MarkerX>
             <MarkerY>4705</MarkerY>
             <MarkerZ>4</MarkerZ>
         </Marker>
         <Marker>
             <MarkerX>1424</MarkerX>
             <MarkerY>4635</MarkerY>
             <MarkerZ>4</MarkerZ>
         </Marker>
         <Marker>
             <MarkerX>1317</MarkerX>
             <MarkerY>4693</MarkerY>
             <MarkerZ>4</MarkerZ>
         </Marker>
         <Marker>
             <MarkerX>1046</MarkerX>
             <MarkerY>4795</MarkerY>
             <MarkerZ>4</MarkerZ>
         </Marker>
         <Marker>
             <MarkerX>1068</MarkerX>
             <MarkerY>5156</MarkerY>
             <MarkerZ>4</MarkerZ>
         </Marker>
         <Marker>
             <MarkerX>1072</MarkerX>
             <MarkerY>5255</MarkerY>
             <MarkerZ>4</MarkerZ>
         </Marker>
         <Marker>
             <MarkerX>1014</MarkerX>
             <MarkerY>5471</MarkerY>
             <MarkerZ>4</MarkerZ>
         </Marker>
         <Marker>
             <MarkerX>1880</MarkerX>
             <MarkerY>5387</MarkerY>
             <MarkerZ>4</MarkerZ>
         </Marker>
         <Marker>
             <MarkerX>1697</MarkerX>
             <MarkerY>5225</MarkerY>
             <MarkerZ>6</MarkerZ>
         </Marker>
         <Marker>
             <MarkerX>1906</MarkerX>
             <MarkerY>4973</MarkerY>
             <MarkerZ>1</MarkerZ>
         </Marker>
         <Marker>
             <MarkerX>1561</MarkerX>
             <MarkerY>5408</MarkerY>
             <MarkerZ>2</MarkerZ>
         </Marker>
         <Marker>
             <MarkerX>1633</MarkerX>
             <MarkerY>5145</MarkerY>
             <MarkerZ>2</MarkerZ>
         </Marker>
         <Marker>
             <MarkerX>1509</MarkerX>
             <MarkerY>4531</MarkerY>
             <MarkerZ>2</MarkerZ>
         </Marker>
         <Marker>
             <MarkerX>1961</MarkerX>
             <MarkerY>4560</MarkerY>
             <MarkerZ>2</MarkerZ>
         </Marker>
         <Marker>
             <MarkerX>1692</MarkerX>
             <MarkerY>4221</MarkerY>
             <MarkerZ>2</MarkerZ>
         </Marker>
         <Marker>
             <MarkerX>1073</MarkerX>
             <MarkerY>4297</MarkerY>
             <MarkerZ>2</MarkerZ>
         </Marker>
         <Marker>
             <MarkerX>897</MarkerX>
             <MarkerY>4340</MarkerY>
             <MarkerZ>2</MarkerZ>
         </Marker>
         <Marker>
             <MarkerX>1048</MarkerX>
             <MarkerY>5383</MarkerY>
             <MarkerZ>2</MarkerZ>
         </Marker>
         <Marker>
             <MarkerX>934</MarkerX>
             <MarkerY>5591</MarkerY>
             <MarkerZ>2</MarkerZ>
         </Marker>
         <Marker>
             <MarkerX>1545</MarkerX>
             <MarkerY>5788</MarkerY>
             <MarkerZ>14</MarkerZ>
         </Marker>
         <Marker>
             <MarkerX>1788</MarkerX>
             <MarkerY>5680</MarkerY>
             <MarkerZ>1</MarkerZ>
         </Marker>
         <Marker>
             <MarkerX>1773</MarkerX>
             <MarkerY>5756</MarkerY>
             <MarkerZ>1</MarkerZ>
         </Marker>
         <Marker>
             <MarkerX>1244</MarkerX>
             <MarkerY>5975</MarkerY>
             <MarkerZ>1</MarkerZ>
         </Marker>
         <Marker>
             <MarkerX>1433</MarkerX>
             <MarkerY>5863</MarkerY>
             <MarkerZ>1</MarkerZ>
         </Marker>
         <Marker>
             <MarkerX>1544</MarkerX>
             <MarkerY>5932</MarkerY>
             <MarkerZ>1</MarkerZ>
         </Marker>
         <Marker>
             <MarkerX>1572</MarkerX>
             <MarkerY>6211</MarkerY>
             <MarkerZ>1</MarkerZ>
         </Marker>
         <Marker>
             <MarkerX>1068</MarkerX>
             <MarkerY>6204</MarkerY>
             <MarkerZ>1</MarkerZ>
         </Marker>
         <Marker>
             <MarkerX>1198</MarkerX>
             <MarkerY>6184</MarkerY>
             <MarkerZ>1</MarkerZ>
         </Marker>
         <Marker>
             <MarkerX>1760</MarkerX>
             <MarkerY>6038</MarkerY>
             <MarkerZ>1</MarkerZ>
         </Marker>
         <Marker>
             <MarkerX>974</MarkerX>
             <MarkerY>5828</MarkerY>
             <MarkerZ>3</MarkerZ>
         </Marker>
         <Marker>
             <MarkerX>969</MarkerX>
             <MarkerY>5672</MarkerY>
             <MarkerZ>3</MarkerZ>
         </Marker>
         <Marker>
             <MarkerX>881</MarkerX>
             <MarkerY>5732</MarkerY>
             <MarkerZ>3</MarkerZ>
         </Marker>
         <Marker>
             <MarkerX>932</MarkerX>
             <MarkerY>5878</MarkerY>
             <MarkerZ>3</MarkerZ>
         </Marker>
         <Marker>
             <MarkerX>902</MarkerX>
             <MarkerY>6012</MarkerY>
             <MarkerZ>3</MarkerZ>
         </Marker>
         <Marker>
             <MarkerX>1349</MarkerX>
             <MarkerY>6382</MarkerY>
             <MarkerZ>3</MarkerZ>
         </Marker>
         <Marker>
             <MarkerX>1328</MarkerX>
             <MarkerY>6547</MarkerY>
             <MarkerZ>3</MarkerZ>
         </Marker>
         <Marker>
             <MarkerX>1530</MarkerX>
             <MarkerY>6615</MarkerY>
             <MarkerZ>3</MarkerZ>
         </Marker>
         <Marker>
             <MarkerX>1578</MarkerX>
             <MarkerY>6572</MarkerY>
             <MarkerZ>3</MarkerZ>
         </Marker>
         <Marker>
             <MarkerX>1646</MarkerX>
             <MarkerY>6414</MarkerY>
             <MarkerZ>3</MarkerZ>
         </Marker>
         <Marker>
             <MarkerX>1626</MarkerX>
             <MarkerY>6631</MarkerY>
             <MarkerZ>3</MarkerZ>
         </Marker>
         <Marker>
             <MarkerX>1678</MarkerX>
             <MarkerY>6519</MarkerY>
             <MarkerZ>3</MarkerZ>
         </Marker>
         <Marker>
             <MarkerX>1818</MarkerX>
             <MarkerY>6539</MarkerY>
             <MarkerZ>3</MarkerZ>
         </Marker>
         <Marker>
             <MarkerX>1808</MarkerX>
             <MarkerY>6476</MarkerY>
             <MarkerZ>3</MarkerZ>
         </Marker>
         <Marker>
             <MarkerX>1764</MarkerX>
             <MarkerY>6398</MarkerY>
             <MarkerZ>3</MarkerZ>
         </Marker>
         <Marker>
             <MarkerX>1478</MarkerX>
             <MarkerY>6302</MarkerY>
             <MarkerZ>2</MarkerZ>
         </Marker>
         <Marker>
             <MarkerX>1564</MarkerX>
             <MarkerY>6332</MarkerY>
             <MarkerZ>5</MarkerZ>
         </Marker>
         <Marker>
             <MarkerX>1196</MarkerX>
             <MarkerY>6482</MarkerY>
             <MarkerZ>11</MarkerZ>
         </Marker>
         <Marker>
             <MarkerX>1772</MarkerX>
             <MarkerY>6551</MarkerY>
             <MarkerZ>14</MarkerZ>
         </Marker>
         <Marker>
             <MarkerX>1893</MarkerX>
             <MarkerY>6615</MarkerY>
             <MarkerZ>14</MarkerZ>
         </Marker>
         <Marker>
             <MarkerX>1689</MarkerX>
             <MarkerY>6314</MarkerY>
             <MarkerZ>1</MarkerZ>
         </Marker>
         <Marker>
             <MarkerX>1569</MarkerX>
             <MarkerY>6480</MarkerY>
             <MarkerZ>1</MarkerZ>
         </Marker>
         <Marker>
             <MarkerX>1648</MarkerX>
             <MarkerY>5763</MarkerY>
             <MarkerZ>1</MarkerZ>
         </Marker>
         <Marker>
             <MarkerX>998</MarkerX>
             <MarkerY>6332</MarkerY>
             <MarkerZ>6</MarkerZ>
         </Marker>
         <Marker>
             <MarkerX>1434</MarkerX>
             <MarkerY>6928</MarkerY>
             <MarkerZ>6</MarkerZ>
         </Marker>
         <Marker>
             <MarkerX>1668</MarkerX>
             <MarkerY>6881</MarkerY>
             <MarkerZ>6</MarkerZ>
         </Marker>
         <Marker>
             <MarkerX>1290</MarkerX>
             <MarkerY>6946</MarkerY>
             <MarkerZ>6</MarkerZ>
         </Marker>
         <Marker>
             <MarkerX>1141</MarkerX>
             <MarkerY>6998</MarkerY>
             <MarkerZ>6</MarkerZ>
         </Marker>
         <Marker>
             <MarkerX>1634</MarkerX>
             <MarkerY>6698</MarkerY>
             <MarkerZ>6</MarkerZ>
         </Marker>
         <Marker>
             <MarkerX>1906</MarkerX>
             <MarkerY>6709</MarkerY>
             <MarkerZ>6</MarkerZ>
         </Marker>
         <Marker>
             <MarkerX>1550</MarkerX>
             <MarkerY>6758</MarkerY>
             <MarkerZ>6</MarkerZ>
         </Marker>
         <Marker>
             <MarkerX>1886</MarkerX>
             <MarkerY>6693</MarkerY>
             <MarkerZ>12</MarkerZ>
         </Marker>
         <Marker>
             <MarkerX>958</MarkerX>
             <MarkerY>6561</MarkerY>
             <MarkerZ>5</MarkerZ>
         </Marker>
         <Marker>
             <MarkerX>980</MarkerX>
             <MarkerY>6650</MarkerY>
             <MarkerZ>5</MarkerZ>
         </Marker>
         <Marker>
             <MarkerX>980</MarkerX>
             <MarkerY>6718</MarkerY>
             <MarkerZ>5</MarkerZ>
         </Marker>
         <Marker>
             <MarkerX>1789</MarkerX>
             <MarkerY>7103</MarkerY>
             <MarkerZ>8</MarkerZ>
         </Marker>
         <Marker>
             <MarkerX>1620</MarkerX>
             <MarkerY>7152</MarkerY>
             <MarkerZ>8</MarkerZ>
         </Marker>
         <Marker>
             <MarkerX>1814</MarkerX>
             <MarkerY>7322</MarkerY>
             <MarkerZ>8</MarkerZ>
         </Marker>
         <Marker>
             <MarkerX>1785</MarkerX>
             <MarkerY>7459</MarkerY>
             <MarkerZ>8</MarkerZ>
         </Marker>
         <Marker>
             <MarkerX>1932</MarkerX>
             <MarkerY>7312</MarkerY>
             <MarkerZ>8</MarkerZ>
         </Marker>
         <Marker>
             <MarkerX>1928</MarkerX>
             <MarkerY>7514</MarkerY>
             <MarkerZ>8</MarkerZ>
         </Marker>
         <Marker>
             <MarkerX>1457</MarkerX>
             <MarkerY>7412</MarkerY>
             <MarkerZ>8</MarkerZ>
         </Marker>
         <Marker>
             <MarkerX>1453</MarkerX>
             <MarkerY>7530</MarkerY>
             <MarkerZ>8</MarkerZ>
         </Marker>
         <Marker>
             <MarkerX>1489</MarkerX>
             <MarkerY>7526</MarkerY>
             <MarkerZ>8</MarkerZ>
         </Marker>
         <Marker>
             <MarkerX>1478</MarkerX>
             <MarkerY>7148</MarkerY>
             <MarkerZ>8</MarkerZ>
         </Marker>
         <Marker>
             <MarkerX>1914</MarkerX>
             <MarkerY>6882</MarkerY>
             <MarkerZ>8</MarkerZ>
         </Marker>
         <Marker>
             <MarkerX>1389</MarkerX>
             <MarkerY>7360</MarkerY>
             <MarkerZ>4</MarkerZ>
         </Marker>
         <Marker>
             <MarkerX>1300</MarkerX>
             <MarkerY>7074</MarkerY>
             <MarkerZ>18</MarkerZ>
         </Marker>
         <Marker>
             <MarkerX>1062</MarkerX>
             <MarkerY>6939</MarkerY>
             <MarkerZ>1</MarkerZ>
         </Marker>
         <Marker>
             <MarkerX>1033</MarkerX>
             <MarkerY>6927</MarkerY>
             <MarkerZ>1</MarkerZ>
         </Marker>
         <Marker>
             <MarkerX>1534</MarkerX>
             <MarkerY>6695</MarkerY>
             <MarkerZ>1</MarkerZ>
         </Marker>
         <Marker>
             <MarkerX>1924</MarkerX>
             <MarkerY>6788</MarkerY>
             <MarkerZ>1</MarkerZ>
         </Marker>
         <Marker>
             <MarkerX>1953</MarkerX>
             <MarkerY>6696</MarkerY>
             <MarkerZ>1</MarkerZ>
         </Marker>
         <Marker>
             <MarkerX>1544</MarkerX>
             <MarkerY>7515</MarkerY>
             <MarkerZ>1</MarkerZ>
         </Marker>
         <Marker>
             <MarkerX>1053</MarkerX>
             <MarkerY>7884</MarkerY>
             <MarkerZ>6</MarkerZ>
         </Marker>
         <Marker>
             <MarkerX>946</MarkerX>
             <MarkerY>7916</MarkerY>
             <MarkerZ>6</MarkerZ>
         </Marker>
         <Marker>
             <MarkerX>1030</MarkerX>
             <MarkerY>7968</MarkerY>
             <MarkerZ>6</MarkerZ>
         </Marker>
         <Marker>
             <MarkerX>1128</MarkerX>
             <MarkerY>8092</MarkerY>
             <MarkerZ>6</MarkerZ>
         </Marker>
         <Marker>
             <MarkerX>1081</MarkerX>
             <MarkerY>8188</MarkerY>
             <MarkerZ>6</MarkerZ>
         </Marker>
         <Marker>
             <MarkerX>1164</MarkerX>
             <MarkerY>8062</MarkerY>
             <MarkerZ>6</MarkerZ>
         </Marker>
         <Marker>
             <MarkerX>1392</MarkerX>
             <MarkerY>8071</MarkerY>
             <MarkerZ>6</MarkerZ>
         </Marker>
         <Marker>
             <MarkerX>1366</MarkerX>
             <MarkerY>8375</MarkerY>
             <MarkerZ>6</MarkerZ>
         </Marker>
         <Marker>
             <MarkerX>1285</MarkerX>
             <MarkerY>8008</MarkerY>
             <MarkerZ>4</MarkerZ>
         </Marker>
         <Marker>
             <MarkerX>1474</MarkerX>
             <MarkerY>7648</MarkerY>
             <MarkerZ>4</MarkerZ>
         </Marker>
         <Marker>
             <MarkerX>1745</MarkerX>
             <MarkerY>7728</MarkerY>
             <MarkerZ>4</MarkerZ>
         </Marker>
         <Marker>
             <MarkerX>1568</MarkerX>
             <MarkerY>8087</MarkerY>
             <MarkerZ>2</MarkerZ>
         </Marker>
         <Marker>
             <MarkerX>1660</MarkerX>
             <MarkerY>8079</MarkerY>
             <MarkerZ>2</MarkerZ>
         </Marker>
         <Marker>
             <MarkerX>1902</MarkerX>
             <MarkerY>8211</MarkerY>
             <MarkerZ>2</MarkerZ>
         </Marker>
         <Marker>
             <MarkerX>1118</MarkerX>
             <MarkerY>8295</MarkerY>
             <MarkerZ>1</MarkerZ>
         </Marker>
         <Marker>
             <MarkerX>1544</MarkerX>
             <MarkerY>8051</MarkerY>
             <MarkerZ>1</MarkerZ>
         </Marker>
         <Marker>
             <MarkerX>1704</MarkerX>
             <MarkerY>7952</MarkerY>
             <MarkerZ>1</MarkerZ>
         </Marker>
         <Marker>
             <MarkerX>1110</MarkerX>
             <MarkerY>8412</MarkerY>
             <MarkerZ>1</MarkerZ>
         </Marker>
         <Marker>
             <MarkerX>1032</MarkerX>
             <MarkerY>8663</MarkerY>
             <MarkerZ>1</MarkerZ>
         </Marker>
         <Marker>
             <MarkerX>1076</MarkerX>
             <MarkerY>8736</MarkerY>
             <MarkerZ>1</MarkerZ>
         </Marker>
         <Marker>
             <MarkerX>1252</MarkerX>
             <MarkerY>8605</MarkerY>
             <MarkerZ>1</MarkerZ>
         </Marker>
         <Marker>
             <MarkerX>1869</MarkerX>
             <MarkerY>8451</MarkerY>
             <MarkerZ>5</MarkerZ>
         </Marker>
         <Marker>
             <MarkerX>1218</MarkerX>
             <MarkerY>8896</MarkerY>
             <MarkerZ>1</MarkerZ>
         </Marker>
         <Marker>
             <MarkerX>1550</MarkerX>
             <MarkerY>8949</MarkerY>
             <MarkerZ>1</MarkerZ>
         </Marker>
         <Marker>
             <MarkerX>1949</MarkerX>
             <MarkerY>8772</MarkerY>
             <MarkerZ>4</MarkerZ>
         </Marker>
         <Marker>
             <MarkerX>1714</MarkerX>
             <MarkerY>9274</MarkerY>
             <MarkerZ>13</MarkerZ>
         </Marker>
         <Marker>
             <MarkerX>948</MarkerX>
             <MarkerY>8620</MarkerY>
             <MarkerZ>15</MarkerZ>
         </Marker>
         <Marker>
             <MarkerX>1189</MarkerX>
             <MarkerY>8290</MarkerY>
             <MarkerZ>1</MarkerZ>
         </Marker>
         <Marker>
             <MarkerX>1938</MarkerX>
             <MarkerY>7402</MarkerY>
             <MarkerZ>3</MarkerZ>
         </Marker>
         <Marker>
             <MarkerX>968</MarkerX>
             <MarkerY>7420</MarkerY>
             <MarkerZ>1</MarkerZ>
         </Marker>
         <Marker>
             <MarkerX>968</MarkerX>
             <MarkerY>7489</MarkerY>
             <MarkerZ>1</MarkerZ>
         </Marker>
         <Marker>
             <MarkerX>1642</MarkerX>
             <MarkerY>6468</MarkerY>
             <MarkerZ>8</MarkerZ>
         </Marker>
         <Marker>
             <MarkerX>1292</MarkerX>
             <MarkerY>6549</MarkerY>
             <MarkerZ>14</MarkerZ>
         </Marker>
         <Marker>
             <MarkerX>773</MarkerX>
             <MarkerY>5900</MarkerY>
             <MarkerZ>10</MarkerZ>
         </Marker>
         <Marker>
             <MarkerX>32</MarkerX>
             <MarkerY>6085</MarkerY>
             <MarkerZ>12</MarkerZ>
         </Marker>
         <Marker>
             <MarkerX>545</MarkerX>
             <MarkerY>5864</MarkerY>
             <MarkerZ>11</MarkerZ>
         </Marker>
         <Marker>
             <MarkerX>873</MarkerX>
             <MarkerY>5683</MarkerY>
             <MarkerZ>12</MarkerZ>
         </Marker>
         <Marker>
             <MarkerX>708</MarkerX>
             <MarkerY>8728</MarkerY>
             <MarkerZ>15</MarkerZ>
         </Marker>
         <Marker>
             <MarkerX>990</MarkerX>
             <MarkerY>6449</MarkerY>
             <MarkerZ>15</MarkerZ>
         </Marker>
         <Marker>
             <MarkerX>797</MarkerX>
             <MarkerY>4706</MarkerY>
             <MarkerZ>20</MarkerZ>
         </Marker>
         <Marker>
             <MarkerX>929</MarkerX>
             <MarkerY>4668</MarkerY>
             <MarkerZ>20</MarkerZ>
         </Marker>
         <Marker>
             <MarkerX>1573</MarkerX>
             <MarkerY>4532</MarkerY>
             <MarkerZ>15</MarkerZ>
         </Marker>
         <Marker>
             <MarkerX>1850</MarkerX>
             <MarkerY>4604</MarkerY>
             <MarkerZ>19</MarkerZ>
         </Marker>
         <Marker>
             <MarkerX>634</MarkerX>
             <MarkerY>4129</MarkerY>
             <MarkerZ>16</MarkerZ>
         </Marker>
         <Marker>
             <MarkerX>630</MarkerX>
             <MarkerY>4305</MarkerY>
             <MarkerZ>15</MarkerZ>
         </Marker>
         <Marker>
             <MarkerX>1002</MarkerX>
             <MarkerY>3940</MarkerY>
             <MarkerZ>16</MarkerZ>
         </Marker>
         <Marker>
             <MarkerX>458</MarkerX>
             <MarkerY>3542</MarkerY>
             <MarkerZ>20</MarkerZ>
         </Marker>
         <Marker>
             <MarkerX>549</MarkerX>
             <MarkerY>3597</MarkerY>
             <MarkerZ>20</MarkerZ>
         </Marker>
         <Marker>
             <MarkerX>444</MarkerX>
             <MarkerY>1701</MarkerY>
             <MarkerZ>16</MarkerZ>
         </Marker>
         <Marker>
             <MarkerX>1752</MarkerX>
             <MarkerY>944</MarkerY>
             <MarkerZ>12</MarkerZ>
         </Marker>
         <Marker>
             <MarkerX>1862</MarkerX>
             <MarkerY>2129</MarkerY>
             <MarkerZ>11</MarkerZ>
         </Marker>
         <Marker>
             <MarkerX>1849</MarkerX>
             <MarkerY>2088</MarkerY>
             <MarkerZ>12</MarkerZ>
         </Marker>
     </Marker_Type>
     <Marker_Type>
         <Type>3</Type>
         <Marker>
             <MarkerX>636</MarkerX>
             <MarkerY>2116</MarkerY>
             <MarkerZ>24</MarkerZ>
         </Marker>
         <Marker>
             <MarkerX>536</MarkerX>
             <MarkerY>2580</MarkerY>
             <MarkerZ>15</MarkerZ>
         </Marker>
         <Marker>
             <MarkerX>428</MarkerX>
             <MarkerY>2612</MarkerY>
             <MarkerZ>17</MarkerZ>
         </Marker>
         <Marker>
             <MarkerX>986</MarkerX>
             <MarkerY>3230</MarkerY>
             <MarkerZ>16</MarkerZ>
         </Marker>
     </Marker_Type>
     <Marker_Type>
         <Type>4</Type>
         <Marker>
             <MarkerX>464</MarkerX>
             <MarkerY>3534</MarkerY>
             <MarkerZ>10</MarkerZ>
         </Marker>
     </Marker_Type>
     <Marker_Type>
         <Type>5</Type>
         <Marker>
             <MarkerX>550</MarkerX>
             <MarkerY>3588</MarkerY>
             <MarkerZ>17</MarkerZ>
         </Marker>
         <Marker>
             <MarkerX>328</MarkerX>
             <MarkerY>4390</MarkerY>
             <MarkerZ>1</MarkerZ>
         </Marker>
         <Marker>
             <MarkerX>718</MarkerX>
             <MarkerY>4474</MarkerY>
             <MarkerZ>5</MarkerZ>
         </Marker>
     </Marker_Type>
     <Marker_Type>
         <Type>6</Type>
     </Marker_Type>
 </Marker_Data>
</CellCounter_Marker_File>
