# Supplementary material for: Non-linear dimensionality reduction on extracellular waveforms reveals cell type diversity in premotor cortex
Source: eLife. 2021 Aug 6;10:e67490. doi: 10.7554/eLife.67490 (PMC8452311; doi:10.7554/eLife.67490)
Supplement: Source code 1. [file elife-67490-code1.zip › WaveMAP_Paper-main/data/annotations/EKL_CellCounter_AM299_dPMC_MAP2488_40x_2Merge.xml]

<?xml version="1.0" encoding="UTF-8"?>
<CellCounter_Marker_File>
 <Image_Properties>
     <Image_Filename>10_AM299_dPMC_MAP2488_40x_2Merge.tif</Image_Filename>
 </Image_Properties>
 <Marker_Data>
     <Current_Type>1</Current_Type>
     <Marker_Type>
         <Type>1</Type>
         <Marker>
             <MarkerX>249</MarkerX>
             <MarkerY>925</MarkerY>
             <MarkerZ>30</MarkerZ>
         </Marker>
         <Marker>
             <MarkerX>312</MarkerX>
             <MarkerY>1009</MarkerY>
             <MarkerZ>30</MarkerZ>
         </Marker>
         <Marker>
             <MarkerX>350</MarkerX>
             <MarkerY>970</MarkerY>
             <MarkerZ>30</MarkerZ>
         </Marker>
         <Marker>
             <MarkerX>498</MarkerX>
             <MarkerY>792</MarkerY>
             <MarkerZ>30</MarkerZ>
         </Marker>
         <Marker>
             <MarkerX>596</MarkerX>
             <MarkerY>881</MarkerY>
             <MarkerZ>30</MarkerZ>
         </Marker>
         <Marker>
             <MarkerX>718</MarkerX>
             <MarkerY>886</MarkerY>
             <MarkerZ>30</MarkerZ>
         </Marker>
         <Marker>
             <MarkerX>896</MarkerX>
             <MarkerY>1032</MarkerY>
             <MarkerZ>30</MarkerZ>
         </Marker>
         <Marker>
             <MarkerX>582</MarkerX>
             <MarkerY>1066</MarkerY>
             <MarkerZ>30</MarkerZ>
         </Marker>
         <Marker>
             <MarkerX>494</MarkerX>
             <MarkerY>1140</MarkerY>
             <MarkerZ>30</MarkerZ>
         </Marker>
         <Marker>
             <MarkerX>634</MarkerX>
             <MarkerY>1182</MarkerY>
             <MarkerZ>30</MarkerZ>
         </Marker>
         <Marker>
             <MarkerX>677</MarkerX>
             <MarkerY>1104</MarkerY>
             <MarkerZ>30</MarkerZ>
         </Marker>
         <Marker>
             <MarkerX>181</MarkerX>
             <MarkerY>1090</MarkerY>
             <MarkerZ>30</MarkerZ>
         </Marker>
         <Marker>
             <MarkerX>72</MarkerX>
             <MarkerY>1004</MarkerY>
             <MarkerZ>30</MarkerZ>
         </Marker>
         <Marker>
             <MarkerX>186</MarkerX>
             <MarkerY>1185</MarkerY>
             <MarkerZ>30</MarkerZ>
         </Marker>
         <Marker>
             <MarkerX>277</MarkerX>
             <MarkerY>1133</MarkerY>
             <MarkerZ>30</MarkerZ>
         </Marker>
         <Marker>
             <MarkerX>378</MarkerX>
             <MarkerY>1078</MarkerY>
             <MarkerZ>30</MarkerZ>
         </Marker>
         <Marker>
             <MarkerX>437</MarkerX>
             <MarkerY>1053</MarkerY>
             <MarkerZ>30</MarkerZ>
         </Marker>
         <Marker>
             <MarkerX>369</MarkerX>
             <MarkerY>1277</MarkerY>
             <MarkerZ>30</MarkerZ>
         </Marker>
         <Marker>
             <MarkerX>386</MarkerX>
             <MarkerY>1321</MarkerY>
             <MarkerZ>30</MarkerZ>
         </Marker>
         <Marker>
             <MarkerX>192</MarkerX>
             <MarkerY>1328</MarkerY>
             <MarkerZ>30</MarkerZ>
         </Marker>
         <Marker>
             <MarkerX>158</MarkerX>
             <MarkerY>1220</MarkerY>
             <MarkerZ>30</MarkerZ>
         </Marker>
         <Marker>
             <MarkerX>85</MarkerX>
             <MarkerY>1373</MarkerY>
             <MarkerZ>30</MarkerZ>
         </Marker>
         <Marker>
             <MarkerX>132</MarkerX>
             <MarkerY>1445</MarkerY>
             <MarkerZ>30</MarkerZ>
         </Marker>
         <Marker>
             <MarkerX>174</MarkerX>
             <MarkerY>1396</MarkerY>
             <MarkerZ>30</MarkerZ>
         </Marker>
         <Marker>
             <MarkerX>189</MarkerX>
             <MarkerY>1437</MarkerY>
             <MarkerZ>30</MarkerZ>
         </Marker>
         <Marker>
             <MarkerX>256</MarkerX>
             <MarkerY>1448</MarkerY>
             <MarkerZ>30</MarkerZ>
         </Marker>
         <Marker>
             <MarkerX>308</MarkerX>
             <MarkerY>1489</MarkerY>
             <MarkerZ>30</MarkerZ>
         </Marker>
         <Marker>
             <MarkerX>345</MarkerX>
             <MarkerY>1513</MarkerY>
             <MarkerZ>30</MarkerZ>
         </Marker>
         <Marker>
             <MarkerX>525</MarkerX>
             <MarkerY>1266</MarkerY>
             <MarkerZ>30</MarkerZ>
         </Marker>
         <Marker>
             <MarkerX>494</MarkerX>
             <MarkerY>1332</MarkerY>
             <MarkerZ>30</MarkerZ>
         </Marker>
         <Marker>
             <MarkerX>459</MarkerX>
             <MarkerY>1413</MarkerY>
             <MarkerZ>30</MarkerZ>
         </Marker>
         <Marker>
             <MarkerX>390</MarkerX>
             <MarkerY>1581</MarkerY>
             <MarkerZ>30</MarkerZ>
         </Marker>
         <Marker>
             <MarkerX>482</MarkerX>
             <MarkerY>1549</MarkerY>
             <MarkerZ>30</MarkerZ>
         </Marker>
         <Marker>
             <MarkerX>83</MarkerX>
             <MarkerY>1760</MarkerY>
             <MarkerZ>30</MarkerZ>
         </Marker>
         <Marker>
             <MarkerX>67</MarkerX>
             <MarkerY>1669</MarkerY>
             <MarkerZ>30</MarkerZ>
         </Marker>
         <Marker>
             <MarkerX>229</MarkerX>
             <MarkerY>1881</MarkerY>
             <MarkerZ>30</MarkerZ>
         </Marker>
         <Marker>
             <MarkerX>377</MarkerX>
             <MarkerY>1888</MarkerY>
             <MarkerZ>30</MarkerZ>
         </Marker>
         <Marker>
             <MarkerX>487</MarkerX>
             <MarkerY>1772</MarkerY>
             <MarkerZ>30</MarkerZ>
         </Marker>
         <Marker>
             <MarkerX>487</MarkerX>
             <MarkerY>1816</MarkerY>
             <MarkerZ>30</MarkerZ>
         </Marker>
         <Marker>
             <MarkerX>523</MarkerX>
             <MarkerY>1749</MarkerY>
             <MarkerZ>30</MarkerZ>
         </Marker>
         <Marker>
             <MarkerX>479</MarkerX>
             <MarkerY>1712</MarkerY>
             <MarkerZ>30</MarkerZ>
         </Marker>
         <Marker>
             <MarkerX>665</MarkerX>
             <MarkerY>1674</MarkerY>
             <MarkerZ>30</MarkerZ>
         </Marker>
         <Marker>
             <MarkerX>646</MarkerX>
             <MarkerY>1637</MarkerY>
             <MarkerZ>30</MarkerZ>
         </Marker>
         <Marker>
             <MarkerX>595</MarkerX>
             <MarkerY>1596</MarkerY>
             <MarkerZ>30</MarkerZ>
         </Marker>
         <Marker>
             <MarkerX>653</MarkerX>
             <MarkerY>1548</MarkerY>
             <MarkerZ>30</MarkerZ>
         </Marker>
         <Marker>
             <MarkerX>679</MarkerX>
             <MarkerY>1520</MarkerY>
             <MarkerZ>30</MarkerZ>
         </Marker>
         <Marker>
             <MarkerX>677</MarkerX>
             <MarkerY>1413</MarkerY>
             <MarkerZ>30</MarkerZ>
         </Marker>
         <Marker>
             <MarkerX>631</MarkerX>
             <MarkerY>1336</MarkerY>
             <MarkerZ>30</MarkerZ>
         </Marker>
         <Marker>
             <MarkerX>610</MarkerX>
             <MarkerY>1317</MarkerY>
             <MarkerZ>30</MarkerZ>
         </Marker>
         <Marker>
             <MarkerX>711</MarkerX>
             <MarkerY>1225</MarkerY>
             <MarkerZ>30</MarkerZ>
         </Marker>
         <Marker>
             <MarkerX>765</MarkerX>
             <MarkerY>1245</MarkerY>
             <MarkerZ>30</MarkerZ>
         </Marker>
         <Marker>
             <MarkerX>797</MarkerX>
             <MarkerY>1310</MarkerY>
             <MarkerZ>30</MarkerZ>
         </Marker>
         <Marker>
             <MarkerX>882</MarkerX>
             <MarkerY>1364</MarkerY>
             <MarkerZ>30</MarkerZ>
         </Marker>
         <Marker>
             <MarkerX>858</MarkerX>
             <MarkerY>1565</MarkerY>
             <MarkerZ>30</MarkerZ>
         </Marker>
         <Marker>
             <MarkerX>777</MarkerX>
             <MarkerY>1634</MarkerY>
             <MarkerZ>30</MarkerZ>
         </Marker>
         <Marker>
             <MarkerX>819</MarkerX>
             <MarkerY>1612</MarkerY>
             <MarkerZ>30</MarkerZ>
         </Marker>
         <Marker>
             <MarkerX>747</MarkerX>
             <MarkerY>1768</MarkerY>
             <MarkerZ>30</MarkerZ>
         </Marker>
         <Marker>
             <MarkerX>811</MarkerX>
             <MarkerY>1752</MarkerY>
             <MarkerZ>30</MarkerZ>
         </Marker>
         <Marker>
             <MarkerX>815</MarkerX>
             <MarkerY>1820</MarkerY>
             <MarkerZ>30</MarkerZ>
         </Marker>
         <Marker>
             <MarkerX>710</MarkerX>
             <MarkerY>1873</MarkerY>
             <MarkerZ>30</MarkerZ>
         </Marker>
         <Marker>
             <MarkerX>321</MarkerX>
             <MarkerY>1790</MarkerY>
             <MarkerZ>30</MarkerZ>
         </Marker>
         <Marker>
             <MarkerX>289</MarkerX>
             <MarkerY>1689</MarkerY>
             <MarkerZ>30</MarkerZ>
         </Marker>
         <Marker>
             <MarkerX>985</MarkerX>
             <MarkerY>1602</MarkerY>
             <MarkerZ>30</MarkerZ>
         </Marker>
         <Marker>
             <MarkerX>970</MarkerX>
             <MarkerY>1550</MarkerY>
             <MarkerZ>30</MarkerZ>
         </Marker>
         <Marker>
             <MarkerX>950</MarkerX>
             <MarkerY>1442</MarkerY>
             <MarkerZ>30</MarkerZ>
         </Marker>
         <Marker>
             <MarkerX>1022</MarkerX>
             <MarkerY>1616</MarkerY>
             <MarkerZ>30</MarkerZ>
         </Marker>
         <Marker>
             <MarkerX>1061</MarkerX>
             <MarkerY>1602</MarkerY>
             <MarkerZ>30</MarkerZ>
         </Marker>
         <Marker>
             <MarkerX>1054</MarkerX>
             <MarkerY>1553</MarkerY>
             <MarkerZ>30</MarkerZ>
         </Marker>
         <Marker>
             <MarkerX>1065</MarkerX>
             <MarkerY>1641</MarkerY>
             <MarkerZ>30</MarkerZ>
         </Marker>
         <Marker>
             <MarkerX>1090</MarkerX>
             <MarkerY>1716</MarkerY>
             <MarkerZ>30</MarkerZ>
         </Marker>
         <Marker>
             <MarkerX>1110</MarkerX>
             <MarkerY>1764</MarkerY>
             <MarkerZ>30</MarkerZ>
         </Marker>
         <Marker>
             <MarkerX>1155</MarkerX>
             <MarkerY>1765</MarkerY>
             <MarkerZ>30</MarkerZ>
         </Marker>
         <Marker>
             <MarkerX>1178</MarkerX>
             <MarkerY>1805</MarkerY>
             <MarkerZ>30</MarkerZ>
         </Marker>
         <Marker>
             <MarkerX>1266</MarkerX>
             <MarkerY>1757</MarkerY>
             <MarkerZ>30</MarkerZ>
         </Marker>
         <Marker>
             <MarkerX>1253</MarkerX>
             <MarkerY>1657</MarkerY>
             <MarkerZ>30</MarkerZ>
         </Marker>
         <Marker>
             <MarkerX>1255</MarkerX>
             <MarkerY>1512</MarkerY>
             <MarkerZ>30</MarkerZ>
         </Marker>
         <Marker>
             <MarkerX>1183</MarkerX>
             <MarkerY>1461</MarkerY>
             <MarkerZ>30</MarkerZ>
         </Marker>
         <Marker>
             <MarkerX>1034</MarkerX>
             <MarkerY>1381</MarkerY>
             <MarkerZ>30</MarkerZ>
         </Marker>
         <Marker>
             <MarkerX>1130</MarkerX>
             <MarkerY>1293</MarkerY>
             <MarkerZ>30</MarkerZ>
         </Marker>
         <Marker>
             <MarkerX>1221</MarkerX>
             <MarkerY>1354</MarkerY>
             <MarkerZ>30</MarkerZ>
         </Marker>
         <Marker>
             <MarkerX>1393</MarkerX>
             <MarkerY>1556</MarkerY>
             <MarkerZ>30</MarkerZ>
         </Marker>
         <Marker>
             <MarkerX>1383</MarkerX>
             <MarkerY>1501</MarkerY>
             <MarkerZ>30</MarkerZ>
         </Marker>
         <Marker>
             <MarkerX>1373</MarkerX>
             <MarkerY>1692</MarkerY>
             <MarkerZ>30</MarkerZ>
         </Marker>
         <Marker>
             <MarkerX>1366</MarkerX>
             <MarkerY>1818</MarkerY>
             <MarkerZ>30</MarkerZ>
         </Marker>
         <Marker>
             <MarkerX>1458</MarkerX>
             <MarkerY>1772</MarkerY>
             <MarkerZ>30</MarkerZ>
         </Marker>
         <Marker>
             <MarkerX>1551</MarkerX>
             <MarkerY>1870</MarkerY>
             <MarkerZ>30</MarkerZ>
         </Marker>
         <Marker>
             <MarkerX>1331</MarkerX>
             <MarkerY>1373</MarkerY>
             <MarkerZ>30</MarkerZ>
         </Marker>
         <Marker>
             <MarkerX>1434</MarkerX>
             <MarkerY>1405</MarkerY>
             <MarkerZ>30</MarkerZ>
         </Marker>
         <Marker>
             <MarkerX>1482</MarkerX>
             <MarkerY>1425</MarkerY>
             <MarkerZ>30</MarkerZ>
         </Marker>
         <Marker>
             <MarkerX>1721</MarkerX>
             <MarkerY>1597</MarkerY>
             <MarkerZ>30</MarkerZ>
         </Marker>
         <Marker>
             <MarkerX>1827</MarkerX>
             <MarkerY>1525</MarkerY>
             <MarkerZ>30</MarkerZ>
         </Marker>
         <Marker>
             <MarkerX>1963</MarkerX>
             <MarkerY>1470</MarkerY>
             <MarkerZ>30</MarkerZ>
         </Marker>
         <Marker>
             <MarkerX>1958</MarkerX>
             <MarkerY>1530</MarkerY>
             <MarkerZ>30</MarkerZ>
         </Marker>
         <Marker>
             <MarkerX>1810</MarkerX>
             <MarkerY>1406</MarkerY>
             <MarkerZ>30</MarkerZ>
         </Marker>
         <Marker>
             <MarkerX>1691</MarkerX>
             <MarkerY>1342</MarkerY>
             <MarkerZ>30</MarkerZ>
         </Marker>
         <Marker>
             <MarkerX>1830</MarkerX>
             <MarkerY>1302</MarkerY>
             <MarkerZ>30</MarkerZ>
         </Marker>
         <Marker>
             <MarkerX>1685</MarkerX>
             <MarkerY>1669</MarkerY>
             <MarkerZ>30</MarkerZ>
         </Marker>
         <Marker>
             <MarkerX>1750</MarkerX>
             <MarkerY>1670</MarkerY>
             <MarkerZ>30</MarkerZ>
         </Marker>
         <Marker>
             <MarkerX>1758</MarkerX>
             <MarkerY>1798</MarkerY>
             <MarkerZ>30</MarkerZ>
         </Marker>
         <Marker>
             <MarkerX>1561</MarkerX>
             <MarkerY>1768</MarkerY>
             <MarkerZ>30</MarkerZ>
         </Marker>
         <Marker>
             <MarkerX>1682</MarkerX>
             <MarkerY>1850</MarkerY>
             <MarkerZ>30</MarkerZ>
         </Marker>
         <Marker>
             <MarkerX>1958</MarkerX>
             <MarkerY>1770</MarkerY>
             <MarkerZ>30</MarkerZ>
         </Marker>
         <Marker>
             <MarkerX>1451</MarkerX>
             <MarkerY>1658</MarkerY>
             <MarkerZ>30</MarkerZ>
         </Marker>
         <Marker>
             <MarkerX>1577</MarkerX>
             <MarkerY>1581</MarkerY>
             <MarkerZ>30</MarkerZ>
         </Marker>
         <Marker>
             <MarkerX>1481</MarkerX>
             <MarkerY>1906</MarkerY>
             <MarkerZ>30</MarkerZ>
         </Marker>
         <Marker>
             <MarkerX>1535</MarkerX>
             <MarkerY>1924</MarkerY>
             <MarkerZ>30</MarkerZ>
         </Marker>
         <Marker>
             <MarkerX>941</MarkerX>
             <MarkerY>2051</MarkerY>
             <MarkerZ>30</MarkerZ>
         </Marker>
         <Marker>
             <MarkerX>1013</MarkerX>
             <MarkerY>2030</MarkerY>
             <MarkerZ>30</MarkerZ>
         </Marker>
         <Marker>
             <MarkerX>642</MarkerX>
             <MarkerY>2163</MarkerY>
             <MarkerZ>30</MarkerZ>
         </Marker>
         <Marker>
             <MarkerX>446</MarkerX>
             <MarkerY>2176</MarkerY>
             <MarkerZ>30</MarkerZ>
         </Marker>
         <Marker>
             <MarkerX>395</MarkerX>
             <MarkerY>2110</MarkerY>
             <MarkerZ>30</MarkerZ>
         </Marker>
         <Marker>
             <MarkerX>299</MarkerX>
             <MarkerY>2082</MarkerY>
             <MarkerZ>30</MarkerZ>
         </Marker>
         <Marker>
             <MarkerX>365</MarkerX>
             <MarkerY>1974</MarkerY>
             <MarkerZ>30</MarkerZ>
         </Marker>
         <Marker>
             <MarkerX>166</MarkerX>
             <MarkerY>2175</MarkerY>
             <MarkerZ>30</MarkerZ>
         </Marker>
         <Marker>
             <MarkerX>54</MarkerX>
             <MarkerY>2164</MarkerY>
             <MarkerZ>30</MarkerZ>
         </Marker>
         <Marker>
             <MarkerX>139</MarkerX>
             <MarkerY>2251</MarkerY>
             <MarkerZ>30</MarkerZ>
         </Marker>
         <Marker>
             <MarkerX>242</MarkerX>
             <MarkerY>2211</MarkerY>
             <MarkerZ>30</MarkerZ>
         </Marker>
         <Marker>
             <MarkerX>302</MarkerX>
             <MarkerY>2198</MarkerY>
             <MarkerZ>30</MarkerZ>
         </Marker>
         <Marker>
             <MarkerX>86</MarkerX>
             <MarkerY>1990</MarkerY>
             <MarkerZ>30</MarkerZ>
         </Marker>
         <Marker>
             <MarkerX>619</MarkerX>
             <MarkerY>2218</MarkerY>
             <MarkerZ>30</MarkerZ>
         </Marker>
         <Marker>
             <MarkerX>949</MarkerX>
             <MarkerY>2130</MarkerY>
             <MarkerZ>30</MarkerZ>
         </Marker>
         <Marker>
             <MarkerX>982</MarkerX>
             <MarkerY>2210</MarkerY>
             <MarkerZ>30</MarkerZ>
         </Marker>
         <Marker>
             <MarkerX>982</MarkerX>
             <MarkerY>2255</MarkerY>
             <MarkerZ>30</MarkerZ>
         </Marker>
         <Marker>
             <MarkerX>1095</MarkerX>
             <MarkerY>2287</MarkerY>
             <MarkerZ>30</MarkerZ>
         </Marker>
         <Marker>
             <MarkerX>1147</MarkerX>
             <MarkerY>2123</MarkerY>
             <MarkerZ>30</MarkerZ>
         </Marker>
         <Marker>
             <MarkerX>1102</MarkerX>
             <MarkerY>2087</MarkerY>
             <MarkerZ>30</MarkerZ>
         </Marker>
         <Marker>
             <MarkerX>1162</MarkerX>
             <MarkerY>2024</MarkerY>
             <MarkerZ>30</MarkerZ>
         </Marker>
         <Marker>
             <MarkerX>1206</MarkerX>
             <MarkerY>2148</MarkerY>
             <MarkerZ>30</MarkerZ>
         </Marker>
         <Marker>
             <MarkerX>1406</MarkerX>
             <MarkerY>2270</MarkerY>
             <MarkerZ>30</MarkerZ>
         </Marker>
         <Marker>
             <MarkerX>1699</MarkerX>
             <MarkerY>2088</MarkerY>
             <MarkerZ>30</MarkerZ>
         </Marker>
         <Marker>
             <MarkerX>1645</MarkerX>
             <MarkerY>1987</MarkerY>
             <MarkerZ>30</MarkerZ>
         </Marker>
         <Marker>
             <MarkerX>1743</MarkerX>
             <MarkerY>1998</MarkerY>
             <MarkerZ>30</MarkerZ>
         </Marker>
         <Marker>
             <MarkerX>1905</MarkerX>
             <MarkerY>2155</MarkerY>
             <MarkerZ>30</MarkerZ>
         </Marker>
         <Marker>
             <MarkerX>401</MarkerX>
             <MarkerY>2307</MarkerY>
             <MarkerZ>30</MarkerZ>
         </Marker>
         <Marker>
             <MarkerX>62</MarkerX>
             <MarkerY>2392</MarkerY>
             <MarkerZ>30</MarkerZ>
         </Marker>
         <Marker>
             <MarkerX>52</MarkerX>
             <MarkerY>2523</MarkerY>
             <MarkerZ>30</MarkerZ>
         </Marker>
         <Marker>
             <MarkerX>240</MarkerX>
             <MarkerY>2677</MarkerY>
             <MarkerZ>30</MarkerZ>
         </Marker>
         <Marker>
             <MarkerX>294</MarkerX>
             <MarkerY>2627</MarkerY>
             <MarkerZ>30</MarkerZ>
         </Marker>
         <Marker>
             <MarkerX>341</MarkerX>
             <MarkerY>2601</MarkerY>
             <MarkerZ>30</MarkerZ>
         </Marker>
         <Marker>
             <MarkerX>368</MarkerX>
             <MarkerY>2433</MarkerY>
             <MarkerZ>30</MarkerZ>
         </Marker>
         <Marker>
             <MarkerX>488</MarkerX>
             <MarkerY>2383</MarkerY>
             <MarkerZ>30</MarkerZ>
         </Marker>
         <Marker>
             <MarkerX>504</MarkerX>
             <MarkerY>2437</MarkerY>
             <MarkerZ>30</MarkerZ>
         </Marker>
         <Marker>
             <MarkerX>488</MarkerX>
             <MarkerY>2479</MarkerY>
             <MarkerZ>30</MarkerZ>
         </Marker>
         <Marker>
             <MarkerX>805</MarkerX>
             <MarkerY>2363</MarkerY>
             <MarkerZ>30</MarkerZ>
         </Marker>
         <Marker>
             <MarkerX>738</MarkerX>
             <MarkerY>2495</MarkerY>
             <MarkerZ>30</MarkerZ>
         </Marker>
         <Marker>
             <MarkerX>856</MarkerX>
             <MarkerY>2485</MarkerY>
             <MarkerZ>30</MarkerZ>
         </Marker>
         <Marker>
             <MarkerX>786</MarkerX>
             <MarkerY>2611</MarkerY>
             <MarkerZ>30</MarkerZ>
         </Marker>
         <Marker>
             <MarkerX>488</MarkerX>
             <MarkerY>2684</MarkerY>
             <MarkerZ>30</MarkerZ>
         </Marker>
         <Marker>
             <MarkerX>617</MarkerX>
             <MarkerY>2648</MarkerY>
             <MarkerZ>30</MarkerZ>
         </Marker>
         <Marker>
             <MarkerX>424</MarkerX>
             <MarkerY>2607</MarkerY>
             <MarkerZ>30</MarkerZ>
         </Marker>
         <Marker>
             <MarkerX>432</MarkerX>
             <MarkerY>2583</MarkerY>
             <MarkerZ>30</MarkerZ>
         </Marker>
         <Marker>
             <MarkerX>870</MarkerX>
             <MarkerY>2420</MarkerY>
             <MarkerZ>30</MarkerZ>
         </Marker>
         <Marker>
             <MarkerX>880</MarkerX>
             <MarkerY>2588</MarkerY>
             <MarkerZ>30</MarkerZ>
         </Marker>
         <Marker>
             <MarkerX>810</MarkerX>
             <MarkerY>2639</MarkerY>
             <MarkerZ>30</MarkerZ>
         </Marker>
         <Marker>
             <MarkerX>932</MarkerX>
             <MarkerY>2540</MarkerY>
             <MarkerZ>30</MarkerZ>
         </Marker>
         <Marker>
             <MarkerX>1069</MarkerX>
             <MarkerY>2489</MarkerY>
             <MarkerZ>30</MarkerZ>
         </Marker>
         <Marker>
             <MarkerX>1250</MarkerX>
             <MarkerY>2665</MarkerY>
             <MarkerZ>30</MarkerZ>
         </Marker>
         <Marker>
             <MarkerX>1290</MarkerX>
             <MarkerY>2543</MarkerY>
             <MarkerZ>30</MarkerZ>
         </Marker>
         <Marker>
             <MarkerX>1316</MarkerX>
             <MarkerY>2440</MarkerY>
             <MarkerZ>30</MarkerZ>
         </Marker>
         <Marker>
             <MarkerX>1177</MarkerX>
             <MarkerY>2372</MarkerY>
             <MarkerZ>30</MarkerZ>
         </Marker>
         <Marker>
             <MarkerX>1393</MarkerX>
             <MarkerY>2407</MarkerY>
             <MarkerZ>30</MarkerZ>
         </Marker>
         <Marker>
             <MarkerX>1466</MarkerX>
             <MarkerY>2407</MarkerY>
             <MarkerZ>30</MarkerZ>
         </Marker>
         <Marker>
             <MarkerX>1437</MarkerX>
             <MarkerY>2309</MarkerY>
             <MarkerZ>30</MarkerZ>
         </Marker>
         <Marker>
             <MarkerX>1516</MarkerX>
             <MarkerY>2324</MarkerY>
             <MarkerZ>30</MarkerZ>
         </Marker>
         <Marker>
             <MarkerX>1597</MarkerX>
             <MarkerY>2396</MarkerY>
             <MarkerZ>30</MarkerZ>
         </Marker>
         <Marker>
             <MarkerX>1686</MarkerX>
             <MarkerY>2316</MarkerY>
             <MarkerZ>30</MarkerZ>
         </Marker>
         <Marker>
             <MarkerX>1728</MarkerX>
             <MarkerY>2409</MarkerY>
             <MarkerZ>30</MarkerZ>
         </Marker>
         <Marker>
             <MarkerX>1762</MarkerX>
             <MarkerY>2320</MarkerY>
             <MarkerZ>30</MarkerZ>
         </Marker>
         <Marker>
             <MarkerX>1794</MarkerX>
             <MarkerY>2385</MarkerY>
             <MarkerZ>30</MarkerZ>
         </Marker>
         <Marker>
             <MarkerX>1789</MarkerX>
             <MarkerY>2451</MarkerY>
             <MarkerZ>30</MarkerZ>
         </Marker>
         <Marker>
             <MarkerX>1816</MarkerX>
             <MarkerY>2467</MarkerY>
             <MarkerZ>30</MarkerZ>
         </Marker>
         <Marker>
             <MarkerX>1853</MarkerX>
             <MarkerY>2425</MarkerY>
             <MarkerZ>30</MarkerZ>
         </Marker>
         <Marker>
             <MarkerX>1946</MarkerX>
             <MarkerY>2444</MarkerY>
             <MarkerZ>30</MarkerZ>
         </Marker>
         <Marker>
             <MarkerX>1804</MarkerX>
             <MarkerY>2672</MarkerY>
             <MarkerZ>30</MarkerZ>
         </Marker>
         <Marker>
             <MarkerX>1705</MarkerX>
             <MarkerY>2219</MarkerY>
             <MarkerZ>30</MarkerZ>
         </Marker>
         <Marker>
             <MarkerX>158</MarkerX>
             <MarkerY>2774</MarkerY>
             <MarkerZ>30</MarkerZ>
         </Marker>
         <Marker>
             <MarkerX>146</MarkerX>
             <MarkerY>2802</MarkerY>
             <MarkerZ>30</MarkerZ>
         </Marker>
         <Marker>
             <MarkerX>76</MarkerX>
             <MarkerY>2814</MarkerY>
             <MarkerZ>30</MarkerZ>
         </Marker>
         <Marker>
             <MarkerX>52</MarkerX>
             <MarkerY>2833</MarkerY>
             <MarkerZ>30</MarkerZ>
         </Marker>
         <Marker>
             <MarkerX>132</MarkerX>
             <MarkerY>2944</MarkerY>
             <MarkerZ>30</MarkerZ>
         </Marker>
         <Marker>
             <MarkerX>290</MarkerX>
             <MarkerY>2736</MarkerY>
             <MarkerZ>30</MarkerZ>
         </Marker>
         <Marker>
             <MarkerX>418</MarkerX>
             <MarkerY>2825</MarkerY>
             <MarkerZ>30</MarkerZ>
         </Marker>
         <Marker>
             <MarkerX>196</MarkerX>
             <MarkerY>3116</MarkerY>
             <MarkerZ>30</MarkerZ>
         </Marker>
         <Marker>
             <MarkerX>224</MarkerX>
             <MarkerY>3056</MarkerY>
             <MarkerZ>30</MarkerZ>
         </Marker>
         <Marker>
             <MarkerX>172</MarkerX>
             <MarkerY>3022</MarkerY>
             <MarkerZ>30</MarkerZ>
         </Marker>
         <Marker>
             <MarkerX>321</MarkerX>
             <MarkerY>3049</MarkerY>
             <MarkerZ>30</MarkerZ>
         </Marker>
         <Marker>
             <MarkerX>466</MarkerX>
             <MarkerY>2998</MarkerY>
             <MarkerZ>30</MarkerZ>
         </Marker>
         <Marker>
             <MarkerX>649</MarkerX>
             <MarkerY>2894</MarkerY>
             <MarkerZ>30</MarkerZ>
         </Marker>
         <Marker>
             <MarkerX>710</MarkerX>
             <MarkerY>2993</MarkerY>
             <MarkerZ>30</MarkerZ>
         </Marker>
         <Marker>
             <MarkerX>736</MarkerX>
             <MarkerY>2897</MarkerY>
             <MarkerZ>30</MarkerZ>
         </Marker>
         <Marker>
             <MarkerX>825</MarkerX>
             <MarkerY>2801</MarkerY>
             <MarkerZ>30</MarkerZ>
         </Marker>
         <Marker>
             <MarkerX>980</MarkerX>
             <MarkerY>2901</MarkerY>
             <MarkerZ>30</MarkerZ>
         </Marker>
         <Marker>
             <MarkerX>1038</MarkerX>
             <MarkerY>2850</MarkerY>
             <MarkerZ>30</MarkerZ>
         </Marker>
         <Marker>
             <MarkerX>954</MarkerX>
             <MarkerY>2844</MarkerY>
             <MarkerZ>30</MarkerZ>
         </Marker>
         <Marker>
             <MarkerX>1101</MarkerX>
             <MarkerY>2972</MarkerY>
             <MarkerZ>30</MarkerZ>
         </Marker>
         <Marker>
             <MarkerX>956</MarkerX>
             <MarkerY>3033</MarkerY>
             <MarkerZ>30</MarkerZ>
         </Marker>
         <Marker>
             <MarkerX>885</MarkerX>
             <MarkerY>3108</MarkerY>
             <MarkerZ>30</MarkerZ>
         </Marker>
         <Marker>
             <MarkerX>856</MarkerX>
             <MarkerY>3144</MarkerY>
             <MarkerZ>30</MarkerZ>
         </Marker>
         <Marker>
             <MarkerX>844</MarkerX>
             <MarkerY>3200</MarkerY>
             <MarkerZ>30</MarkerZ>
         </Marker>
         <Marker>
             <MarkerX>786</MarkerX>
             <MarkerY>3258</MarkerY>
             <MarkerZ>30</MarkerZ>
         </Marker>
         <Marker>
             <MarkerX>1029</MarkerX>
             <MarkerY>3333</MarkerY>
             <MarkerZ>30</MarkerZ>
         </Marker>
         <Marker>
             <MarkerX>1008</MarkerX>
             <MarkerY>3158</MarkerY>
             <MarkerZ>30</MarkerZ>
         </Marker>
         <Marker>
             <MarkerX>1104</MarkerX>
             <MarkerY>3026</MarkerY>
             <MarkerZ>30</MarkerZ>
         </Marker>
         <Marker>
             <MarkerX>1244</MarkerX>
             <MarkerY>2925</MarkerY>
             <MarkerZ>30</MarkerZ>
         </Marker>
         <Marker>
             <MarkerX>1185</MarkerX>
             <MarkerY>2814</MarkerY>
             <MarkerZ>30</MarkerZ>
         </Marker>
         <Marker>
             <MarkerX>1336</MarkerX>
             <MarkerY>3038</MarkerY>
             <MarkerZ>30</MarkerZ>
         </Marker>
         <Marker>
             <MarkerX>1458</MarkerX>
             <MarkerY>3054</MarkerY>
             <MarkerZ>30</MarkerZ>
         </Marker>
         <Marker>
             <MarkerX>1510</MarkerX>
             <MarkerY>2900</MarkerY>
             <MarkerZ>30</MarkerZ>
         </Marker>
         <Marker>
             <MarkerX>1640</MarkerX>
             <MarkerY>2913</MarkerY>
             <MarkerZ>30</MarkerZ>
         </Marker>
         <Marker>
             <MarkerX>1360</MarkerX>
             <MarkerY>3182</MarkerY>
             <MarkerZ>30</MarkerZ>
         </Marker>
         <Marker>
             <MarkerX>1512</MarkerX>
             <MarkerY>3248</MarkerY>
             <MarkerZ>30</MarkerZ>
         </Marker>
         <Marker>
             <MarkerX>1768</MarkerX>
             <MarkerY>3324</MarkerY>
             <MarkerZ>30</MarkerZ>
         </Marker>
         <Marker>
             <MarkerX>1730</MarkerX>
             <MarkerY>3185</MarkerY>
             <MarkerZ>30</MarkerZ>
         </Marker>
         <Marker>
             <MarkerX>1806</MarkerX>
             <MarkerY>3118</MarkerY>
             <MarkerZ>30</MarkerZ>
         </Marker>
         <Marker>
             <MarkerX>1786</MarkerX>
             <MarkerY>2773</MarkerY>
             <MarkerZ>30</MarkerZ>
         </Marker>
         <Marker>
             <MarkerX>1961</MarkerX>
             <MarkerY>2742</MarkerY>
             <MarkerZ>30</MarkerZ>
         </Marker>
         <Marker>
             <MarkerX>1588</MarkerX>
             <MarkerY>2784</MarkerY>
             <MarkerZ>30</MarkerZ>
         </Marker>
         <Marker>
             <MarkerX>1552</MarkerX>
             <MarkerY>2729</MarkerY>
             <MarkerZ>30</MarkerZ>
         </Marker>
         <Marker>
             <MarkerX>1937</MarkerX>
             <MarkerY>3216</MarkerY>
             <MarkerZ>30</MarkerZ>
         </Marker>
         <Marker>
             <MarkerX>1880</MarkerX>
             <MarkerY>3274</MarkerY>
             <MarkerZ>30</MarkerZ>
         </Marker>
         <Marker>
             <MarkerX>432</MarkerX>
             <MarkerY>3230</MarkerY>
             <MarkerZ>30</MarkerZ>
         </Marker>
         <Marker>
             <MarkerX>362</MarkerX>
             <MarkerY>3237</MarkerY>
             <MarkerZ>30</MarkerZ>
         </Marker>
         <Marker>
             <MarkerX>284</MarkerX>
             <MarkerY>3234</MarkerY>
             <MarkerZ>30</MarkerZ>
         </Marker>
         <Marker>
             <MarkerX>280</MarkerX>
             <MarkerY>3308</MarkerY>
             <MarkerZ>30</MarkerZ>
         </Marker>
         <Marker>
             <MarkerX>488</MarkerX>
             <MarkerY>3326</MarkerY>
             <MarkerZ>30</MarkerZ>
         </Marker>
         <Marker>
             <MarkerX>545</MarkerX>
             <MarkerY>3334</MarkerY>
             <MarkerZ>30</MarkerZ>
         </Marker>
         <Marker>
             <MarkerX>672</MarkerX>
             <MarkerY>3346</MarkerY>
             <MarkerZ>30</MarkerZ>
         </Marker>
         <Marker>
             <MarkerX>1178</MarkerX>
             <MarkerY>3461</MarkerY>
             <MarkerZ>30</MarkerZ>
         </Marker>
         <Marker>
             <MarkerX>1262</MarkerX>
             <MarkerY>3305</MarkerY>
             <MarkerZ>30</MarkerZ>
         </Marker>
         <Marker>
             <MarkerX>1101</MarkerX>
             <MarkerY>3381</MarkerY>
             <MarkerZ>30</MarkerZ>
         </Marker>
         <Marker>
             <MarkerX>908</MarkerX>
             <MarkerY>3365</MarkerY>
             <MarkerZ>30</MarkerZ>
         </Marker>
         <Marker>
             <MarkerX>622</MarkerX>
             <MarkerY>3447</MarkerY>
             <MarkerZ>30</MarkerZ>
         </Marker>
         <Marker>
             <MarkerX>378</MarkerX>
             <MarkerY>3578</MarkerY>
             <MarkerZ>30</MarkerZ>
         </Marker>
         <Marker>
             <MarkerX>94</MarkerX>
             <MarkerY>3565</MarkerY>
             <MarkerZ>30</MarkerZ>
         </Marker>
         <Marker>
             <MarkerX>1553</MarkerX>
             <MarkerY>3473</MarkerY>
             <MarkerZ>30</MarkerZ>
         </Marker>
         <Marker>
             <MarkerX>1184</MarkerX>
             <MarkerY>3523</MarkerY>
             <MarkerZ>30</MarkerZ>
         </Marker>
         <Marker>
             <MarkerX>1098</MarkerX>
             <MarkerY>3521</MarkerY>
             <MarkerZ>30</MarkerZ>
         </Marker>
         <Marker>
             <MarkerX>888</MarkerX>
             <MarkerY>3535</MarkerY>
             <MarkerZ>30</MarkerZ>
         </Marker>
         <Marker>
             <MarkerX>733</MarkerX>
             <MarkerY>3579</MarkerY>
             <MarkerZ>30</MarkerZ>
         </Marker>
         <Marker>
             <MarkerX>721</MarkerX>
             <MarkerY>3742</MarkerY>
             <MarkerZ>30</MarkerZ>
         </Marker>
         <Marker>
             <MarkerX>682</MarkerX>
             <MarkerY>3693</MarkerY>
             <MarkerZ>30</MarkerZ>
         </Marker>
         <Marker>
             <MarkerX>662</MarkerX>
             <MarkerY>3801</MarkerY>
             <MarkerZ>30</MarkerZ>
         </Marker>
         <Marker>
             <MarkerX>886</MarkerX>
             <MarkerY>3615</MarkerY>
             <MarkerZ>30</MarkerZ>
         </Marker>
         <Marker>
             <MarkerX>1076</MarkerX>
             <MarkerY>3642</MarkerY>
             <MarkerZ>30</MarkerZ>
         </Marker>
         <Marker>
             <MarkerX>1248</MarkerX>
             <MarkerY>3603</MarkerY>
             <MarkerZ>30</MarkerZ>
         </Marker>
         <Marker>
             <MarkerX>1320</MarkerX>
             <MarkerY>3693</MarkerY>
             <MarkerZ>30</MarkerZ>
         </Marker>
         <Marker>
             <MarkerX>1397</MarkerX>
             <MarkerY>3637</MarkerY>
             <MarkerZ>30</MarkerZ>
         </Marker>
         <Marker>
             <MarkerX>1542</MarkerX>
             <MarkerY>3729</MarkerY>
             <MarkerZ>30</MarkerZ>
         </Marker>
         <Marker>
             <MarkerX>1801</MarkerX>
             <MarkerY>3629</MarkerY>
             <MarkerZ>30</MarkerZ>
         </Marker>
         <Marker>
             <MarkerX>1897</MarkerX>
             <MarkerY>3558</MarkerY>
             <MarkerZ>30</MarkerZ>
         </Marker>
         <Marker>
             <MarkerX>1889</MarkerX>
             <MarkerY>3426</MarkerY>
             <MarkerZ>30</MarkerZ>
         </Marker>
         <Marker>
             <MarkerX>1753</MarkerX>
             <MarkerY>3481</MarkerY>
             <MarkerZ>30</MarkerZ>
         </Marker>
         <Marker>
             <MarkerX>1845</MarkerX>
             <MarkerY>3824</MarkerY>
             <MarkerZ>30</MarkerZ>
         </Marker>
         <Marker>
             <MarkerX>1833</MarkerX>
             <MarkerY>3703</MarkerY>
             <MarkerZ>30</MarkerZ>
         </Marker>
         <Marker>
             <MarkerX>1901</MarkerX>
             <MarkerY>3695</MarkerY>
             <MarkerZ>30</MarkerZ>
         </Marker>
         <Marker>
             <MarkerX>1652</MarkerX>
             <MarkerY>3953</MarkerY>
             <MarkerZ>30</MarkerZ>
         </Marker>
         <Marker>
             <MarkerX>953</MarkerX>
             <MarkerY>3911</MarkerY>
             <MarkerZ>30</MarkerZ>
         </Marker>
         <Marker>
             <MarkerX>1040</MarkerX>
             <MarkerY>4024</MarkerY>
             <MarkerZ>30</MarkerZ>
         </Marker>
         <Marker>
             <MarkerX>489</MarkerX>
             <MarkerY>3951</MarkerY>
             <MarkerZ>30</MarkerZ>
         </Marker>
         <Marker>
             <MarkerX>533</MarkerX>
             <MarkerY>4076</MarkerY>
             <MarkerZ>30</MarkerZ>
         </Marker>
         <Marker>
             <MarkerX>200</MarkerX>
             <MarkerY>3983</MarkerY>
             <MarkerZ>30</MarkerZ>
         </Marker>
         <Marker>
             <MarkerX>144</MarkerX>
             <MarkerY>4041</MarkerY>
             <MarkerZ>30</MarkerZ>
         </Marker>
         <Marker>
             <MarkerX>169</MarkerX>
             <MarkerY>4200</MarkerY>
             <MarkerZ>30</MarkerZ>
         </Marker>
         <Marker>
             <MarkerX>237</MarkerX>
             <MarkerY>3803</MarkerY>
             <MarkerZ>30</MarkerZ>
         </Marker>
         <Marker>
             <MarkerX>232</MarkerX>
             <MarkerY>3728</MarkerY>
             <MarkerZ>30</MarkerZ>
         </Marker>
         <Marker>
             <MarkerX>94</MarkerX>
             <MarkerY>3828</MarkerY>
             <MarkerZ>30</MarkerZ>
         </Marker>
         <Marker>
             <MarkerX>878</MarkerX>
             <MarkerY>4176</MarkerY>
             <MarkerZ>30</MarkerZ>
         </Marker>
         <Marker>
             <MarkerX>628</MarkerX>
             <MarkerY>4404</MarkerY>
             <MarkerZ>30</MarkerZ>
         </Marker>
         <Marker>
             <MarkerX>557</MarkerX>
             <MarkerY>4500</MarkerY>
             <MarkerZ>30</MarkerZ>
         </Marker>
         <Marker>
             <MarkerX>822</MarkerX>
             <MarkerY>4519</MarkerY>
             <MarkerZ>30</MarkerZ>
         </Marker>
         <Marker>
             <MarkerX>880</MarkerX>
             <MarkerY>4580</MarkerY>
             <MarkerZ>30</MarkerZ>
         </Marker>
         <Marker>
             <MarkerX>982</MarkerX>
             <MarkerY>4559</MarkerY>
             <MarkerZ>30</MarkerZ>
         </Marker>
         <Marker>
             <MarkerX>1493</MarkerX>
             <MarkerY>4438</MarkerY>
             <MarkerZ>30</MarkerZ>
         </Marker>
         <Marker>
             <MarkerX>1584</MarkerX>
             <MarkerY>4390</MarkerY>
             <MarkerZ>30</MarkerZ>
         </Marker>
         <Marker>
             <MarkerX>1697</MarkerX>
             <MarkerY>4563</MarkerY>
             <MarkerZ>30</MarkerZ>
         </Marker>
         <Marker>
             <MarkerX>1589</MarkerX>
             <MarkerY>4667</MarkerY>
             <MarkerZ>30</MarkerZ>
         </Marker>
         <Marker>
             <MarkerX>1528</MarkerX>
             <MarkerY>4594</MarkerY>
             <MarkerZ>30</MarkerZ>
         </Marker>
         <Marker>
             <MarkerX>1856</MarkerX>
             <MarkerY>4412</MarkerY>
             <MarkerZ>30</MarkerZ>
         </Marker>
         <Marker>
             <MarkerX>1961</MarkerX>
             <MarkerY>4394</MarkerY>
             <MarkerZ>30</MarkerZ>
         </Marker>
         <Marker>
             <MarkerX>1846</MarkerX>
             <MarkerY>4274</MarkerY>
             <MarkerZ>30</MarkerZ>
         </Marker>
         <Marker>
             <MarkerX>1828</MarkerX>
             <MarkerY>4230</MarkerY>
             <MarkerZ>30</MarkerZ>
         </Marker>
         <Marker>
             <MarkerX>1793</MarkerX>
             <MarkerY>4190</MarkerY>
             <MarkerZ>30</MarkerZ>
         </Marker>
         <Marker>
             <MarkerX>1642</MarkerX>
             <MarkerY>4219</MarkerY>
             <MarkerZ>30</MarkerZ>
         </Marker>
         <Marker>
             <MarkerX>1584</MarkerX>
             <MarkerY>4170</MarkerY>
             <MarkerZ>30</MarkerZ>
         </Marker>
         <Marker>
             <MarkerX>1497</MarkerX>
             <MarkerY>4171</MarkerY>
             <MarkerZ>30</MarkerZ>
         </Marker>
         <Marker>
             <MarkerX>1484</MarkerX>
             <MarkerY>4230</MarkerY>
             <MarkerZ>30</MarkerZ>
         </Marker>
         <Marker>
             <MarkerX>1329</MarkerX>
             <MarkerY>4192</MarkerY>
             <MarkerZ>30</MarkerZ>
         </Marker>
         <Marker>
             <MarkerX>1282</MarkerX>
             <MarkerY>4058</MarkerY>
             <MarkerZ>30</MarkerZ>
         </Marker>
         <Marker>
             <MarkerX>1546</MarkerX>
             <MarkerY>4019</MarkerY>
             <MarkerZ>30</MarkerZ>
         </Marker>
         <Marker>
             <MarkerX>1469</MarkerX>
             <MarkerY>4102</MarkerY>
             <MarkerZ>30</MarkerZ>
         </Marker>
         <Marker>
             <MarkerX>1949</MarkerX>
             <MarkerY>3806</MarkerY>
             <MarkerZ>30</MarkerZ>
         </Marker>
         <Marker>
             <MarkerX>1710</MarkerX>
             <MarkerY>3730</MarkerY>
             <MarkerZ>30</MarkerZ>
         </Marker>
         <Marker>
             <MarkerX>1526</MarkerX>
             <MarkerY>3788</MarkerY>
             <MarkerZ>30</MarkerZ>
         </Marker>
         <Marker>
             <MarkerX>89</MarkerX>
             <MarkerY>4374</MarkerY>
             <MarkerZ>30</MarkerZ>
         </Marker>
         <Marker>
             <MarkerX>192</MarkerX>
             <MarkerY>4464</MarkerY>
             <MarkerZ>30</MarkerZ>
         </Marker>
         <Marker>
             <MarkerX>286</MarkerX>
             <MarkerY>4559</MarkerY>
             <MarkerZ>30</MarkerZ>
         </Marker>
         <Marker>
             <MarkerX>156</MarkerX>
             <MarkerY>4667</MarkerY>
             <MarkerZ>30</MarkerZ>
         </Marker>
         <Marker>
             <MarkerX>282</MarkerX>
             <MarkerY>4670</MarkerY>
             <MarkerZ>30</MarkerZ>
         </Marker>
         <Marker>
             <MarkerX>44</MarkerX>
             <MarkerY>4673</MarkerY>
             <MarkerZ>30</MarkerZ>
         </Marker>
         <Marker>
             <MarkerX>493</MarkerX>
             <MarkerY>4722</MarkerY>
             <MarkerZ>30</MarkerZ>
         </Marker>
         <Marker>
             <MarkerX>109</MarkerX>
             <MarkerY>4825</MarkerY>
             <MarkerZ>30</MarkerZ>
         </Marker>
         <Marker>
             <MarkerX>72</MarkerX>
             <MarkerY>4842</MarkerY>
             <MarkerZ>30</MarkerZ>
         </Marker>
         <Marker>
             <MarkerX>505</MarkerX>
             <MarkerY>4920</MarkerY>
             <MarkerZ>30</MarkerZ>
         </Marker>
         <Marker>
             <MarkerX>461</MarkerX>
             <MarkerY>5006</MarkerY>
             <MarkerZ>30</MarkerZ>
         </Marker>
         <Marker>
             <MarkerX>513</MarkerX>
             <MarkerY>4826</MarkerY>
             <MarkerZ>30</MarkerZ>
         </Marker>
         <Marker>
             <MarkerX>1058</MarkerX>
             <MarkerY>5000</MarkerY>
             <MarkerZ>30</MarkerZ>
         </Marker>
         <Marker>
             <MarkerX>1228</MarkerX>
             <MarkerY>4912</MarkerY>
             <MarkerZ>30</MarkerZ>
         </Marker>
         <Marker>
             <MarkerX>1162</MarkerX>
             <MarkerY>4762</MarkerY>
             <MarkerZ>30</MarkerZ>
         </Marker>
         <Marker>
             <MarkerX>1444</MarkerX>
             <MarkerY>4861</MarkerY>
             <MarkerZ>30</MarkerZ>
         </Marker>
         <Marker>
             <MarkerX>1546</MarkerX>
             <MarkerY>4840</MarkerY>
             <MarkerZ>30</MarkerZ>
         </Marker>
         <Marker>
             <MarkerX>1664</MarkerX>
             <MarkerY>4880</MarkerY>
             <MarkerZ>30</MarkerZ>
         </Marker>
         <Marker>
             <MarkerX>1362</MarkerX>
             <MarkerY>5018</MarkerY>
             <MarkerZ>30</MarkerZ>
         </Marker>
         <Marker>
             <MarkerX>1812</MarkerX>
             <MarkerY>4741</MarkerY>
             <MarkerZ>30</MarkerZ>
         </Marker>
         <Marker>
             <MarkerX>1897</MarkerX>
             <MarkerY>4689</MarkerY>
             <MarkerZ>30</MarkerZ>
         </Marker>
         <Marker>
             <MarkerX>965</MarkerX>
             <MarkerY>3112</MarkerY>
             <MarkerZ>30</MarkerZ>
         </Marker>
         <Marker>
             <MarkerX>1230</MarkerX>
             <MarkerY>2035</MarkerY>
             <MarkerZ>30</MarkerZ>
         </Marker>
         <Marker>
             <MarkerX>425</MarkerX>
             <MarkerY>1839</MarkerY>
             <MarkerZ>30</MarkerZ>
         </Marker>
         <Marker>
             <MarkerX>347</MarkerX>
             <MarkerY>5257</MarkerY>
             <MarkerZ>30</MarkerZ>
         </Marker>
         <Marker>
             <MarkerX>259</MarkerX>
             <MarkerY>5204</MarkerY>
             <MarkerZ>30</MarkerZ>
         </Marker>
         <Marker>
             <MarkerX>190</MarkerX>
             <MarkerY>5165</MarkerY>
             <MarkerZ>30</MarkerZ>
         </Marker>
         <Marker>
             <MarkerX>62</MarkerX>
             <MarkerY>5133</MarkerY>
             <MarkerZ>30</MarkerZ>
         </Marker>
         <Marker>
             <MarkerX>467</MarkerX>
             <MarkerY>5102</MarkerY>
             <MarkerZ>30</MarkerZ>
         </Marker>
         <Marker>
             <MarkerX>579</MarkerX>
             <MarkerY>5178</MarkerY>
             <MarkerZ>30</MarkerZ>
         </Marker>
         <Marker>
             <MarkerX>590</MarkerX>
             <MarkerY>5114</MarkerY>
             <MarkerZ>30</MarkerZ>
         </Marker>
         <Marker>
             <MarkerX>133</MarkerX>
             <MarkerY>5400</MarkerY>
             <MarkerZ>30</MarkerZ>
         </Marker>
         <Marker>
             <MarkerX>67</MarkerX>
             <MarkerY>5409</MarkerY>
             <MarkerZ>30</MarkerZ>
         </Marker>
         <Marker>
             <MarkerX>45</MarkerX>
             <MarkerY>5301</MarkerY>
             <MarkerZ>30</MarkerZ>
         </Marker>
         <Marker>
             <MarkerX>91</MarkerX>
             <MarkerY>5640</MarkerY>
             <MarkerZ>30</MarkerZ>
         </Marker>
         <Marker>
             <MarkerX>329</MarkerX>
             <MarkerY>5778</MarkerY>
             <MarkerZ>30</MarkerZ>
         </Marker>
         <Marker>
             <MarkerX>171</MarkerX>
             <MarkerY>5860</MarkerY>
             <MarkerZ>30</MarkerZ>
         </Marker>
         <Marker>
             <MarkerX>166</MarkerX>
             <MarkerY>5917</MarkerY>
             <MarkerZ>30</MarkerZ>
         </Marker>
         <Marker>
             <MarkerX>65</MarkerX>
             <MarkerY>5921</MarkerY>
             <MarkerZ>30</MarkerZ>
         </Marker>
         <Marker>
             <MarkerX>785</MarkerX>
             <MarkerY>5578</MarkerY>
             <MarkerZ>30</MarkerZ>
         </Marker>
         <Marker>
             <MarkerX>794</MarkerX>
             <MarkerY>5554</MarkerY>
             <MarkerZ>30</MarkerZ>
         </Marker>
         <Marker>
             <MarkerX>1085</MarkerX>
             <MarkerY>5786</MarkerY>
             <MarkerZ>30</MarkerZ>
         </Marker>
         <Marker>
             <MarkerX>1274</MarkerX>
             <MarkerY>5741</MarkerY>
             <MarkerZ>30</MarkerZ>
         </Marker>
         <Marker>
             <MarkerX>1355</MarkerX>
             <MarkerY>5709</MarkerY>
             <MarkerZ>30</MarkerZ>
         </Marker>
         <Marker>
             <MarkerX>1382</MarkerX>
             <MarkerY>5578</MarkerY>
             <MarkerZ>30</MarkerZ>
         </Marker>
         <Marker>
             <MarkerX>1457</MarkerX>
             <MarkerY>5785</MarkerY>
             <MarkerZ>30</MarkerZ>
         </Marker>
         <Marker>
             <MarkerX>1499</MarkerX>
             <MarkerY>5934</MarkerY>
             <MarkerZ>30</MarkerZ>
         </Marker>
         <Marker>
             <MarkerX>1314</MarkerX>
             <MarkerY>5986</MarkerY>
             <MarkerZ>30</MarkerZ>
         </Marker>
         <Marker>
             <MarkerX>1786</MarkerX>
             <MarkerY>5806</MarkerY>
             <MarkerZ>30</MarkerZ>
         </Marker>
         <Marker>
             <MarkerX>1703</MarkerX>
             <MarkerY>6069</MarkerY>
             <MarkerZ>30</MarkerZ>
         </Marker>
         <Marker>
             <MarkerX>1719</MarkerX>
             <MarkerY>6261</MarkerY>
             <MarkerZ>30</MarkerZ>
         </Marker>
         <Marker>
             <MarkerX>1914</MarkerX>
             <MarkerY>6067</MarkerY>
             <MarkerZ>30</MarkerZ>
         </Marker>
         <Marker>
             <MarkerX>1918</MarkerX>
             <MarkerY>5911</MarkerY>
             <MarkerZ>30</MarkerZ>
         </Marker>
         <Marker>
             <MarkerX>1119</MarkerX>
             <MarkerY>5446</MarkerY>
             <MarkerZ>30</MarkerZ>
         </Marker>
         <Marker>
             <MarkerX>1155</MarkerX>
             <MarkerY>5326</MarkerY>
             <MarkerZ>30</MarkerZ>
         </Marker>
         <Marker>
             <MarkerX>1220</MarkerX>
             <MarkerY>5093</MarkerY>
             <MarkerZ>30</MarkerZ>
         </Marker>
         <Marker>
             <MarkerX>1314</MarkerX>
             <MarkerY>5144</MarkerY>
             <MarkerZ>30</MarkerZ>
         </Marker>
         <Marker>
             <MarkerX>1392</MarkerX>
             <MarkerY>5144</MarkerY>
             <MarkerZ>30</MarkerZ>
         </Marker>
         <Marker>
             <MarkerX>1561</MarkerX>
             <MarkerY>5142</MarkerY>
             <MarkerZ>30</MarkerZ>
         </Marker>
         <Marker>
             <MarkerX>1590</MarkerX>
             <MarkerY>5252</MarkerY>
             <MarkerZ>30</MarkerZ>
         </Marker>
         <Marker>
             <MarkerX>1746</MarkerX>
             <MarkerY>5164</MarkerY>
             <MarkerZ>30</MarkerZ>
         </Marker>
         <Marker>
             <MarkerX>1881</MarkerX>
             <MarkerY>5114</MarkerY>
             <MarkerZ>30</MarkerZ>
         </Marker>
         <Marker>
             <MarkerX>1688</MarkerX>
             <MarkerY>5536</MarkerY>
             <MarkerZ>30</MarkerZ>
         </Marker>
         <Marker>
             <MarkerX>660</MarkerX>
             <MarkerY>5404</MarkerY>
             <MarkerZ>30</MarkerZ>
         </Marker>
         <Marker>
             <MarkerX>354</MarkerX>
             <MarkerY>6084</MarkerY>
             <MarkerZ>30</MarkerZ>
         </Marker>
         <Marker>
             <MarkerX>438</MarkerX>
             <MarkerY>6037</MarkerY>
             <MarkerZ>30</MarkerZ>
         </Marker>
         <Marker>
             <MarkerX>501</MarkerX>
             <MarkerY>6027</MarkerY>
             <MarkerZ>30</MarkerZ>
         </Marker>
         <Marker>
             <MarkerX>232</MarkerX>
             <MarkerY>6076</MarkerY>
             <MarkerZ>30</MarkerZ>
         </Marker>
         <Marker>
             <MarkerX>41</MarkerX>
             <MarkerY>6096</MarkerY>
             <MarkerZ>30</MarkerZ>
         </Marker>
         <Marker>
             <MarkerX>134</MarkerX>
             <MarkerY>6167</MarkerY>
             <MarkerZ>30</MarkerZ>
         </Marker>
         <Marker>
             <MarkerX>46</MarkerX>
             <MarkerY>6383</MarkerY>
             <MarkerZ>30</MarkerZ>
         </Marker>
         <Marker>
             <MarkerX>364</MarkerX>
             <MarkerY>6368</MarkerY>
             <MarkerZ>30</MarkerZ>
         </Marker>
         <Marker>
             <MarkerX>505</MarkerX>
             <MarkerY>6351</MarkerY>
             <MarkerZ>30</MarkerZ>
         </Marker>
         <Marker>
             <MarkerX>618</MarkerX>
             <MarkerY>6340</MarkerY>
             <MarkerZ>30</MarkerZ>
         </Marker>
         <Marker>
             <MarkerX>830</MarkerX>
             <MarkerY>6212</MarkerY>
             <MarkerZ>30</MarkerZ>
         </Marker>
         <Marker>
             <MarkerX>949</MarkerX>
             <MarkerY>6225</MarkerY>
             <MarkerZ>30</MarkerZ>
         </Marker>
         <Marker>
             <MarkerX>1221</MarkerX>
             <MarkerY>6219</MarkerY>
             <MarkerZ>30</MarkerZ>
         </Marker>
         <Marker>
             <MarkerX>1270</MarkerX>
             <MarkerY>6169</MarkerY>
             <MarkerZ>30</MarkerZ>
         </Marker>
         <Marker>
             <MarkerX>1202</MarkerX>
             <MarkerY>6309</MarkerY>
             <MarkerZ>30</MarkerZ>
         </Marker>
         <Marker>
             <MarkerX>1170</MarkerX>
             <MarkerY>6415</MarkerY>
             <MarkerZ>30</MarkerZ>
         </Marker>
         <Marker>
             <MarkerX>1132</MarkerX>
             <MarkerY>6459</MarkerY>
             <MarkerZ>30</MarkerZ>
         </Marker>
         <Marker>
             <MarkerX>1332</MarkerX>
             <MarkerY>6353</MarkerY>
             <MarkerZ>30</MarkerZ>
         </Marker>
         <Marker>
             <MarkerX>1296</MarkerX>
             <MarkerY>6405</MarkerY>
             <MarkerZ>30</MarkerZ>
         </Marker>
         <Marker>
             <MarkerX>1396</MarkerX>
             <MarkerY>6485</MarkerY>
             <MarkerZ>30</MarkerZ>
         </Marker>
         <Marker>
             <MarkerX>1405</MarkerX>
             <MarkerY>6429</MarkerY>
             <MarkerZ>30</MarkerZ>
         </Marker>
         <Marker>
             <MarkerX>1470</MarkerX>
             <MarkerY>6373</MarkerY>
             <MarkerZ>30</MarkerZ>
         </Marker>
         <Marker>
             <MarkerX>1513</MarkerX>
             <MarkerY>6487</MarkerY>
             <MarkerZ>30</MarkerZ>
         </Marker>
         <Marker>
             <MarkerX>1622</MarkerX>
             <MarkerY>6500</MarkerY>
             <MarkerZ>30</MarkerZ>
         </Marker>
         <Marker>
             <MarkerX>1713</MarkerX>
             <MarkerY>6533</MarkerY>
             <MarkerZ>30</MarkerZ>
         </Marker>
         <Marker>
             <MarkerX>1729</MarkerX>
             <MarkerY>6431</MarkerY>
             <MarkerZ>30</MarkerZ>
         </Marker>
         <Marker>
             <MarkerX>1828</MarkerX>
             <MarkerY>6544</MarkerY>
             <MarkerZ>30</MarkerZ>
         </Marker>
         <Marker>
             <MarkerX>1941</MarkerX>
             <MarkerY>6479</MarkerY>
             <MarkerZ>30</MarkerZ>
         </Marker>
         <Marker>
             <MarkerX>1690</MarkerX>
             <MarkerY>6663</MarkerY>
             <MarkerZ>30</MarkerZ>
         </Marker>
         <Marker>
             <MarkerX>1764</MarkerX>
             <MarkerY>6717</MarkerY>
             <MarkerZ>30</MarkerZ>
         </Marker>
         <Marker>
             <MarkerX>1577</MarkerX>
             <MarkerY>6740</MarkerY>
             <MarkerZ>30</MarkerZ>
         </Marker>
         <Marker>
             <MarkerX>1538</MarkerX>
             <MarkerY>6813</MarkerY>
             <MarkerZ>30</MarkerZ>
         </Marker>
         <Marker>
             <MarkerX>1606</MarkerX>
             <MarkerY>6852</MarkerY>
             <MarkerZ>30</MarkerZ>
         </Marker>
         <Marker>
             <MarkerX>1665</MarkerX>
             <MarkerY>6877</MarkerY>
             <MarkerZ>30</MarkerZ>
         </Marker>
         <Marker>
             <MarkerX>1548</MarkerX>
             <MarkerY>6980</MarkerY>
             <MarkerZ>30</MarkerZ>
         </Marker>
         <Marker>
             <MarkerX>1412</MarkerX>
             <MarkerY>6677</MarkerY>
             <MarkerZ>30</MarkerZ>
         </Marker>
         <Marker>
             <MarkerX>1061</MarkerX>
             <MarkerY>6553</MarkerY>
             <MarkerZ>30</MarkerZ>
         </Marker>
         <Marker>
             <MarkerX>1102</MarkerX>
             <MarkerY>6639</MarkerY>
             <MarkerZ>30</MarkerZ>
         </Marker>
         <Marker>
             <MarkerX>997</MarkerX>
             <MarkerY>6649</MarkerY>
             <MarkerZ>30</MarkerZ>
         </Marker>
         <Marker>
             <MarkerX>817</MarkerX>
             <MarkerY>6568</MarkerY>
             <MarkerZ>30</MarkerZ>
         </Marker>
         <Marker>
             <MarkerX>746</MarkerX>
             <MarkerY>6351</MarkerY>
             <MarkerZ>30</MarkerZ>
         </Marker>
         <Marker>
             <MarkerX>570</MarkerX>
             <MarkerY>6533</MarkerY>
             <MarkerZ>30</MarkerZ>
         </Marker>
         <Marker>
             <MarkerX>500</MarkerX>
             <MarkerY>6559</MarkerY>
             <MarkerZ>30</MarkerZ>
         </Marker>
         <Marker>
             <MarkerX>354</MarkerX>
             <MarkerY>6757</MarkerY>
             <MarkerZ>30</MarkerZ>
         </Marker>
         <Marker>
             <MarkerX>356</MarkerX>
             <MarkerY>6821</MarkerY>
             <MarkerZ>30</MarkerZ>
         </Marker>
         <Marker>
             <MarkerX>338</MarkerX>
             <MarkerY>6889</MarkerY>
             <MarkerZ>30</MarkerZ>
         </Marker>
         <Marker>
             <MarkerX>317</MarkerX>
             <MarkerY>6919</MarkerY>
             <MarkerZ>30</MarkerZ>
         </Marker>
         <Marker>
             <MarkerX>157</MarkerX>
             <MarkerY>6852</MarkerY>
             <MarkerZ>30</MarkerZ>
         </Marker>
         <Marker>
             <MarkerX>153</MarkerX>
             <MarkerY>6776</MarkerY>
             <MarkerZ>30</MarkerZ>
         </Marker>
         <Marker>
             <MarkerX>162</MarkerX>
             <MarkerY>6992</MarkerY>
             <MarkerZ>30</MarkerZ>
         </Marker>
         <Marker>
             <MarkerX>100</MarkerX>
             <MarkerY>7075</MarkerY>
             <MarkerZ>30</MarkerZ>
         </Marker>
         <Marker>
             <MarkerX>158</MarkerX>
             <MarkerY>7156</MarkerY>
             <MarkerZ>30</MarkerZ>
         </Marker>
         <Marker>
             <MarkerX>554</MarkerX>
             <MarkerY>7009</MarkerY>
             <MarkerZ>30</MarkerZ>
         </Marker>
         <Marker>
             <MarkerX>482</MarkerX>
             <MarkerY>7099</MarkerY>
             <MarkerZ>30</MarkerZ>
         </Marker>
         <Marker>
             <MarkerX>472</MarkerX>
             <MarkerY>6804</MarkerY>
             <MarkerZ>30</MarkerZ>
         </Marker>
         <Marker>
             <MarkerX>434</MarkerX>
             <MarkerY>6912</MarkerY>
             <MarkerZ>30</MarkerZ>
         </Marker>
         <Marker>
             <MarkerX>638</MarkerX>
             <MarkerY>6729</MarkerY>
             <MarkerZ>30</MarkerZ>
         </Marker>
         <Marker>
             <MarkerX>648</MarkerX>
             <MarkerY>6617</MarkerY>
             <MarkerZ>30</MarkerZ>
         </Marker>
         <Marker>
             <MarkerX>1032</MarkerX>
             <MarkerY>7048</MarkerY>
             <MarkerZ>30</MarkerZ>
         </Marker>
         <Marker>
             <MarkerX>917</MarkerX>
             <MarkerY>7184</MarkerY>
             <MarkerZ>30</MarkerZ>
         </Marker>
         <Marker>
             <MarkerX>1108</MarkerX>
             <MarkerY>7144</MarkerY>
             <MarkerZ>30</MarkerZ>
         </Marker>
         <Marker>
             <MarkerX>205</MarkerX>
             <MarkerY>7272</MarkerY>
             <MarkerZ>30</MarkerZ>
         </Marker>
         <Marker>
             <MarkerX>220</MarkerX>
             <MarkerY>7306</MarkerY>
             <MarkerZ>30</MarkerZ>
         </Marker>
         <Marker>
             <MarkerX>190</MarkerX>
             <MarkerY>7383</MarkerY>
             <MarkerZ>30</MarkerZ>
         </Marker>
         <Marker>
             <MarkerX>57</MarkerX>
             <MarkerY>7391</MarkerY>
             <MarkerZ>30</MarkerZ>
         </Marker>
         <Marker>
             <MarkerX>60</MarkerX>
             <MarkerY>7422</MarkerY>
             <MarkerZ>30</MarkerZ>
         </Marker>
         <Marker>
             <MarkerX>321</MarkerX>
             <MarkerY>7244</MarkerY>
             <MarkerZ>30</MarkerZ>
         </Marker>
         <Marker>
             <MarkerX>222</MarkerX>
             <MarkerY>7507</MarkerY>
             <MarkerZ>30</MarkerZ>
         </Marker>
         <Marker>
             <MarkerX>274</MarkerX>
             <MarkerY>7546</MarkerY>
             <MarkerZ>30</MarkerZ>
         </Marker>
         <Marker>
             <MarkerX>381</MarkerX>
             <MarkerY>7478</MarkerY>
             <MarkerZ>30</MarkerZ>
         </Marker>
         <Marker>
             <MarkerX>468</MarkerX>
             <MarkerY>7524</MarkerY>
             <MarkerZ>30</MarkerZ>
         </Marker>
         <Marker>
             <MarkerX>582</MarkerX>
             <MarkerY>7563</MarkerY>
             <MarkerZ>30</MarkerZ>
         </Marker>
         <Marker>
             <MarkerX>686</MarkerX>
             <MarkerY>7470</MarkerY>
             <MarkerZ>30</MarkerZ>
         </Marker>
         <Marker>
             <MarkerX>848</MarkerX>
             <MarkerY>7508</MarkerY>
             <MarkerZ>30</MarkerZ>
         </Marker>
         <Marker>
             <MarkerX>757</MarkerX>
             <MarkerY>7642</MarkerY>
             <MarkerZ>30</MarkerZ>
         </Marker>
         <Marker>
             <MarkerX>642</MarkerX>
             <MarkerY>7598</MarkerY>
             <MarkerZ>30</MarkerZ>
         </Marker>
         <Marker>
             <MarkerX>754</MarkerX>
             <MarkerY>7700</MarkerY>
             <MarkerZ>30</MarkerZ>
         </Marker>
         <Marker>
             <MarkerX>825</MarkerX>
             <MarkerY>7978</MarkerY>
             <MarkerZ>30</MarkerZ>
         </Marker>
         <Marker>
             <MarkerX>1154</MarkerX>
             <MarkerY>7518</MarkerY>
             <MarkerZ>30</MarkerZ>
         </Marker>
         <Marker>
             <MarkerX>786</MarkerX>
             <MarkerY>7766</MarkerY>
             <MarkerZ>30</MarkerZ>
         </Marker>
         <Marker>
             <MarkerX>1192</MarkerX>
             <MarkerY>7436</MarkerY>
             <MarkerZ>30</MarkerZ>
         </Marker>
         <Marker>
             <MarkerX>1126</MarkerX>
             <MarkerY>7350</MarkerY>
             <MarkerZ>30</MarkerZ>
         </Marker>
         <Marker>
             <MarkerX>1081</MarkerX>
             <MarkerY>7906</MarkerY>
             <MarkerZ>30</MarkerZ>
         </Marker>
         <Marker>
             <MarkerX>1013</MarkerX>
             <MarkerY>8086</MarkerY>
             <MarkerZ>30</MarkerZ>
         </Marker>
         <Marker>
             <MarkerX>1224</MarkerX>
             <MarkerY>8073</MarkerY>
             <MarkerZ>30</MarkerZ>
         </Marker>
         <Marker>
             <MarkerX>1520</MarkerX>
             <MarkerY>8032</MarkerY>
             <MarkerZ>30</MarkerZ>
         </Marker>
         <Marker>
             <MarkerX>1473</MarkerX>
             <MarkerY>7870</MarkerY>
             <MarkerZ>30</MarkerZ>
         </Marker>
         <Marker>
             <MarkerX>1313</MarkerX>
             <MarkerY>7874</MarkerY>
             <MarkerZ>30</MarkerZ>
         </Marker>
         <Marker>
             <MarkerX>1290</MarkerX>
             <MarkerY>7924</MarkerY>
             <MarkerZ>30</MarkerZ>
         </Marker>
         <Marker>
             <MarkerX>1566</MarkerX>
             <MarkerY>7862</MarkerY>
             <MarkerZ>30</MarkerZ>
         </Marker>
         <Marker>
             <MarkerX>1536</MarkerX>
             <MarkerY>7913</MarkerY>
             <MarkerZ>30</MarkerZ>
         </Marker>
         <Marker>
             <MarkerX>1665</MarkerX>
             <MarkerY>7820</MarkerY>
             <MarkerZ>30</MarkerZ>
         </Marker>
         <Marker>
             <MarkerX>1698</MarkerX>
             <MarkerY>7753</MarkerY>
             <MarkerZ>30</MarkerZ>
         </Marker>
         <Marker>
             <MarkerX>1722</MarkerX>
             <MarkerY>7772</MarkerY>
             <MarkerZ>30</MarkerZ>
         </Marker>
         <Marker>
             <MarkerX>1780</MarkerX>
             <MarkerY>7893</MarkerY>
             <MarkerZ>30</MarkerZ>
         </Marker>
         <Marker>
             <MarkerX>1905</MarkerX>
             <MarkerY>7877</MarkerY>
             <MarkerZ>30</MarkerZ>
         </Marker>
         <Marker>
             <MarkerX>1888</MarkerX>
             <MarkerY>7905</MarkerY>
             <MarkerZ>30</MarkerZ>
         </Marker>
         <Marker>
             <MarkerX>1772</MarkerX>
             <MarkerY>7610</MarkerY>
             <MarkerZ>30</MarkerZ>
         </Marker>
         <Marker>
             <MarkerX>1960</MarkerX>
             <MarkerY>7678</MarkerY>
             <MarkerZ>30</MarkerZ>
         </Marker>
         <Marker>
             <MarkerX>1861</MarkerX>
             <MarkerY>7732</MarkerY>
             <MarkerZ>30</MarkerZ>
         </Marker>
         <Marker>
             <MarkerX>1886</MarkerX>
             <MarkerY>7674</MarkerY>
             <MarkerZ>30</MarkerZ>
         </Marker>
         <Marker>
             <MarkerX>1921</MarkerX>
             <MarkerY>7617</MarkerY>
             <MarkerZ>30</MarkerZ>
         </Marker>
         <Marker>
             <MarkerX>1724</MarkerX>
             <MarkerY>7530</MarkerY>
             <MarkerZ>30</MarkerZ>
         </Marker>
         <Marker>
             <MarkerX>1681</MarkerX>
             <MarkerY>7509</MarkerY>
             <MarkerZ>30</MarkerZ>
         </Marker>
         <Marker>
             <MarkerX>1882</MarkerX>
             <MarkerY>7389</MarkerY>
             <MarkerZ>30</MarkerZ>
         </Marker>
         <Marker>
             <MarkerX>1909</MarkerX>
             <MarkerY>7302</MarkerY>
             <MarkerZ>30</MarkerZ>
         </Marker>
         <Marker>
             <MarkerX>1670</MarkerX>
             <MarkerY>7341</MarkerY>
             <MarkerZ>30</MarkerZ>
         </Marker>
         <Marker>
             <MarkerX>1588</MarkerX>
             <MarkerY>7273</MarkerY>
             <MarkerZ>30</MarkerZ>
         </Marker>
         <Marker>
             <MarkerX>1726</MarkerX>
             <MarkerY>7193</MarkerY>
             <MarkerZ>30</MarkerZ>
         </Marker>
         <Marker>
             <MarkerX>1941</MarkerX>
             <MarkerY>6911</MarkerY>
             <MarkerZ>30</MarkerZ>
         </Marker>
         <Marker>
             <MarkerX>1936</MarkerX>
             <MarkerY>6802</MarkerY>
             <MarkerZ>30</MarkerZ>
         </Marker>
         <Marker>
             <MarkerX>1077</MarkerX>
             <MarkerY>7067</MarkerY>
             <MarkerZ>30</MarkerZ>
         </Marker>
         <Marker>
             <MarkerX>377</MarkerX>
             <MarkerY>7953</MarkerY>
             <MarkerZ>30</MarkerZ>
         </Marker>
         <Marker>
             <MarkerX>1048</MarkerX>
             <MarkerY>9053</MarkerY>
             <MarkerZ>30</MarkerZ>
         </Marker>
         <Marker>
             <MarkerX>1590</MarkerX>
             <MarkerY>9529</MarkerY>
             <MarkerZ>30</MarkerZ>
         </Marker>
         <Marker>
             <MarkerX>1328</MarkerX>
             <MarkerY>8433</MarkerY>
             <MarkerZ>30</MarkerZ>
         </Marker>
         <Marker>
             <MarkerX>1720</MarkerX>
             <MarkerY>8361</MarkerY>
             <MarkerZ>30</MarkerZ>
         </Marker>
         <Marker>
             <MarkerX>1266</MarkerX>
             <MarkerY>8230</MarkerY>
             <MarkerZ>30</MarkerZ>
         </Marker>
         <Marker>
             <MarkerX>1646</MarkerX>
             <MarkerY>8109</MarkerY>
             <MarkerZ>30</MarkerZ>
         </Marker>
         <Marker>
             <MarkerX>1793</MarkerX>
             <MarkerY>8594</MarkerY>
             <MarkerZ>30</MarkerZ>
         </Marker>
         <Marker>
             <MarkerX>1677</MarkerX>
             <MarkerY>8622</MarkerY>
             <MarkerZ>30</MarkerZ>
         </Marker>
         <Marker>
             <MarkerX>1969</MarkerX>
             <MarkerY>7908</MarkerY>
             <MarkerZ>30</MarkerZ>
         </Marker>
         <Marker>
             <MarkerX>893</MarkerX>
             <MarkerY>7397</MarkerY>
             <MarkerZ>30</MarkerZ>
         </Marker>
         <Marker>
             <MarkerX>926</MarkerX>
             <MarkerY>7353</MarkerY>
             <MarkerZ>30</MarkerZ>
         </Marker>
         <Marker>
             <MarkerX>865</MarkerX>
             <MarkerY>7432</MarkerY>
             <MarkerZ>30</MarkerZ>
         </Marker>
         <Marker>
             <MarkerX>693</MarkerX>
             <MarkerY>7231</MarkerY>
             <MarkerZ>30</MarkerZ>
         </Marker>
         <Marker>
             <MarkerX>650</MarkerX>
             <MarkerY>7227</MarkerY>
             <MarkerZ>30</MarkerZ>
         </Marker>
         <Marker>
             <MarkerX>670</MarkerX>
             <MarkerY>7289</MarkerY>
             <MarkerZ>30</MarkerZ>
         </Marker>
         <Marker>
             <MarkerX>1070</MarkerX>
             <MarkerY>5869</MarkerY>
             <MarkerZ>30</MarkerZ>
         </Marker>
         <Marker>
             <MarkerX>858</MarkerX>
             <MarkerY>5185</MarkerY>
             <MarkerZ>30</MarkerZ>
         </Marker>
         <Marker>
             <MarkerX>989</MarkerX>
             <MarkerY>4976</MarkerY>
             <MarkerZ>30</MarkerZ>
         </Marker>
         <Marker>
             <MarkerX>385</MarkerX>
             <MarkerY>2531</MarkerY>
             <MarkerZ>30</MarkerZ>
         </Marker>
     </Marker_Type>
     <Marker_Type>
         <Type>2</Type>
         <Marker>
             <MarkerX>318</MarkerX>
             <MarkerY>1126</MarkerY>
             <MarkerZ>16</MarkerZ>
         </Marker>
         <Marker>
             <MarkerX>361</MarkerX>
             <MarkerY>1116</MarkerY>
             <MarkerZ>16</MarkerZ>
         </Marker>
         <Marker>
             <MarkerX>260</MarkerX>
             <MarkerY>1084</MarkerY>
             <MarkerZ>22</MarkerZ>
         </Marker>
         <Marker>
             <MarkerX>73</MarkerX>
             <MarkerY>1102</MarkerY>
             <MarkerZ>11</MarkerZ>
         </Marker>
         <Marker>
             <MarkerX>93</MarkerX>
             <MarkerY>1024</MarkerY>
             <MarkerZ>11</MarkerZ>
         </Marker>
         <Marker>
             <MarkerX>288</MarkerX>
             <MarkerY>1262</MarkerY>
             <MarkerZ>11</MarkerZ>
         </Marker>
         <Marker>
             <MarkerX>173</MarkerX>
             <MarkerY>1372</MarkerY>
             <MarkerZ>15</MarkerZ>
         </Marker>
         <Marker>
             <MarkerX>296</MarkerX>
             <MarkerY>1356</MarkerY>
             <MarkerZ>15</MarkerZ>
         </Marker>
         <Marker>
             <MarkerX>445</MarkerX>
             <MarkerY>1322</MarkerY>
             <MarkerZ>22</MarkerZ>
         </Marker>
         <Marker>
             <MarkerX>605</MarkerX>
             <MarkerY>1266</MarkerY>
             <MarkerZ>29</MarkerZ>
         </Marker>
         <Marker>
             <MarkerX>430</MarkerX>
             <MarkerY>1508</MarkerY>
             <MarkerZ>20</MarkerZ>
         </Marker>
         <Marker>
             <MarkerX>352</MarkerX>
             <MarkerY>1582</MarkerY>
             <MarkerZ>20</MarkerZ>
         </Marker>
         <Marker>
             <MarkerX>518</MarkerX>
             <MarkerY>1612</MarkerY>
             <MarkerZ>18</MarkerZ>
         </Marker>
         <Marker>
             <MarkerX>701</MarkerX>
             <MarkerY>1551</MarkerY>
             <MarkerZ>10</MarkerZ>
         </Marker>
         <Marker>
             <MarkerX>734</MarkerX>
             <MarkerY>1551</MarkerY>
             <MarkerZ>10</MarkerZ>
         </Marker>
         <Marker>
             <MarkerX>763</MarkerX>
             <MarkerY>1511</MarkerY>
             <MarkerZ>10</MarkerZ>
         </Marker>
         <Marker>
             <MarkerX>594</MarkerX>
             <MarkerY>1372</MarkerY>
             <MarkerZ>11</MarkerZ>
         </Marker>
         <Marker>
             <MarkerX>521</MarkerX>
             <MarkerY>1427</MarkerY>
             <MarkerZ>11</MarkerZ>
         </Marker>
         <Marker>
             <MarkerX>917</MarkerX>
             <MarkerY>1603</MarkerY>
             <MarkerZ>21</MarkerZ>
         </Marker>
         <Marker>
             <MarkerX>913</MarkerX>
             <MarkerY>1539</MarkerY>
             <MarkerZ>25</MarkerZ>
         </Marker>
         <Marker>
             <MarkerX>859</MarkerX>
             <MarkerY>1476</MarkerY>
             <MarkerZ>19</MarkerZ>
         </Marker>
         <Marker>
             <MarkerX>811</MarkerX>
             <MarkerY>1400</MarkerY>
             <MarkerZ>15</MarkerZ>
         </Marker>
         <Marker>
             <MarkerX>1110</MarkerX>
             <MarkerY>1469</MarkerY>
             <MarkerZ>14</MarkerZ>
         </Marker>
         <Marker>
             <MarkerX>987</MarkerX>
             <MarkerY>1447</MarkerY>
             <MarkerZ>13</MarkerZ>
         </Marker>
         <Marker>
             <MarkerX>781</MarkerX>
             <MarkerY>1657</MarkerY>
             <MarkerZ>22</MarkerZ>
         </Marker>
         <Marker>
             <MarkerX>498</MarkerX>
             <MarkerY>1655</MarkerY>
             <MarkerZ>3</MarkerZ>
         </Marker>
         <Marker>
             <MarkerX>386</MarkerX>
             <MarkerY>1740</MarkerY>
             <MarkerZ>1</MarkerZ>
         </Marker>
         <Marker>
             <MarkerX>302</MarkerX>
             <MarkerY>1893</MarkerY>
             <MarkerZ>1</MarkerZ>
         </Marker>
         <Marker>
             <MarkerX>179</MarkerX>
             <MarkerY>1771</MarkerY>
             <MarkerZ>1</MarkerZ>
         </Marker>
         <Marker>
             <MarkerX>195</MarkerX>
             <MarkerY>1561</MarkerY>
             <MarkerZ>1</MarkerZ>
         </Marker>
         <Marker>
             <MarkerX>215</MarkerX>
             <MarkerY>1328</MarkerY>
             <MarkerZ>5</MarkerZ>
         </Marker>
         <Marker>
             <MarkerX>692</MarkerX>
             <MarkerY>1264</MarkerY>
             <MarkerZ>15</MarkerZ>
         </Marker>
         <Marker>
             <MarkerX>510</MarkerX>
             <MarkerY>1350</MarkerY>
             <MarkerZ>15</MarkerZ>
         </Marker>
         <Marker>
             <MarkerX>448</MarkerX>
             <MarkerY>952</MarkerY>
             <MarkerZ>21</MarkerZ>
         </Marker>
         <Marker>
             <MarkerX>512</MarkerX>
             <MarkerY>1002</MarkerY>
             <MarkerZ>7</MarkerZ>
         </Marker>
         <Marker>
             <MarkerX>649</MarkerX>
             <MarkerY>1043</MarkerY>
             <MarkerZ>24</MarkerZ>
         </Marker>
         <Marker>
             <MarkerX>382</MarkerX>
             <MarkerY>1799</MarkerY>
             <MarkerZ>23</MarkerZ>
         </Marker>
         <Marker>
             <MarkerX>545</MarkerX>
             <MarkerY>1804</MarkerY>
             <MarkerZ>23</MarkerZ>
         </Marker>
         <Marker>
             <MarkerX>426</MarkerX>
             <MarkerY>1682</MarkerY>
             <MarkerZ>24</MarkerZ>
         </Marker>
         <Marker>
             <MarkerX>178</MarkerX>
             <MarkerY>2019</MarkerY>
             <MarkerZ>23</MarkerZ>
         </Marker>
         <Marker>
             <MarkerX>361</MarkerX>
             <MarkerY>2030</MarkerY>
             <MarkerZ>24</MarkerZ>
         </Marker>
         <Marker>
             <MarkerX>944</MarkerX>
             <MarkerY>1826</MarkerY>
             <MarkerZ>20</MarkerZ>
         </Marker>
         <Marker>
             <MarkerX>1246</MarkerX>
             <MarkerY>1936</MarkerY>
             <MarkerZ>19</MarkerZ>
         </Marker>
         <Marker>
             <MarkerX>1346</MarkerX>
             <MarkerY>1895</MarkerY>
             <MarkerZ>23</MarkerZ>
         </Marker>
         <Marker>
             <MarkerX>1198</MarkerX>
             <MarkerY>1744</MarkerY>
             <MarkerZ>18</MarkerZ>
         </Marker>
         <Marker>
             <MarkerX>1600</MarkerX>
             <MarkerY>1910</MarkerY>
             <MarkerZ>22</MarkerZ>
         </Marker>
         <Marker>
             <MarkerX>1760</MarkerX>
             <MarkerY>1936</MarkerY>
             <MarkerZ>18</MarkerZ>
         </Marker>
         <Marker>
             <MarkerX>1676</MarkerX>
             <MarkerY>1926</MarkerY>
             <MarkerZ>17</MarkerZ>
         </Marker>
         <Marker>
             <MarkerX>1189</MarkerX>
             <MarkerY>1316</MarkerY>
             <MarkerZ>11</MarkerZ>
         </Marker>
         <Marker>
             <MarkerX>1256</MarkerX>
             <MarkerY>1456</MarkerY>
             <MarkerZ>7</MarkerZ>
         </Marker>
         <Marker>
             <MarkerX>1810</MarkerX>
             <MarkerY>1626</MarkerY>
             <MarkerZ>8</MarkerZ>
         </Marker>
         <Marker>
             <MarkerX>1700</MarkerX>
             <MarkerY>1594</MarkerY>
             <MarkerZ>9</MarkerZ>
         </Marker>
         <Marker>
             <MarkerX>1832</MarkerX>
             <MarkerY>1746</MarkerY>
             <MarkerZ>15</MarkerZ>
         </Marker>
         <Marker>
             <MarkerX>1952</MarkerX>
             <MarkerY>1568</MarkerY>
             <MarkerZ>26</MarkerZ>
         </Marker>
         <Marker>
             <MarkerX>1540</MarkerX>
             <MarkerY>1503</MarkerY>
             <MarkerZ>5</MarkerZ>
         </Marker>
         <Marker>
             <MarkerX>646</MarkerX>
             <MarkerY>1812</MarkerY>
             <MarkerZ>14</MarkerZ>
         </Marker>
         <Marker>
             <MarkerX>805</MarkerX>
             <MarkerY>1880</MarkerY>
             <MarkerZ>14</MarkerZ>
         </Marker>
         <Marker>
             <MarkerX>974</MarkerX>
             <MarkerY>1844</MarkerY>
             <MarkerZ>14</MarkerZ>
         </Marker>
         <Marker>
             <MarkerX>1102</MarkerX>
             <MarkerY>1831</MarkerY>
             <MarkerZ>12</MarkerZ>
         </Marker>
         <Marker>
             <MarkerX>1052</MarkerX>
             <MarkerY>1744</MarkerY>
             <MarkerZ>17</MarkerZ>
         </Marker>
         <Marker>
             <MarkerX>1108</MarkerX>
             <MarkerY>1663</MarkerY>
             <MarkerZ>10</MarkerZ>
         </Marker>
         <Marker>
             <MarkerX>1308</MarkerX>
             <MarkerY>1724</MarkerY>
             <MarkerZ>8</MarkerZ>
         </Marker>
         <Marker>
             <MarkerX>1306</MarkerX>
             <MarkerY>1651</MarkerY>
             <MarkerZ>13</MarkerZ>
         </Marker>
         <Marker>
             <MarkerX>1246</MarkerX>
             <MarkerY>1634</MarkerY>
             <MarkerZ>18</MarkerZ>
         </Marker>
         <Marker>
             <MarkerX>788</MarkerX>
             <MarkerY>1060</MarkerY>
             <MarkerZ>19</MarkerZ>
         </Marker>
         <Marker>
             <MarkerX>720</MarkerX>
             <MarkerY>1183</MarkerY>
             <MarkerZ>21</MarkerZ>
         </Marker>
         <Marker>
             <MarkerX>865</MarkerX>
             <MarkerY>1124</MarkerY>
             <MarkerZ>21</MarkerZ>
         </Marker>
         <Marker>
             <MarkerX>1149</MarkerX>
             <MarkerY>1125</MarkerY>
             <MarkerZ>19</MarkerZ>
         </Marker>
         <Marker>
             <MarkerX>1256</MarkerX>
             <MarkerY>1243</MarkerY>
             <MarkerZ>17</MarkerZ>
         </Marker>
         <Marker>
             <MarkerX>800</MarkerX>
             <MarkerY>1965</MarkerY>
             <MarkerZ>15</MarkerZ>
         </Marker>
         <Marker>
             <MarkerX>905</MarkerX>
             <MarkerY>1997</MarkerY>
             <MarkerZ>14</MarkerZ>
         </Marker>
         <Marker>
             <MarkerX>572</MarkerX>
             <MarkerY>1949</MarkerY>
             <MarkerZ>13</MarkerZ>
         </Marker>
         <Marker>
             <MarkerX>261</MarkerX>
             <MarkerY>2041</MarkerY>
             <MarkerZ>9</MarkerZ>
         </Marker>
         <Marker>
             <MarkerX>264</MarkerX>
             <MarkerY>1861</MarkerY>
             <MarkerZ>9</MarkerZ>
         </Marker>
         <Marker>
             <MarkerX>181</MarkerX>
             <MarkerY>2113</MarkerY>
             <MarkerZ>20</MarkerZ>
         </Marker>
         <Marker>
             <MarkerX>196</MarkerX>
             <MarkerY>2434</MarkerY>
             <MarkerZ>19</MarkerZ>
         </Marker>
         <Marker>
             <MarkerX>280</MarkerX>
             <MarkerY>2474</MarkerY>
             <MarkerZ>5</MarkerZ>
         </Marker>
         <Marker>
             <MarkerX>106</MarkerX>
             <MarkerY>2433</MarkerY>
             <MarkerZ>18</MarkerZ>
         </Marker>
         <Marker>
             <MarkerX>672</MarkerX>
             <MarkerY>2357</MarkerY>
             <MarkerZ>21</MarkerZ>
         </Marker>
         <Marker>
             <MarkerX>921</MarkerX>
             <MarkerY>2312</MarkerY>
             <MarkerZ>15</MarkerZ>
         </Marker>
         <Marker>
             <MarkerX>1273</MarkerX>
             <MarkerY>2510</MarkerY>
             <MarkerZ>12</MarkerZ>
         </Marker>
         <Marker>
             <MarkerX>1165</MarkerX>
             <MarkerY>2465</MarkerY>
             <MarkerZ>12</MarkerZ>
         </Marker>
         <Marker>
             <MarkerX>472</MarkerX>
             <MarkerY>2274</MarkerY>
             <MarkerZ>16</MarkerZ>
         </Marker>
         <Marker>
             <MarkerX>566</MarkerX>
             <MarkerY>2538</MarkerY>
             <MarkerZ>14</MarkerZ>
         </Marker>
         <Marker>
             <MarkerX>534</MarkerX>
             <MarkerY>2462</MarkerY>
             <MarkerZ>14</MarkerZ>
         </Marker>
         <Marker>
             <MarkerX>720</MarkerX>
             <MarkerY>2580</MarkerY>
             <MarkerZ>10</MarkerZ>
         </Marker>
         <Marker>
             <MarkerX>218</MarkerX>
             <MarkerY>2630</MarkerY>
             <MarkerZ>12</MarkerZ>
         </Marker>
         <Marker>
             <MarkerX>122</MarkerX>
             <MarkerY>2562</MarkerY>
             <MarkerZ>12</MarkerZ>
         </Marker>
         <Marker>
             <MarkerX>124</MarkerX>
             <MarkerY>2680</MarkerY>
             <MarkerZ>17</MarkerZ>
         </Marker>
         <Marker>
             <MarkerX>405</MarkerX>
             <MarkerY>2699</MarkerY>
             <MarkerZ>16</MarkerZ>
         </Marker>
         <Marker>
             <MarkerX>200</MarkerX>
             <MarkerY>2788</MarkerY>
             <MarkerZ>14</MarkerZ>
         </Marker>
         <Marker>
             <MarkerX>246</MarkerX>
             <MarkerY>2863</MarkerY>
             <MarkerZ>13</MarkerZ>
         </Marker>
         <Marker>
             <MarkerX>268</MarkerX>
             <MarkerY>2939</MarkerY>
             <MarkerZ>13</MarkerZ>
         </Marker>
         <Marker>
             <MarkerX>216</MarkerX>
             <MarkerY>2916</MarkerY>
             <MarkerZ>13</MarkerZ>
         </Marker>
         <Marker>
             <MarkerX>136</MarkerX>
             <MarkerY>2906</MarkerY>
             <MarkerZ>14</MarkerZ>
         </Marker>
         <Marker>
             <MarkerX>113</MarkerX>
             <MarkerY>2966</MarkerY>
             <MarkerZ>22</MarkerZ>
         </Marker>
         <Marker>
             <MarkerX>858</MarkerX>
             <MarkerY>2918</MarkerY>
             <MarkerZ>19</MarkerZ>
         </Marker>
         <Marker>
             <MarkerX>621</MarkerX>
             <MarkerY>2765</MarkerY>
             <MarkerZ>21</MarkerZ>
         </Marker>
         <Marker>
             <MarkerX>685</MarkerX>
             <MarkerY>2738</MarkerY>
             <MarkerZ>21</MarkerZ>
         </Marker>
         <Marker>
             <MarkerX>556</MarkerX>
             <MarkerY>2130</MarkerY>
             <MarkerZ>1</MarkerZ>
         </Marker>
         <Marker>
             <MarkerX>404</MarkerX>
             <MarkerY>2172</MarkerY>
             <MarkerZ>1</MarkerZ>
         </Marker>
         <Marker>
             <MarkerX>380</MarkerX>
             <MarkerY>2120</MarkerY>
             <MarkerZ>1</MarkerZ>
         </Marker>
         <Marker>
             <MarkerX>168</MarkerX>
             <MarkerY>2223</MarkerY>
             <MarkerZ>1</MarkerZ>
         </Marker>
         <Marker>
             <MarkerX>1156</MarkerX>
             <MarkerY>1851</MarkerY>
             <MarkerZ>1</MarkerZ>
         </Marker>
         <Marker>
             <MarkerX>1412</MarkerX>
             <MarkerY>1928</MarkerY>
             <MarkerZ>1</MarkerZ>
         </Marker>
         <Marker>
             <MarkerX>1422</MarkerX>
             <MarkerY>1842</MarkerY>
             <MarkerZ>10</MarkerZ>
         </Marker>
         <Marker>
             <MarkerX>1424</MarkerX>
             <MarkerY>1710</MarkerY>
             <MarkerZ>13</MarkerZ>
         </Marker>
         <Marker>
             <MarkerX>1556</MarkerX>
             <MarkerY>1695</MarkerY>
             <MarkerZ>14</MarkerZ>
         </Marker>
         <Marker>
             <MarkerX>1552</MarkerX>
             <MarkerY>2024</MarkerY>
             <MarkerZ>13</MarkerZ>
         </Marker>
         <Marker>
             <MarkerX>1802</MarkerX>
             <MarkerY>2015</MarkerY>
             <MarkerZ>9</MarkerZ>
         </Marker>
         <Marker>
             <MarkerX>1604</MarkerX>
             <MarkerY>1822</MarkerY>
             <MarkerZ>9</MarkerZ>
         </Marker>
         <Marker>
             <MarkerX>1910</MarkerX>
             <MarkerY>1898</MarkerY>
             <MarkerZ>7</MarkerZ>
         </Marker>
         <Marker>
             <MarkerX>1866</MarkerX>
             <MarkerY>1775</MarkerY>
             <MarkerZ>5</MarkerZ>
         </Marker>
         <Marker>
             <MarkerX>1920</MarkerX>
             <MarkerY>1794</MarkerY>
             <MarkerZ>4</MarkerZ>
         </Marker>
         <Marker>
             <MarkerX>1942</MarkerX>
             <MarkerY>2178</MarkerY>
             <MarkerZ>2</MarkerZ>
         </Marker>
         <Marker>
             <MarkerX>1929</MarkerX>
             <MarkerY>2038</MarkerY>
             <MarkerZ>14</MarkerZ>
         </Marker>
         <Marker>
             <MarkerX>1796</MarkerX>
             <MarkerY>2055</MarkerY>
             <MarkerZ>21</MarkerZ>
         </Marker>
         <Marker>
             <MarkerX>1865</MarkerX>
             <MarkerY>2062</MarkerY>
             <MarkerZ>15</MarkerZ>
         </Marker>
         <Marker>
             <MarkerX>1988</MarkerX>
             <MarkerY>2090</MarkerY>
             <MarkerZ>11</MarkerZ>
         </Marker>
         <Marker>
             <MarkerX>1689</MarkerX>
             <MarkerY>2195</MarkerY>
             <MarkerZ>7</MarkerZ>
         </Marker>
         <Marker>
             <MarkerX>1580</MarkerX>
             <MarkerY>2227</MarkerY>
             <MarkerZ>1</MarkerZ>
         </Marker>
         <Marker>
             <MarkerX>1549</MarkerX>
             <MarkerY>2335</MarkerY>
             <MarkerZ>3</MarkerZ>
         </Marker>
         <Marker>
             <MarkerX>1282</MarkerX>
             <MarkerY>2450</MarkerY>
             <MarkerZ>1</MarkerZ>
         </Marker>
         <Marker>
             <MarkerX>1442</MarkerX>
             <MarkerY>2487</MarkerY>
             <MarkerZ>1</MarkerZ>
         </Marker>
         <Marker>
             <MarkerX>1629</MarkerX>
             <MarkerY>2503</MarkerY>
             <MarkerZ>3</MarkerZ>
         </Marker>
         <Marker>
             <MarkerX>1744</MarkerX>
             <MarkerY>2552</MarkerY>
             <MarkerZ>7</MarkerZ>
         </Marker>
         <Marker>
             <MarkerX>578</MarkerX>
             <MarkerY>1444</MarkerY>
             <MarkerZ>1</MarkerZ>
         </Marker>
         <Marker>
             <MarkerX>721</MarkerX>
             <MarkerY>1404</MarkerY>
             <MarkerZ>1</MarkerZ>
         </Marker>
         <Marker>
             <MarkerX>466</MarkerX>
             <MarkerY>1856</MarkerY>
             <MarkerZ>1</MarkerZ>
         </Marker>
         <Marker>
             <MarkerX>690</MarkerX>
             <MarkerY>1952</MarkerY>
             <MarkerZ>1</MarkerZ>
         </Marker>
         <Marker>
             <MarkerX>160</MarkerX>
             <MarkerY>1063</MarkerY>
             <MarkerZ>1</MarkerZ>
         </Marker>
         <Marker>
             <MarkerX>96</MarkerX>
             <MarkerY>928</MarkerY>
             <MarkerZ>1</MarkerZ>
         </Marker>
         <Marker>
             <MarkerX>974</MarkerX>
             <MarkerY>1337</MarkerY>
             <MarkerZ>5</MarkerZ>
         </Marker>
         <Marker>
             <MarkerX>901</MarkerX>
             <MarkerY>1281</MarkerY>
             <MarkerZ>3</MarkerZ>
         </Marker>
         <Marker>
             <MarkerX>1090</MarkerX>
             <MarkerY>1565</MarkerY>
             <MarkerZ>6</MarkerZ>
         </Marker>
         <Marker>
             <MarkerX>626</MarkerX>
             <MarkerY>1593</MarkerY>
             <MarkerZ>6</MarkerZ>
         </Marker>
         <Marker>
             <MarkerX>441</MarkerX>
             <MarkerY>1137</MarkerY>
             <MarkerZ>11</MarkerZ>
         </Marker>
         <Marker>
             <MarkerX>1037</MarkerX>
             <MarkerY>2171</MarkerY>
             <MarkerZ>28</MarkerZ>
         </Marker>
         <Marker>
             <MarkerX>416</MarkerX>
             <MarkerY>2343</MarkerY>
             <MarkerZ>1</MarkerZ>
         </Marker>
         <Marker>
             <MarkerX>249</MarkerX>
             <MarkerY>2566</MarkerY>
             <MarkerZ>1</MarkerZ>
         </Marker>
         <Marker>
             <MarkerX>253</MarkerX>
             <MarkerY>2420</MarkerY>
             <MarkerZ>13</MarkerZ>
         </Marker>
         <Marker>
             <MarkerX>1392</MarkerX>
             <MarkerY>2575</MarkerY>
             <MarkerZ>21</MarkerZ>
         </Marker>
         <Marker>
             <MarkerX>1900</MarkerX>
             <MarkerY>2307</MarkerY>
             <MarkerZ>15</MarkerZ>
         </Marker>
         <Marker>
             <MarkerX>1418</MarkerX>
             <MarkerY>1375</MarkerY>
             <MarkerZ>12</MarkerZ>
         </Marker>
         <Marker>
             <MarkerX>1886</MarkerX>
             <MarkerY>1674</MarkerY>
             <MarkerZ>18</MarkerZ>
         </Marker>
         <Marker>
             <MarkerX>1873</MarkerX>
             <MarkerY>2146</MarkerY>
             <MarkerZ>6</MarkerZ>
         </Marker>
         <Marker>
             <MarkerX>632</MarkerX>
             <MarkerY>2483</MarkerY>
             <MarkerZ>1</MarkerZ>
         </Marker>
         <Marker>
             <MarkerX>482</MarkerX>
             <MarkerY>2779</MarkerY>
             <MarkerZ>1</MarkerZ>
         </Marker>
         <Marker>
             <MarkerX>934</MarkerX>
             <MarkerY>2776</MarkerY>
             <MarkerZ>4</MarkerZ>
         </Marker>
         <Marker>
             <MarkerX>810</MarkerX>
             <MarkerY>2784</MarkerY>
             <MarkerZ>9</MarkerZ>
         </Marker>
         <Marker>
             <MarkerX>1150</MarkerX>
             <MarkerY>2743</MarkerY>
             <MarkerZ>5</MarkerZ>
         </Marker>
         <Marker>
             <MarkerX>1232</MarkerX>
             <MarkerY>2771</MarkerY>
             <MarkerZ>4</MarkerZ>
         </Marker>
         <Marker>
             <MarkerX>1204</MarkerX>
             <MarkerY>2903</MarkerY>
             <MarkerZ>1</MarkerZ>
         </Marker>
         <Marker>
             <MarkerX>1301</MarkerX>
             <MarkerY>2792</MarkerY>
             <MarkerZ>1</MarkerZ>
         </Marker>
         <Marker>
             <MarkerX>1525</MarkerX>
             <MarkerY>2679</MarkerY>
             <MarkerZ>1</MarkerZ>
         </Marker>
         <Marker>
             <MarkerX>1124</MarkerX>
             <MarkerY>2617</MarkerY>
             <MarkerZ>1</MarkerZ>
         </Marker>
         <Marker>
             <MarkerX>1089</MarkerX>
             <MarkerY>2876</MarkerY>
             <MarkerZ>1</MarkerZ>
         </Marker>
         <Marker>
             <MarkerX>893</MarkerX>
             <MarkerY>2409</MarkerY>
             <MarkerZ>5</MarkerZ>
         </Marker>
         <Marker>
             <MarkerX>1504</MarkerX>
             <MarkerY>2376</MarkerY>
             <MarkerZ>17</MarkerZ>
         </Marker>
         <Marker>
             <MarkerX>1838</MarkerX>
             <MarkerY>2685</MarkerY>
             <MarkerZ>14</MarkerZ>
         </Marker>
         <Marker>
             <MarkerX>1889</MarkerX>
             <MarkerY>2621</MarkerY>
             <MarkerZ>1</MarkerZ>
         </Marker>
         <Marker>
             <MarkerX>2000</MarkerX>
             <MarkerY>2677</MarkerY>
             <MarkerZ>1</MarkerZ>
         </Marker>
         <Marker>
             <MarkerX>1734</MarkerX>
             <MarkerY>2978</MarkerY>
             <MarkerZ>14</MarkerZ>
         </Marker>
         <Marker>
             <MarkerX>1691</MarkerX>
             <MarkerY>2907</MarkerY>
             <MarkerZ>10</MarkerZ>
         </Marker>
         <Marker>
             <MarkerX>1971</MarkerX>
             <MarkerY>2934</MarkerY>
             <MarkerZ>26</MarkerZ>
         </Marker>
         <Marker>
             <MarkerX>865</MarkerX>
             <MarkerY>7253</MarkerY>
             <MarkerZ>17</MarkerZ>
         </Marker>
         <Marker>
             <MarkerX>734</MarkerX>
             <MarkerY>7103</MarkerY>
             <MarkerZ>17</MarkerZ>
         </Marker>
         <Marker>
             <MarkerX>234</MarkerX>
             <MarkerY>7698</MarkerY>
             <MarkerZ>7</MarkerZ>
         </Marker>
         <Marker>
             <MarkerX>577</MarkerX>
             <MarkerY>7661</MarkerY>
             <MarkerZ>6</MarkerZ>
         </Marker>
         <Marker>
             <MarkerX>1052</MarkerX>
             <MarkerY>7527</MarkerY>
             <MarkerZ>19</MarkerZ>
         </Marker>
         <Marker>
             <MarkerX>884</MarkerX>
             <MarkerY>1401</MarkerY>
             <MarkerZ>13</MarkerZ>
         </Marker>
         <Marker>
             <MarkerX>1481</MarkerX>
             <MarkerY>1489</MarkerY>
             <MarkerZ>13</MarkerZ>
         </Marker>
         <Marker>
             <MarkerX>1577</MarkerX>
             <MarkerY>1435</MarkerY>
             <MarkerZ>19</MarkerZ>
         </Marker>
         <Marker>
             <MarkerX>1701</MarkerX>
             <MarkerY>1515</MarkerY>
             <MarkerZ>20</MarkerZ>
         </Marker>
         <Marker>
             <MarkerX>1764</MarkerX>
             <MarkerY>1599</MarkerY>
             <MarkerZ>19</MarkerZ>
         </Marker>
         <Marker>
             <MarkerX>689</MarkerX>
             <MarkerY>1629</MarkerY>
             <MarkerZ>17</MarkerZ>
         </Marker>
         <Marker>
             <MarkerX>1245</MarkerX>
             <MarkerY>1495</MarkerY>
             <MarkerZ>16</MarkerZ>
         </Marker>
         <Marker>
             <MarkerX>1300</MarkerX>
             <MarkerY>1503</MarkerY>
             <MarkerZ>16</MarkerZ>
         </Marker>
         <Marker>
             <MarkerX>1316</MarkerX>
             <MarkerY>1777</MarkerY>
             <MarkerZ>18</MarkerZ>
         </Marker>
         <Marker>
             <MarkerX>1261</MarkerX>
             <MarkerY>2183</MarkerY>
             <MarkerZ>1</MarkerZ>
         </Marker>
         <Marker>
             <MarkerX>1073</MarkerX>
             <MarkerY>2188</MarkerY>
             <MarkerZ>1</MarkerZ>
         </Marker>
         <Marker>
             <MarkerX>872</MarkerX>
             <MarkerY>2187</MarkerY>
             <MarkerZ>17</MarkerZ>
         </Marker>
         <Marker>
             <MarkerX>308</MarkerX>
             <MarkerY>2107</MarkerY>
             <MarkerZ>1</MarkerZ>
         </Marker>
         <Marker>
             <MarkerX>1848</MarkerX>
             <MarkerY>2395</MarkerY>
             <MarkerZ>1</MarkerZ>
         </Marker>
         <Marker>
             <MarkerX>1704</MarkerX>
             <MarkerY>2759</MarkerY>
             <MarkerZ>1</MarkerZ>
         </Marker>
         <Marker>
             <MarkerX>1888</MarkerX>
             <MarkerY>2782</MarkerY>
             <MarkerZ>18</MarkerZ>
         </Marker>
         <Marker>
             <MarkerX>882</MarkerX>
             <MarkerY>2639</MarkerY>
             <MarkerZ>18</MarkerZ>
         </Marker>
         <Marker>
             <MarkerX>584</MarkerX>
             <MarkerY>3025</MarkerY>
             <MarkerZ>17</MarkerZ>
         </Marker>
         <Marker>
             <MarkerX>577</MarkerX>
             <MarkerY>3170</MarkerY>
             <MarkerZ>13</MarkerZ>
         </Marker>
         <Marker>
             <MarkerX>354</MarkerX>
             <MarkerY>3291</MarkerY>
             <MarkerZ>14</MarkerZ>
         </Marker>
         <Marker>
             <MarkerX>290</MarkerX>
             <MarkerY>3159</MarkerY>
             <MarkerZ>12</MarkerZ>
         </Marker>
         <Marker>
             <MarkerX>130</MarkerX>
             <MarkerY>3246</MarkerY>
             <MarkerZ>9</MarkerZ>
         </Marker>
         <Marker>
             <MarkerX>53</MarkerX>
             <MarkerY>3247</MarkerY>
             <MarkerZ>7</MarkerZ>
         </Marker>
         <Marker>
             <MarkerX>221</MarkerX>
             <MarkerY>3393</MarkerY>
             <MarkerZ>14</MarkerZ>
         </Marker>
         <Marker>
             <MarkerX>172</MarkerX>
             <MarkerY>3443</MarkerY>
             <MarkerZ>7</MarkerZ>
         </Marker>
         <Marker>
             <MarkerX>377</MarkerX>
             <MarkerY>3394</MarkerY>
             <MarkerZ>10</MarkerZ>
         </Marker>
         <Marker>
             <MarkerX>565</MarkerX>
             <MarkerY>3461</MarkerY>
             <MarkerZ>12</MarkerZ>
         </Marker>
         <Marker>
             <MarkerX>738</MarkerX>
             <MarkerY>3437</MarkerY>
             <MarkerZ>16</MarkerZ>
         </Marker>
         <Marker>
             <MarkerX>848</MarkerX>
             <MarkerY>3494</MarkerY>
             <MarkerZ>16</MarkerZ>
         </Marker>
         <Marker>
             <MarkerX>401</MarkerX>
             <MarkerY>3461</MarkerY>
             <MarkerZ>1</MarkerZ>
         </Marker>
         <Marker>
             <MarkerX>258</MarkerX>
             <MarkerY>3582</MarkerY>
             <MarkerZ>1</MarkerZ>
         </Marker>
         <Marker>
             <MarkerX>1081</MarkerX>
             <MarkerY>3318</MarkerY>
             <MarkerZ>1</MarkerZ>
         </Marker>
         <Marker>
             <MarkerX>1092</MarkerX>
             <MarkerY>3118</MarkerY>
             <MarkerZ>2</MarkerZ>
         </Marker>
         <Marker>
             <MarkerX>940</MarkerX>
             <MarkerY>3069</MarkerY>
             <MarkerZ>1</MarkerZ>
         </Marker>
         <Marker>
             <MarkerX>934</MarkerX>
             <MarkerY>2990</MarkerY>
             <MarkerZ>9</MarkerZ>
         </Marker>
         <Marker>
             <MarkerX>776</MarkerX>
             <MarkerY>2991</MarkerY>
             <MarkerZ>7</MarkerZ>
         </Marker>
         <Marker>
             <MarkerX>1408</MarkerX>
             <MarkerY>3130</MarkerY>
             <MarkerZ>1</MarkerZ>
         </Marker>
         <Marker>
             <MarkerX>1521</MarkerX>
             <MarkerY>3102</MarkerY>
             <MarkerZ>6</MarkerZ>
         </Marker>
         <Marker>
             <MarkerX>1506</MarkerX>
             <MarkerY>3194</MarkerY>
             <MarkerZ>14</MarkerZ>
         </Marker>
         <Marker>
             <MarkerX>1372</MarkerX>
             <MarkerY>3326</MarkerY>
             <MarkerZ>3</MarkerZ>
         </Marker>
         <Marker>
             <MarkerX>1544</MarkerX>
             <MarkerY>3382</MarkerY>
             <MarkerZ>1</MarkerZ>
         </Marker>
         <Marker>
             <MarkerX>1644</MarkerX>
             <MarkerY>3217</MarkerY>
             <MarkerZ>1</MarkerZ>
         </Marker>
         <Marker>
             <MarkerX>1886</MarkerX>
             <MarkerY>3209</MarkerY>
             <MarkerZ>1</MarkerZ>
         </Marker>
         <Marker>
             <MarkerX>1670</MarkerX>
             <MarkerY>3365</MarkerY>
             <MarkerZ>3</MarkerZ>
         </Marker>
         <Marker>
             <MarkerX>1960</MarkerX>
             <MarkerY>3445</MarkerY>
             <MarkerZ>1</MarkerZ>
         </Marker>
         <Marker>
             <MarkerX>1937</MarkerX>
             <MarkerY>3471</MarkerY>
             <MarkerZ>1</MarkerZ>
         </Marker>
         <Marker>
             <MarkerX>1796</MarkerX>
             <MarkerY>3486</MarkerY>
             <MarkerZ>3</MarkerZ>
         </Marker>
         <Marker>
             <MarkerX>1126</MarkerX>
             <MarkerY>3287</MarkerY>
             <MarkerZ>19</MarkerZ>
         </Marker>
         <Marker>
             <MarkerX>996</MarkerX>
             <MarkerY>3477</MarkerY>
             <MarkerZ>1</MarkerZ>
         </Marker>
         <Marker>
             <MarkerX>705</MarkerX>
             <MarkerY>3474</MarkerY>
             <MarkerZ>1</MarkerZ>
         </Marker>
         <Marker>
             <MarkerX>392</MarkerX>
             <MarkerY>3025</MarkerY>
             <MarkerZ>2</MarkerZ>
         </Marker>
         <Marker>
             <MarkerX>1276</MarkerX>
             <MarkerY>3002</MarkerY>
             <MarkerZ>13</MarkerZ>
         </Marker>
         <Marker>
             <MarkerX>928</MarkerX>
             <MarkerY>3150</MarkerY>
             <MarkerZ>15</MarkerZ>
         </Marker>
         <Marker>
             <MarkerX>917</MarkerX>
             <MarkerY>3241</MarkerY>
             <MarkerZ>2</MarkerZ>
         </Marker>
         <Marker>
             <MarkerX>614</MarkerX>
             <MarkerY>3224</MarkerY>
             <MarkerZ>23</MarkerZ>
         </Marker>
         <Marker>
             <MarkerX>1410</MarkerX>
             <MarkerY>3420</MarkerY>
             <MarkerZ>21</MarkerZ>
         </Marker>
         <Marker>
             <MarkerX>1272</MarkerX>
             <MarkerY>3440</MarkerY>
             <MarkerZ>19</MarkerZ>
         </Marker>
         <Marker>
             <MarkerX>1646</MarkerX>
             <MarkerY>3609</MarkerY>
             <MarkerZ>22</MarkerZ>
         </Marker>
         <Marker>
             <MarkerX>1708</MarkerX>
             <MarkerY>2456</MarkerY>
             <MarkerZ>1</MarkerZ>
         </Marker>
         <Marker>
             <MarkerX>97</MarkerX>
             <MarkerY>3620</MarkerY>
             <MarkerZ>13</MarkerZ>
         </Marker>
         <Marker>
             <MarkerX>388</MarkerX>
             <MarkerY>3731</MarkerY>
             <MarkerZ>18</MarkerZ>
         </Marker>
         <Marker>
             <MarkerX>494</MarkerX>
             <MarkerY>3695</MarkerY>
             <MarkerZ>18</MarkerZ>
         </Marker>
         <Marker>
             <MarkerX>396</MarkerX>
             <MarkerY>3640</MarkerY>
             <MarkerZ>6</MarkerZ>
         </Marker>
         <Marker>
             <MarkerX>468</MarkerX>
             <MarkerY>3583</MarkerY>
             <MarkerZ>23</MarkerZ>
         </Marker>
         <Marker>
             <MarkerX>157</MarkerX>
             <MarkerY>3891</MarkerY>
             <MarkerZ>9</MarkerZ>
         </Marker>
         <Marker>
             <MarkerX>102</MarkerX>
             <MarkerY>3952</MarkerY>
             <MarkerZ>1</MarkerZ>
         </Marker>
         <Marker>
             <MarkerX>269</MarkerX>
             <MarkerY>4063</MarkerY>
             <MarkerZ>1</MarkerZ>
         </Marker>
         <Marker>
             <MarkerX>176</MarkerX>
             <MarkerY>4148</MarkerY>
             <MarkerZ>1</MarkerZ>
         </Marker>
         <Marker>
             <MarkerX>384</MarkerX>
             <MarkerY>4003</MarkerY>
             <MarkerZ>9</MarkerZ>
         </Marker>
         <Marker>
             <MarkerX>330</MarkerX>
             <MarkerY>3997</MarkerY>
             <MarkerZ>23</MarkerZ>
         </Marker>
         <Marker>
             <MarkerX>320</MarkerX>
             <MarkerY>4084</MarkerY>
             <MarkerZ>17</MarkerZ>
         </Marker>
         <Marker>
             <MarkerX>202</MarkerX>
             <MarkerY>4123</MarkerY>
             <MarkerZ>26</MarkerZ>
         </Marker>
         <Marker>
             <MarkerX>1472</MarkerX>
             <MarkerY>3808</MarkerY>
             <MarkerZ>21</MarkerZ>
         </Marker>
         <Marker>
             <MarkerX>1096</MarkerX>
             <MarkerY>1324</MarkerY>
             <MarkerZ>29</MarkerZ>
         </Marker>
         <Marker>
             <MarkerX>428</MarkerX>
             <MarkerY>1224</MarkerY>
             <MarkerZ>21</MarkerZ>
         </Marker>
         <Marker>
             <MarkerX>1000</MarkerX>
             <MarkerY>1547</MarkerY>
             <MarkerZ>21</MarkerZ>
         </Marker>
         <Marker>
             <MarkerX>1193</MarkerX>
             <MarkerY>2029</MarkerY>
             <MarkerZ>5</MarkerZ>
         </Marker>
         <Marker>
             <MarkerX>1111</MarkerX>
             <MarkerY>2007</MarkerY>
             <MarkerZ>24</MarkerZ>
         </Marker>
         <Marker>
             <MarkerX>1691</MarkerX>
             <MarkerY>1981</MarkerY>
             <MarkerZ>23</MarkerZ>
         </Marker>
         <Marker>
             <MarkerX>209</MarkerX>
             <MarkerY>2299</MarkerY>
             <MarkerZ>1</MarkerZ>
         </Marker>
         <Marker>
             <MarkerX>1566</MarkerX>
             <MarkerY>2507</MarkerY>
             <MarkerZ>12</MarkerZ>
         </Marker>
         <Marker>
             <MarkerX>114</MarkerX>
             <MarkerY>2775</MarkerY>
             <MarkerZ>10</MarkerZ>
         </Marker>
         <Marker>
             <MarkerX>1562</MarkerX>
             <MarkerY>2933</MarkerY>
             <MarkerZ>14</MarkerZ>
         </Marker>
         <Marker>
             <MarkerX>1862</MarkerX>
             <MarkerY>3020</MarkerY>
             <MarkerZ>1</MarkerZ>
         </Marker>
         <Marker>
             <MarkerX>1001</MarkerX>
             <MarkerY>3675</MarkerY>
             <MarkerZ>1</MarkerZ>
         </Marker>
         <Marker>
             <MarkerX>942</MarkerX>
             <MarkerY>3641</MarkerY>
             <MarkerZ>1</MarkerZ>
         </Marker>
         <Marker>
             <MarkerX>965</MarkerX>
             <MarkerY>3765</MarkerY>
             <MarkerZ>1</MarkerZ>
         </Marker>
         <Marker>
             <MarkerX>1292</MarkerX>
             <MarkerY>3731</MarkerY>
             <MarkerZ>4</MarkerZ>
         </Marker>
         <Marker>
             <MarkerX>1556</MarkerX>
             <MarkerY>3754</MarkerY>
             <MarkerZ>6</MarkerZ>
         </Marker>
         <Marker>
             <MarkerX>1646</MarkerX>
             <MarkerY>3727</MarkerY>
             <MarkerZ>6</MarkerZ>
         </Marker>
         <Marker>
             <MarkerX>1405</MarkerX>
             <MarkerY>3754</MarkerY>
             <MarkerZ>19</MarkerZ>
         </Marker>
         <Marker>
             <MarkerX>1813</MarkerX>
             <MarkerY>3831</MarkerY>
             <MarkerZ>1</MarkerZ>
         </Marker>
         <Marker>
             <MarkerX>1732</MarkerX>
             <MarkerY>3850</MarkerY>
             <MarkerZ>1</MarkerZ>
         </Marker>
         <Marker>
             <MarkerX>1636</MarkerX>
             <MarkerY>3853</MarkerY>
             <MarkerZ>1</MarkerZ>
         </Marker>
         <Marker>
             <MarkerX>1565</MarkerX>
             <MarkerY>3657</MarkerY>
             <MarkerZ>1</MarkerZ>
         </Marker>
         <Marker>
             <MarkerX>1364</MarkerX>
             <MarkerY>3725</MarkerY>
             <MarkerZ>1</MarkerZ>
         </Marker>
         <Marker>
             <MarkerX>1310</MarkerX>
             <MarkerY>3619</MarkerY>
             <MarkerZ>12</MarkerZ>
         </Marker>
         <Marker>
             <MarkerX>753</MarkerX>
             <MarkerY>3867</MarkerY>
             <MarkerZ>17</MarkerZ>
         </Marker>
         <Marker>
             <MarkerX>906</MarkerX>
             <MarkerY>3829</MarkerY>
             <MarkerZ>22</MarkerZ>
         </Marker>
         <Marker>
             <MarkerX>668</MarkerX>
             <MarkerY>3853</MarkerY>
             <MarkerZ>1</MarkerZ>
         </Marker>
         <Marker>
             <MarkerX>830</MarkerX>
             <MarkerY>4002</MarkerY>
             <MarkerZ>11</MarkerZ>
         </Marker>
         <Marker>
             <MarkerX>972</MarkerX>
             <MarkerY>3891</MarkerY>
             <MarkerZ>13</MarkerZ>
         </Marker>
         <Marker>
             <MarkerX>961</MarkerX>
             <MarkerY>4123</MarkerY>
             <MarkerZ>13</MarkerZ>
         </Marker>
         <Marker>
             <MarkerX>1396</MarkerX>
             <MarkerY>4123</MarkerY>
             <MarkerZ>12</MarkerZ>
         </Marker>
         <Marker>
             <MarkerX>848</MarkerX>
             <MarkerY>4262</MarkerY>
             <MarkerZ>16</MarkerZ>
         </Marker>
         <Marker>
             <MarkerX>421</MarkerX>
             <MarkerY>4277</MarkerY>
             <MarkerZ>12</MarkerZ>
         </Marker>
         <Marker>
             <MarkerX>490</MarkerX>
             <MarkerY>4095</MarkerY>
             <MarkerZ>16</MarkerZ>
         </Marker>
         <Marker>
             <MarkerX>266</MarkerX>
             <MarkerY>4281</MarkerY>
             <MarkerZ>3</MarkerZ>
         </Marker>
         <Marker>
             <MarkerX>117</MarkerX>
             <MarkerY>4298</MarkerY>
             <MarkerZ>1</MarkerZ>
         </Marker>
         <Marker>
             <MarkerX>1504</MarkerX>
             <MarkerY>3835</MarkerY>
             <MarkerZ>2</MarkerZ>
         </Marker>
         <Marker>
             <MarkerX>1569</MarkerX>
             <MarkerY>4135</MarkerY>
             <MarkerZ>2</MarkerZ>
         </Marker>
         <Marker>
             <MarkerX>1634</MarkerX>
             <MarkerY>3989</MarkerY>
             <MarkerZ>11</MarkerZ>
         </Marker>
         <Marker>
             <MarkerX>1837</MarkerX>
             <MarkerY>3946</MarkerY>
             <MarkerZ>16</MarkerZ>
         </Marker>
         <Marker>
             <MarkerX>1941</MarkerX>
             <MarkerY>3910</MarkerY>
             <MarkerZ>5</MarkerZ>
         </Marker>
         <Marker>
             <MarkerX>1981</MarkerX>
             <MarkerY>3846</MarkerY>
             <MarkerZ>19</MarkerZ>
         </Marker>
         <Marker>
             <MarkerX>1865</MarkerX>
             <MarkerY>3865</MarkerY>
             <MarkerZ>1</MarkerZ>
         </Marker>
         <Marker>
             <MarkerX>1256</MarkerX>
             <MarkerY>4131</MarkerY>
             <MarkerZ>16</MarkerZ>
         </Marker>
         <Marker>
             <MarkerX>1301</MarkerX>
             <MarkerY>4214</MarkerY>
             <MarkerZ>16</MarkerZ>
         </Marker>
         <Marker>
             <MarkerX>1398</MarkerX>
             <MarkerY>4273</MarkerY>
             <MarkerZ>10</MarkerZ>
         </Marker>
         <Marker>
             <MarkerX>1816</MarkerX>
             <MarkerY>4098</MarkerY>
             <MarkerZ>22</MarkerZ>
         </Marker>
         <Marker>
             <MarkerX>702</MarkerX>
             <MarkerY>4171</MarkerY>
             <MarkerZ>1</MarkerZ>
         </Marker>
         <Marker>
             <MarkerX>825</MarkerX>
             <MarkerY>4074</MarkerY>
             <MarkerZ>1</MarkerZ>
         </Marker>
         <Marker>
             <MarkerX>1753</MarkerX>
             <MarkerY>4003</MarkerY>
             <MarkerZ>15</MarkerZ>
         </Marker>
         <Marker>
             <MarkerX>1798</MarkerX>
             <MarkerY>4334</MarkerY>
             <MarkerZ>1</MarkerZ>
         </Marker>
         <Marker>
             <MarkerX>1898</MarkerX>
             <MarkerY>4255</MarkerY>
             <MarkerZ>1</MarkerZ>
         </Marker>
         <Marker>
             <MarkerX>1894</MarkerX>
             <MarkerY>4159</MarkerY>
             <MarkerZ>15</MarkerZ>
         </Marker>
         <Marker>
             <MarkerX>1294</MarkerX>
             <MarkerY>4342</MarkerY>
             <MarkerZ>1</MarkerZ>
         </Marker>
         <Marker>
             <MarkerX>585</MarkerX>
             <MarkerY>4109</MarkerY>
             <MarkerZ>3</MarkerZ>
         </Marker>
         <Marker>
             <MarkerX>889</MarkerX>
             <MarkerY>4142</MarkerY>
             <MarkerZ>1</MarkerZ>
         </Marker>
         <Marker>
             <MarkerX>584</MarkerX>
             <MarkerY>4357</MarkerY>
             <MarkerZ>18</MarkerZ>
         </Marker>
         <Marker>
             <MarkerX>520</MarkerX>
             <MarkerY>4162</MarkerY>
             <MarkerZ>1</MarkerZ>
         </Marker>
         <Marker>
             <MarkerX>782</MarkerX>
             <MarkerY>3914</MarkerY>
             <MarkerZ>9</MarkerZ>
         </Marker>
         <Marker>
             <MarkerX>1344</MarkerX>
             <MarkerY>3958</MarkerY>
             <MarkerZ>12</MarkerZ>
         </Marker>
         <Marker>
             <MarkerX>920</MarkerX>
             <MarkerY>4335</MarkerY>
             <MarkerZ>10</MarkerZ>
         </Marker>
         <Marker>
             <MarkerX>1248</MarkerX>
             <MarkerY>4329</MarkerY>
             <MarkerZ>1</MarkerZ>
         </Marker>
         <Marker>
             <MarkerX>485</MarkerX>
             <MarkerY>4482</MarkerY>
             <MarkerZ>1</MarkerZ>
         </Marker>
         <Marker>
             <MarkerX>764</MarkerX>
             <MarkerY>4404</MarkerY>
             <MarkerZ>3</MarkerZ>
         </Marker>
         <Marker>
             <MarkerX>1649</MarkerX>
             <MarkerY>4480</MarkerY>
             <MarkerZ>4</MarkerZ>
         </Marker>
         <Marker>
             <MarkerX>1820</MarkerX>
             <MarkerY>4474</MarkerY>
             <MarkerZ>5</MarkerZ>
         </Marker>
         <Marker>
             <MarkerX>1822</MarkerX>
             <MarkerY>4552</MarkerY>
             <MarkerZ>7</MarkerZ>
         </Marker>
         <Marker>
             <MarkerX>1642</MarkerX>
             <MarkerY>4550</MarkerY>
             <MarkerZ>1</MarkerZ>
         </Marker>
         <Marker>
             <MarkerX>1434</MarkerX>
             <MarkerY>4611</MarkerY>
             <MarkerZ>12</MarkerZ>
         </Marker>
         <Marker>
             <MarkerX>1330</MarkerX>
             <MarkerY>4538</MarkerY>
             <MarkerZ>22</MarkerZ>
         </Marker>
         <Marker>
             <MarkerX>1261</MarkerX>
             <MarkerY>4491</MarkerY>
             <MarkerZ>20</MarkerZ>
         </Marker>
         <Marker>
             <MarkerX>1165</MarkerX>
             <MarkerY>4458</MarkerY>
             <MarkerZ>24</MarkerZ>
         </Marker>
         <Marker>
             <MarkerX>633</MarkerX>
             <MarkerY>4611</MarkerY>
             <MarkerZ>15</MarkerZ>
         </Marker>
         <Marker>
             <MarkerX>552</MarkerX>
             <MarkerY>4740</MarkerY>
             <MarkerZ>8</MarkerZ>
         </Marker>
         <Marker>
             <MarkerX>684</MarkerX>
             <MarkerY>4710</MarkerY>
             <MarkerZ>8</MarkerZ>
         </Marker>
         <Marker>
             <MarkerX>721</MarkerX>
             <MarkerY>4751</MarkerY>
             <MarkerZ>2</MarkerZ>
         </Marker>
         <Marker>
             <MarkerX>652</MarkerX>
             <MarkerY>5012</MarkerY>
             <MarkerZ>1</MarkerZ>
         </Marker>
         <Marker>
             <MarkerX>696</MarkerX>
             <MarkerY>5274</MarkerY>
             <MarkerZ>20</MarkerZ>
         </Marker>
         <Marker>
             <MarkerX>473</MarkerX>
             <MarkerY>5376</MarkerY>
             <MarkerZ>4</MarkerZ>
         </Marker>
         <Marker>
             <MarkerX>1274</MarkerX>
             <MarkerY>4802</MarkerY>
             <MarkerZ>12</MarkerZ>
         </Marker>
         <Marker>
             <MarkerX>1328</MarkerX>
             <MarkerY>4924</MarkerY>
             <MarkerZ>12</MarkerZ>
         </Marker>
         <Marker>
             <MarkerX>1624</MarkerX>
             <MarkerY>4967</MarkerY>
             <MarkerZ>16</MarkerZ>
         </Marker>
         <Marker>
             <MarkerX>1678</MarkerX>
             <MarkerY>5070</MarkerY>
             <MarkerZ>15</MarkerZ>
         </Marker>
         <Marker>
             <MarkerX>1796</MarkerX>
             <MarkerY>4962</MarkerY>
             <MarkerZ>10</MarkerZ>
         </Marker>
         <Marker>
             <MarkerX>1569</MarkerX>
             <MarkerY>4715</MarkerY>
             <MarkerZ>7</MarkerZ>
         </Marker>
         <Marker>
             <MarkerX>1765</MarkerX>
             <MarkerY>4644</MarkerY>
             <MarkerZ>26</MarkerZ>
         </Marker>
         <Marker>
             <MarkerX>1942</MarkerX>
             <MarkerY>4422</MarkerY>
             <MarkerZ>18</MarkerZ>
         </Marker>
         <Marker>
             <MarkerX>266</MarkerX>
             <MarkerY>4984</MarkerY>
             <MarkerZ>23</MarkerZ>
         </Marker>
         <Marker>
             <MarkerX>1144</MarkerX>
             <MarkerY>5478</MarkerY>
             <MarkerZ>11</MarkerZ>
         </Marker>
         <Marker>
             <MarkerX>1348</MarkerX>
             <MarkerY>5211</MarkerY>
             <MarkerZ>17</MarkerZ>
         </Marker>
         <Marker>
             <MarkerX>1636</MarkerX>
             <MarkerY>5248</MarkerY>
             <MarkerZ>17</MarkerZ>
         </Marker>
         <Marker>
             <MarkerX>1321</MarkerX>
             <MarkerY>5346</MarkerY>
             <MarkerZ>10</MarkerZ>
         </Marker>
         <Marker>
             <MarkerX>1818</MarkerX>
             <MarkerY>5608</MarkerY>
             <MarkerZ>11</MarkerZ>
         </Marker>
         <Marker>
             <MarkerX>1205</MarkerX>
             <MarkerY>4646</MarkerY>
             <MarkerZ>12</MarkerZ>
         </Marker>
         <Marker>
             <MarkerX>1110</MarkerX>
             <MarkerY>4375</MarkerY>
             <MarkerZ>23</MarkerZ>
         </Marker>
         <Marker>
             <MarkerX>322</MarkerX>
             <MarkerY>4384</MarkerY>
             <MarkerZ>24</MarkerZ>
         </Marker>
         <Marker>
             <MarkerX>53</MarkerX>
             <MarkerY>4586</MarkerY>
             <MarkerZ>7</MarkerZ>
         </Marker>
         <Marker>
             <MarkerX>353</MarkerX>
             <MarkerY>5104</MarkerY>
             <MarkerZ>24</MarkerZ>
         </Marker>
         <Marker>
             <MarkerX>168</MarkerX>
             <MarkerY>4958</MarkerY>
             <MarkerZ>1</MarkerZ>
         </Marker>
         <Marker>
             <MarkerX>366</MarkerX>
             <MarkerY>4631</MarkerY>
             <MarkerZ>20</MarkerZ>
         </Marker>
         <Marker>
             <MarkerX>1204</MarkerX>
             <MarkerY>5011</MarkerY>
             <MarkerZ>11</MarkerZ>
         </Marker>
         <Marker>
             <MarkerX>1113</MarkerX>
             <MarkerY>4863</MarkerY>
             <MarkerZ>1</MarkerZ>
         </Marker>
         <Marker>
             <MarkerX>1492</MarkerX>
             <MarkerY>5184</MarkerY>
             <MarkerZ>1</MarkerZ>
         </Marker>
         <Marker>
             <MarkerX>1393</MarkerX>
             <MarkerY>5227</MarkerY>
             <MarkerZ>1</MarkerZ>
         </Marker>
         <Marker>
             <MarkerX>725</MarkerX>
             <MarkerY>5220</MarkerY>
             <MarkerZ>9</MarkerZ>
         </Marker>
         <Marker>
             <MarkerX>545</MarkerX>
             <MarkerY>5236</MarkerY>
             <MarkerZ>1</MarkerZ>
         </Marker>
         <Marker>
             <MarkerX>592</MarkerX>
             <MarkerY>5079</MarkerY>
             <MarkerZ>5</MarkerZ>
         </Marker>
         <Marker>
             <MarkerX>588</MarkerX>
             <MarkerY>4972</MarkerY>
             <MarkerZ>22</MarkerZ>
         </Marker>
         <Marker>
             <MarkerX>308</MarkerX>
             <MarkerY>5022</MarkerY>
             <MarkerZ>17</MarkerZ>
         </Marker>
         <Marker>
             <MarkerX>401</MarkerX>
             <MarkerY>5147</MarkerY>
             <MarkerZ>5</MarkerZ>
         </Marker>
         <Marker>
             <MarkerX>200</MarkerX>
             <MarkerY>5104</MarkerY>
             <MarkerZ>10</MarkerZ>
         </Marker>
         <Marker>
             <MarkerX>81</MarkerX>
             <MarkerY>5236</MarkerY>
             <MarkerZ>13</MarkerZ>
         </Marker>
         <Marker>
             <MarkerX>961</MarkerX>
             <MarkerY>5310</MarkerY>
             <MarkerZ>1</MarkerZ>
         </Marker>
         <Marker>
             <MarkerX>1801</MarkerX>
             <MarkerY>5343</MarkerY>
             <MarkerZ>19</MarkerZ>
         </Marker>
         <Marker>
             <MarkerX>1866</MarkerX>
             <MarkerY>5352</MarkerY>
             <MarkerZ>21</MarkerZ>
         </Marker>
         <Marker>
             <MarkerX>676</MarkerX>
             <MarkerY>5564</MarkerY>
             <MarkerZ>1</MarkerZ>
         </Marker>
         <Marker>
             <MarkerX>582</MarkerX>
             <MarkerY>5596</MarkerY>
             <MarkerZ>9</MarkerZ>
         </Marker>
         <Marker>
             <MarkerX>130</MarkerX>
             <MarkerY>5706</MarkerY>
             <MarkerZ>1</MarkerZ>
         </Marker>
         <Marker>
             <MarkerX>201</MarkerX>
             <MarkerY>5621</MarkerY>
             <MarkerZ>11</MarkerZ>
         </Marker>
         <Marker>
             <MarkerX>1368</MarkerX>
             <MarkerY>5646</MarkerY>
             <MarkerZ>3</MarkerZ>
         </Marker>
         <Marker>
             <MarkerX>1258</MarkerX>
             <MarkerY>5642</MarkerY>
             <MarkerZ>15</MarkerZ>
         </Marker>
         <Marker>
             <MarkerX>1841</MarkerX>
             <MarkerY>5673</MarkerY>
             <MarkerZ>11</MarkerZ>
         </Marker>
         <Marker>
             <MarkerX>1589</MarkerX>
             <MarkerY>5780</MarkerY>
             <MarkerZ>1</MarkerZ>
         </Marker>
         <Marker>
             <MarkerX>1900</MarkerX>
             <MarkerY>5869</MarkerY>
             <MarkerZ>1</MarkerZ>
         </Marker>
         <Marker>
             <MarkerX>1374</MarkerX>
             <MarkerY>5937</MarkerY>
             <MarkerZ>1</MarkerZ>
         </Marker>
         <Marker>
             <MarkerX>1292</MarkerX>
             <MarkerY>5920</MarkerY>
             <MarkerZ>1</MarkerZ>
         </Marker>
         <Marker>
             <MarkerX>782</MarkerX>
             <MarkerY>5850</MarkerY>
             <MarkerZ>8</MarkerZ>
         </Marker>
         <Marker>
             <MarkerX>225</MarkerX>
             <MarkerY>6178</MarkerY>
             <MarkerZ>3</MarkerZ>
         </Marker>
         <Marker>
             <MarkerX>473</MarkerX>
             <MarkerY>6082</MarkerY>
             <MarkerZ>9</MarkerZ>
         </Marker>
         <Marker>
             <MarkerX>737</MarkerX>
             <MarkerY>6232</MarkerY>
             <MarkerZ>1</MarkerZ>
         </Marker>
         <Marker>
             <MarkerX>752</MarkerX>
             <MarkerY>6188</MarkerY>
             <MarkerZ>21</MarkerZ>
         </Marker>
         <Marker>
             <MarkerX>1802</MarkerX>
             <MarkerY>6110</MarkerY>
             <MarkerZ>1</MarkerZ>
         </Marker>
         <Marker>
             <MarkerX>1368</MarkerX>
             <MarkerY>6429</MarkerY>
             <MarkerZ>5</MarkerZ>
         </Marker>
         <Marker>
             <MarkerX>1190</MarkerX>
             <MarkerY>6124</MarkerY>
             <MarkerZ>10</MarkerZ>
         </Marker>
         <Marker>
             <MarkerX>969</MarkerX>
             <MarkerY>6480</MarkerY>
             <MarkerZ>13</MarkerZ>
         </Marker>
         <Marker>
             <MarkerX>1802</MarkerX>
             <MarkerY>6650</MarkerY>
             <MarkerZ>1</MarkerZ>
         </Marker>
         <Marker>
             <MarkerX>1174</MarkerX>
             <MarkerY>6270</MarkerY>
             <MarkerZ>23</MarkerZ>
         </Marker>
         <Marker>
             <MarkerX>133</MarkerX>
             <MarkerY>6508</MarkerY>
             <MarkerZ>17</MarkerZ>
         </Marker>
         <Marker>
             <MarkerX>726</MarkerX>
             <MarkerY>6478</MarkerY>
             <MarkerZ>1</MarkerZ>
         </Marker>
         <Marker>
             <MarkerX>1118</MarkerX>
             <MarkerY>6333</MarkerY>
             <MarkerZ>10</MarkerZ>
         </Marker>
         <Marker>
             <MarkerX>1581</MarkerX>
             <MarkerY>6222</MarkerY>
             <MarkerZ>3</MarkerZ>
         </Marker>
         <Marker>
             <MarkerX>1490</MarkerX>
             <MarkerY>6526</MarkerY>
             <MarkerZ>4</MarkerZ>
         </Marker>
         <Marker>
             <MarkerX>1684</MarkerX>
             <MarkerY>6140</MarkerY>
             <MarkerZ>7</MarkerZ>
         </Marker>
         <Marker>
             <MarkerX>434</MarkerX>
             <MarkerY>6306</MarkerY>
             <MarkerZ>8</MarkerZ>
         </Marker>
         <Marker>
             <MarkerX>189</MarkerX>
             <MarkerY>6744</MarkerY>
             <MarkerZ>25</MarkerZ>
         </Marker>
         <Marker>
             <MarkerX>1300</MarkerX>
             <MarkerY>6849</MarkerY>
             <MarkerZ>16</MarkerZ>
         </Marker>
         <Marker>
             <MarkerX>1853</MarkerX>
             <MarkerY>6392</MarkerY>
             <MarkerZ>10</MarkerZ>
         </Marker>
         <Marker>
             <MarkerX>376</MarkerX>
             <MarkerY>6887</MarkerY>
             <MarkerZ>1</MarkerZ>
         </Marker>
         <Marker>
             <MarkerX>860</MarkerX>
             <MarkerY>7009</MarkerY>
             <MarkerZ>8</MarkerZ>
         </Marker>
         <Marker>
             <MarkerX>453</MarkerX>
             <MarkerY>7619</MarkerY>
             <MarkerZ>1</MarkerZ>
         </Marker>
         <Marker>
             <MarkerX>89</MarkerX>
             <MarkerY>7849</MarkerY>
             <MarkerZ>9</MarkerZ>
         </Marker>
         <Marker>
             <MarkerX>1422</MarkerX>
             <MarkerY>7702</MarkerY>
             <MarkerZ>22</MarkerZ>
         </Marker>
         <Marker>
             <MarkerX>945</MarkerX>
             <MarkerY>6947</MarkerY>
             <MarkerZ>22</MarkerZ>
         </Marker>
         <Marker>
             <MarkerX>1560</MarkerX>
             <MarkerY>7035</MarkerY>
             <MarkerZ>3</MarkerZ>
         </Marker>
         <Marker>
             <MarkerX>1153</MarkerX>
             <MarkerY>7118</MarkerY>
             <MarkerZ>20</MarkerZ>
         </Marker>
         <Marker>
             <MarkerX>1928</MarkerX>
             <MarkerY>7799</MarkerY>
             <MarkerZ>1</MarkerZ>
         </Marker>
         <Marker>
             <MarkerX>634</MarkerX>
             <MarkerY>7175</MarkerY>
             <MarkerZ>5</MarkerZ>
         </Marker>
         <Marker>
             <MarkerX>769</MarkerX>
             <MarkerY>8645</MarkerY>
             <MarkerZ>9</MarkerZ>
         </Marker>
         <Marker>
             <MarkerX>1165</MarkerX>
             <MarkerY>8245</MarkerY>
             <MarkerZ>17</MarkerZ>
         </Marker>
         <Marker>
             <MarkerX>922</MarkerX>
             <MarkerY>8133</MarkerY>
             <MarkerZ>21</MarkerZ>
         </Marker>
         <Marker>
             <MarkerX>1080</MarkerX>
             <MarkerY>9165</MarkerY>
             <MarkerZ>18</MarkerZ>
         </Marker>
         <Marker>
             <MarkerX>952</MarkerX>
             <MarkerY>9225</MarkerY>
             <MarkerZ>19</MarkerZ>
         </Marker>
         <Marker>
             <MarkerX>1381</MarkerX>
             <MarkerY>9273</MarkerY>
             <MarkerZ>25</MarkerZ>
         </Marker>
         <Marker>
             <MarkerX>890</MarkerX>
             <MarkerY>8954</MarkerY>
             <MarkerZ>7</MarkerZ>
         </Marker>
         <Marker>
             <MarkerX>485</MarkerX>
             <MarkerY>8899</MarkerY>
             <MarkerZ>1</MarkerZ>
         </Marker>
         <Marker>
             <MarkerX>326</MarkerX>
             <MarkerY>9230</MarkerY>
             <MarkerZ>2</MarkerZ>
         </Marker>
         <Marker>
             <MarkerX>684</MarkerX>
             <MarkerY>9062</MarkerY>
             <MarkerZ>15</MarkerZ>
         </Marker>
         <Marker>
             <MarkerX>841</MarkerX>
             <MarkerY>9246</MarkerY>
             <MarkerZ>3</MarkerZ>
         </Marker>
         <Marker>
             <MarkerX>842</MarkerX>
             <MarkerY>8647</MarkerY>
             <MarkerZ>16</MarkerZ>
         </Marker>
         <Marker>
             <MarkerX>528</MarkerX>
             <MarkerY>8809</MarkerY>
             <MarkerZ>20</MarkerZ>
         </Marker>
         <Marker>
             <MarkerX>89</MarkerX>
             <MarkerY>8985</MarkerY>
             <MarkerZ>20</MarkerZ>
         </Marker>
         <Marker>
             <MarkerX>1045</MarkerX>
             <MarkerY>8423</MarkerY>
             <MarkerZ>12</MarkerZ>
         </Marker>
         <Marker>
             <MarkerX>830</MarkerX>
             <MarkerY>8330</MarkerY>
             <MarkerZ>15</MarkerZ>
         </Marker>
         <Marker>
             <MarkerX>453</MarkerX>
             <MarkerY>8695</MarkerY>
             <MarkerZ>5</MarkerZ>
         </Marker>
         <Marker>
             <MarkerX>321</MarkerX>
             <MarkerY>8630</MarkerY>
             <MarkerZ>5</MarkerZ>
         </Marker>
         <Marker>
             <MarkerX>869</MarkerX>
             <MarkerY>8399</MarkerY>
             <MarkerZ>5</MarkerZ>
         </Marker>
         <Marker>
             <MarkerX>1933</MarkerX>
             <MarkerY>8906</MarkerY>
             <MarkerZ>1</MarkerZ>
         </Marker>
         <Marker>
             <MarkerX>1798</MarkerX>
             <MarkerY>8963</MarkerY>
             <MarkerZ>9</MarkerZ>
         </Marker>
         <Marker>
             <MarkerX>1498</MarkerX>
             <MarkerY>9001</MarkerY>
             <MarkerZ>8</MarkerZ>
         </Marker>
         <Marker>
             <MarkerX>1962</MarkerX>
             <MarkerY>9181</MarkerY>
             <MarkerZ>20</MarkerZ>
         </Marker>
         <Marker>
             <MarkerX>1962</MarkerX>
             <MarkerY>9323</MarkerY>
             <MarkerZ>12</MarkerZ>
         </Marker>
         <Marker>
             <MarkerX>1938</MarkerX>
             <MarkerY>9237</MarkerY>
             <MarkerZ>12</MarkerZ>
         </Marker>
         <Marker>
             <MarkerX>1781</MarkerX>
             <MarkerY>8663</MarkerY>
             <MarkerZ>19</MarkerZ>
         </Marker>
         <Marker>
             <MarkerX>621</MarkerX>
             <MarkerY>8310</MarkerY>
             <MarkerZ>25</MarkerZ>
         </Marker>
         <Marker>
             <MarkerX>434</MarkerX>
             <MarkerY>8134</MarkerY>
             <MarkerZ>13</MarkerZ>
         </Marker>
         <Marker>
             <MarkerX>477</MarkerX>
             <MarkerY>8661</MarkerY>
             <MarkerZ>28</MarkerZ>
         </Marker>
         <Marker>
             <MarkerX>378</MarkerX>
             <MarkerY>8714</MarkerY>
             <MarkerZ>28</MarkerZ>
         </Marker>
         <Marker>
             <MarkerX>873</MarkerX>
             <MarkerY>8821</MarkerY>
             <MarkerZ>25</MarkerZ>
         </Marker>
         <Marker>
             <MarkerX>210</MarkerX>
             <MarkerY>8898</MarkerY>
             <MarkerZ>7</MarkerZ>
         </Marker>
         <Marker>
             <MarkerX>610</MarkerX>
             <MarkerY>8375</MarkerY>
             <MarkerZ>21</MarkerZ>
         </Marker>
         <Marker>
             <MarkerX>693</MarkerX>
             <MarkerY>8282</MarkerY>
             <MarkerZ>22</MarkerZ>
         </Marker>
         <Marker>
             <MarkerX>564</MarkerX>
             <MarkerY>8722</MarkerY>
             <MarkerZ>25</MarkerZ>
         </Marker>
         <Marker>
             <MarkerX>1169</MarkerX>
             <MarkerY>8489</MarkerY>
             <MarkerZ>23</MarkerZ>
         </Marker>
         <Marker>
             <MarkerX>1593</MarkerX>
             <MarkerY>9161</MarkerY>
             <MarkerZ>30</MarkerZ>
         </Marker>
         <Marker>
             <MarkerX>1684</MarkerX>
             <MarkerY>8291</MarkerY>
             <MarkerZ>8</MarkerZ>
         </Marker>
         <Marker>
             <MarkerX>1296</MarkerX>
             <MarkerY>9041</MarkerY>
             <MarkerZ>17</MarkerZ>
         </Marker>
         <Marker>
             <MarkerX>1068</MarkerX>
             <MarkerY>9271</MarkerY>
             <MarkerZ>1</MarkerZ>
         </Marker>
         <Marker>
             <MarkerX>562</MarkerX>
             <MarkerY>9334</MarkerY>
             <MarkerZ>22</MarkerZ>
         </Marker>
         <Marker>
             <MarkerX>385</MarkerX>
             <MarkerY>9257</MarkerY>
             <MarkerZ>24</MarkerZ>
         </Marker>
         <Marker>
             <MarkerX>378</MarkerX>
             <MarkerY>8874</MarkerY>
             <MarkerZ>14</MarkerZ>
         </Marker>
         <Marker>
             <MarkerX>190</MarkerX>
             <MarkerY>9053</MarkerY>
             <MarkerZ>19</MarkerZ>
         </Marker>
         <Marker>
             <MarkerX>381</MarkerX>
             <MarkerY>9339</MarkerY>
             <MarkerZ>16</MarkerZ>
         </Marker>
         <Marker>
             <MarkerX>184</MarkerX>
             <MarkerY>8249</MarkerY>
             <MarkerZ>27</MarkerZ>
         </Marker>
         <Marker>
             <MarkerX>118</MarkerX>
             <MarkerY>8125</MarkerY>
             <MarkerZ>27</MarkerZ>
         </Marker>
         <Marker>
             <MarkerX>1110</MarkerX>
             <MarkerY>7181</MarkerY>
             <MarkerZ>2</MarkerZ>
         </Marker>
         <Marker>
             <MarkerX>1043</MarkerX>
             <MarkerY>8040</MarkerY>
             <MarkerZ>11</MarkerZ>
         </Marker>
         <Marker>
             <MarkerX>1803</MarkerX>
             <MarkerY>7797</MarkerY>
             <MarkerZ>12</MarkerZ>
         </Marker>
         <Marker>
             <MarkerX>1817</MarkerX>
             <MarkerY>7533</MarkerY>
             <MarkerZ>16</MarkerZ>
         </Marker>
         <Marker>
             <MarkerX>1651</MarkerX>
             <MarkerY>7896</MarkerY>
             <MarkerZ>21</MarkerZ>
         </Marker>
         <Marker>
             <MarkerX>1349</MarkerX>
             <MarkerY>7972</MarkerY>
             <MarkerZ>20</MarkerZ>
         </Marker>
         <Marker>
             <MarkerX>189</MarkerX>
             <MarkerY>7404</MarkerY>
             <MarkerZ>12</MarkerZ>
         </Marker>
         <Marker>
             <MarkerX>441</MarkerX>
             <MarkerY>7136</MarkerY>
             <MarkerZ>20</MarkerZ>
         </Marker>
         <Marker>
             <MarkerX>526</MarkerX>
             <MarkerY>7280</MarkerY>
             <MarkerZ>16</MarkerZ>
         </Marker>
         <Marker>
             <MarkerX>786</MarkerX>
             <MarkerY>8465</MarkerY>
             <MarkerZ>15</MarkerZ>
         </Marker>
         <Marker>
             <MarkerX>1839</MarkerX>
             <MarkerY>8206</MarkerY>
             <MarkerZ>14</MarkerZ>
         </Marker>
         <Marker>
             <MarkerX>1494</MarkerX>
             <MarkerY>8128</MarkerY>
             <MarkerZ>12</MarkerZ>
         </Marker>
         <Marker>
             <MarkerX>247</MarkerX>
             <MarkerY>8818</MarkerY>
             <MarkerZ>16</MarkerZ>
         </Marker>
         <Marker>
             <MarkerX>134</MarkerX>
             <MarkerY>8885</MarkerY>
             <MarkerZ>18</MarkerZ>
         </Marker>
         <Marker>
             <MarkerX>961</MarkerX>
             <MarkerY>8689</MarkerY>
             <MarkerZ>5</MarkerZ>
         </Marker>
         <Marker>
             <MarkerX>85</MarkerX>
             <MarkerY>8072</MarkerY>
             <MarkerZ>15</MarkerZ>
         </Marker>
         <Marker>
             <MarkerX>1402</MarkerX>
             <MarkerY>8029</MarkerY>
             <MarkerZ>15</MarkerZ>
         </Marker>
         <Marker>
             <MarkerX>743</MarkerX>
             <MarkerY>8845</MarkerY>
             <MarkerZ>18</MarkerZ>
         </Marker>
         <Marker>
             <MarkerX>761</MarkerX>
             <MarkerY>8088</MarkerY>
             <MarkerZ>25</MarkerZ>
         </Marker>
         <Marker>
             <MarkerX>1747</MarkerX>
             <MarkerY>8588</MarkerY>
             <MarkerZ>1</MarkerZ>
         </Marker>
         <Marker>
             <MarkerX>1029</MarkerX>
             <MarkerY>8538</MarkerY>
             <MarkerZ>20</MarkerZ>
         </Marker>
         <Marker>
             <MarkerX>822</MarkerX>
             <MarkerY>8588</MarkerY>
             <MarkerZ>1</MarkerZ>
         </Marker>
         <Marker>
             <MarkerX>785</MarkerX>
             <MarkerY>8273</MarkerY>
             <MarkerZ>16</MarkerZ>
         </Marker>
         <Marker>
             <MarkerX>166</MarkerX>
             <MarkerY>7940</MarkerY>
             <MarkerZ>27</MarkerZ>
         </Marker>
         <Marker>
             <MarkerX>845</MarkerX>
             <MarkerY>8937</MarkerY>
             <MarkerZ>27</MarkerZ>
         </Marker>
         <Marker>
             <MarkerX>1947</MarkerX>
             <MarkerY>8138</MarkerY>
             <MarkerZ>2</MarkerZ>
         </Marker>
         <Marker>
             <MarkerX>1591</MarkerX>
             <MarkerY>8232</MarkerY>
             <MarkerZ>1</MarkerZ>
         </Marker>
         <Marker>
             <MarkerX>1297</MarkerX>
             <MarkerY>8236</MarkerY>
             <MarkerZ>1</MarkerZ>
         </Marker>
         <Marker>
             <MarkerX>1270</MarkerX>
             <MarkerY>8498</MarkerY>
             <MarkerZ>3</MarkerZ>
         </Marker>
         <Marker>
             <MarkerX>1425</MarkerX>
             <MarkerY>8505</MarkerY>
             <MarkerZ>7</MarkerZ>
         </Marker>
         <Marker>
             <MarkerX>509</MarkerX>
             <MarkerY>7916</MarkerY>
             <MarkerZ>28</MarkerZ>
         </Marker>
         <Marker>
             <MarkerX>827</MarkerX>
             <MarkerY>8056</MarkerY>
             <MarkerZ>25</MarkerZ>
         </Marker>
         <Marker>
             <MarkerX>467</MarkerX>
             <MarkerY>8241</MarkerY>
             <MarkerZ>9</MarkerZ>
         </Marker>
         <Marker>
             <MarkerX>445</MarkerX>
             <MarkerY>8282</MarkerY>
             <MarkerZ>7</MarkerZ>
         </Marker>
         <Marker>
             <MarkerX>346</MarkerX>
             <MarkerY>8118</MarkerY>
             <MarkerZ>2</MarkerZ>
         </Marker>
         <Marker>
             <MarkerX>1761</MarkerX>
             <MarkerY>8712</MarkerY>
             <MarkerZ>14</MarkerZ>
         </Marker>
         <Marker>
             <MarkerX>1286</MarkerX>
             <MarkerY>8914</MarkerY>
             <MarkerZ>13</MarkerZ>
         </Marker>
         <Marker>
             <MarkerX>1465</MarkerX>
             <MarkerY>7953</MarkerY>
             <MarkerZ>12</MarkerZ>
         </Marker>
         <Marker>
             <MarkerX>1471</MarkerX>
             <MarkerY>8858</MarkerY>
             <MarkerZ>1</MarkerZ>
         </Marker>
         <Marker>
             <MarkerX>1515</MarkerX>
             <MarkerY>8733</MarkerY>
             <MarkerZ>1</MarkerZ>
         </Marker>
         <Marker>
             <MarkerX>657</MarkerX>
             <MarkerY>9367</MarkerY>
             <MarkerZ>3</MarkerZ>
         </Marker>
         <Marker>
             <MarkerX>658</MarkerX>
             <MarkerY>9147</MarkerY>
             <MarkerZ>25</MarkerZ>
         </Marker>
         <Marker>
             <MarkerX>286</MarkerX>
             <MarkerY>9168</MarkerY>
             <MarkerZ>5</MarkerZ>
         </Marker>
         <Marker>
             <MarkerX>180</MarkerX>
             <MarkerY>9463</MarkerY>
             <MarkerZ>1</MarkerZ>
         </Marker>
         <Marker>
             <MarkerX>1712</MarkerX>
             <MarkerY>9173</MarkerY>
             <MarkerZ>18</MarkerZ>
         </Marker>
         <Marker>
             <MarkerX>1637</MarkerX>
             <MarkerY>9231</MarkerY>
             <MarkerZ>9</MarkerZ>
         </Marker>
         <Marker>
             <MarkerX>202</MarkerX>
             <MarkerY>9524</MarkerY>
             <MarkerZ>8</MarkerZ>
         </Marker>
         <Marker>
             <MarkerX>232</MarkerX>
             <MarkerY>9631</MarkerY>
             <MarkerZ>8</MarkerZ>
         </Marker>
         <Marker>
             <MarkerX>441</MarkerX>
             <MarkerY>9488</MarkerY>
             <MarkerZ>23</MarkerZ>
         </Marker>
         <Marker>
             <MarkerX>1166</MarkerX>
             <MarkerY>9455</MarkerY>
             <MarkerZ>17</MarkerZ>
         </Marker>
         <Marker>
             <MarkerX>1301</MarkerX>
             <MarkerY>9561</MarkerY>
             <MarkerZ>24</MarkerZ>
         </Marker>
         <Marker>
             <MarkerX>1784</MarkerX>
             <MarkerY>9396</MarkerY>
             <MarkerZ>23</MarkerZ>
         </Marker>
         <Marker>
             <MarkerX>1902</MarkerX>
             <MarkerY>9493</MarkerY>
             <MarkerZ>8</MarkerZ>
         </Marker>
         <Marker>
             <MarkerX>1958</MarkerX>
             <MarkerY>9647</MarkerY>
             <MarkerZ>24</MarkerZ>
         </Marker>
         <Marker>
             <MarkerX>749</MarkerX>
             <MarkerY>9716</MarkerY>
             <MarkerZ>24</MarkerZ>
         </Marker>
         <Marker>
             <MarkerX>360</MarkerX>
             <MarkerY>9733</MarkerY>
             <MarkerZ>24</MarkerZ>
         </Marker>
         <Marker>
             <MarkerX>420</MarkerX>
             <MarkerY>9748</MarkerY>
             <MarkerZ>11</MarkerZ>
         </Marker>
         <Marker>
             <MarkerX>186</MarkerX>
             <MarkerY>9787</MarkerY>
             <MarkerZ>16</MarkerZ>
         </Marker>
         <Marker>
             <MarkerX>238</MarkerX>
             <MarkerY>9823</MarkerY>
             <MarkerZ>14</MarkerZ>
         </Marker>
         <Marker>
             <MarkerX>22</MarkerX>
             <MarkerY>9655</MarkerY>
             <MarkerZ>14</MarkerZ>
         </Marker>
         <Marker>
             <MarkerX>176</MarkerX>
             <MarkerY>9916</MarkerY>
             <MarkerZ>24</MarkerZ>
         </Marker>
         <Marker>
             <MarkerX>86</MarkerX>
             <MarkerY>9553</MarkerY>
             <MarkerZ>23</MarkerZ>
         </Marker>
         <Marker>
             <MarkerX>61</MarkerX>
             <MarkerY>9365</MarkerY>
             <MarkerZ>24</MarkerZ>
         </Marker>
         <Marker>
             <MarkerX>488</MarkerX>
             <MarkerY>9639</MarkerY>
             <MarkerZ>21</MarkerZ>
         </Marker>
         <Marker>
             <MarkerX>468</MarkerX>
             <MarkerY>10107</MarkerY>
             <MarkerZ>22</MarkerZ>
         </Marker>
         <Marker>
             <MarkerX>946</MarkerX>
             <MarkerY>9651</MarkerY>
             <MarkerZ>22</MarkerZ>
         </Marker>
         <Marker>
             <MarkerX>882</MarkerX>
             <MarkerY>8291</MarkerY>
             <MarkerZ>16</MarkerZ>
         </Marker>
         <Marker>
             <MarkerX>996</MarkerX>
             <MarkerY>8661</MarkerY>
             <MarkerZ>22</MarkerZ>
         </Marker>
         <Marker>
             <MarkerX>133</MarkerX>
             <MarkerY>8393</MarkerY>
             <MarkerZ>25</MarkerZ>
         </Marker>
         <Marker>
             <MarkerX>105</MarkerX>
             <MarkerY>8683</MarkerY>
             <MarkerZ>27</MarkerZ>
         </Marker>
         <Marker>
             <MarkerX>1383</MarkerX>
             <MarkerY>9179</MarkerY>
             <MarkerZ>1</MarkerZ>
         </Marker>
         <Marker>
             <MarkerX>1357</MarkerX>
             <MarkerY>9366</MarkerY>
             <MarkerZ>1</MarkerZ>
         </Marker>
         <Marker>
             <MarkerX>1163</MarkerX>
             <MarkerY>9379</MarkerY>
             <MarkerZ>8</MarkerZ>
         </Marker>
         <Marker>
             <MarkerX>1433</MarkerX>
             <MarkerY>9575</MarkerY>
             <MarkerZ>14</MarkerZ>
         </Marker>
         <Marker>
             <MarkerX>1387</MarkerX>
             <MarkerY>9743</MarkerY>
             <MarkerZ>23</MarkerZ>
         </Marker>
         <Marker>
             <MarkerX>1022</MarkerX>
             <MarkerY>9863</MarkerY>
             <MarkerZ>24</MarkerZ>
         </Marker>
         <Marker>
             <MarkerX>834</MarkerX>
             <MarkerY>9768</MarkerY>
             <MarkerZ>24</MarkerZ>
         </Marker>
         <Marker>
             <MarkerX>785</MarkerX>
             <MarkerY>10068</MarkerY>
             <MarkerZ>22</MarkerZ>
         </Marker>
         <Marker>
             <MarkerX>641</MarkerX>
             <MarkerY>10048</MarkerY>
             <MarkerZ>22</MarkerZ>
         </Marker>
         <Marker>
             <MarkerX>1093</MarkerX>
             <MarkerY>10288</MarkerY>
             <MarkerZ>21</MarkerZ>
         </Marker>
         <Marker>
             <MarkerX>1657</MarkerX>
             <MarkerY>9836</MarkerY>
             <MarkerZ>21</MarkerZ>
         </Marker>
         <Marker>
             <MarkerX>1815</MarkerX>
             <MarkerY>9994</MarkerY>
             <MarkerZ>21</MarkerZ>
         </Marker>
         <Marker>
             <MarkerX>1539</MarkerX>
             <MarkerY>9474</MarkerY>
             <MarkerZ>21</MarkerZ>
         </Marker>
         <Marker>
             <MarkerX>511</MarkerX>
             <MarkerY>9550</MarkerY>
             <MarkerZ>24</MarkerZ>
         </Marker>
         <Marker>
             <MarkerX>157</MarkerX>
             <MarkerY>10206</MarkerY>
             <MarkerZ>1</MarkerZ>
         </Marker>
         <Marker>
             <MarkerX>273</MarkerX>
             <MarkerY>10287</MarkerY>
             <MarkerZ>4</MarkerZ>
         </Marker>
         <Marker>
             <MarkerX>326</MarkerX>
             <MarkerY>10076</MarkerY>
             <MarkerZ>12</MarkerZ>
         </Marker>
         <Marker>
             <MarkerX>165</MarkerX>
             <MarkerY>9986</MarkerY>
             <MarkerZ>9</MarkerZ>
         </Marker>
         <Marker>
             <MarkerX>577</MarkerX>
             <MarkerY>9902</MarkerY>
             <MarkerZ>22</MarkerZ>
         </Marker>
         <Marker>
             <MarkerX>826</MarkerX>
             <MarkerY>9851</MarkerY>
             <MarkerZ>7</MarkerZ>
         </Marker>
         <Marker>
             <MarkerX>995</MarkerX>
             <MarkerY>10130</MarkerY>
             <MarkerZ>8</MarkerZ>
         </Marker>
         <Marker>
             <MarkerX>1231</MarkerX>
             <MarkerY>10098</MarkerY>
             <MarkerZ>12</MarkerZ>
         </Marker>
         <Marker>
             <MarkerX>1263</MarkerX>
             <MarkerY>9912</MarkerY>
             <MarkerZ>14</MarkerZ>
         </Marker>
         <Marker>
             <MarkerX>973</MarkerX>
             <MarkerY>10263</MarkerY>
             <MarkerZ>26</MarkerZ>
         </Marker>
         <Marker>
             <MarkerX>1430</MarkerX>
             <MarkerY>10015</MarkerY>
             <MarkerZ>25</MarkerZ>
         </Marker>
         <Marker>
             <MarkerX>1414</MarkerX>
             <MarkerY>10095</MarkerY>
             <MarkerZ>11</MarkerZ>
         </Marker>
         <Marker>
             <MarkerX>1685</MarkerX>
             <MarkerY>9624</MarkerY>
             <MarkerZ>8</MarkerZ>
         </Marker>
         <Marker>
             <MarkerX>1807</MarkerX>
             <MarkerY>9620</MarkerY>
             <MarkerZ>12</MarkerZ>
         </Marker>
         <Marker>
             <MarkerX>749</MarkerX>
             <MarkerY>9222</MarkerY>
             <MarkerZ>9</MarkerZ>
         </Marker>
         <Marker>
             <MarkerX>821</MarkerX>
             <MarkerY>9176</MarkerY>
             <MarkerZ>23</MarkerZ>
         </Marker>
         <Marker>
             <MarkerX>598</MarkerX>
             <MarkerY>9226</MarkerY>
             <MarkerZ>18</MarkerZ>
         </Marker>
         <Marker>
             <MarkerX>358</MarkerX>
             <MarkerY>9819</MarkerY>
             <MarkerZ>5</MarkerZ>
         </Marker>
         <Marker>
             <MarkerX>1231</MarkerX>
             <MarkerY>9312</MarkerY>
             <MarkerZ>4</MarkerZ>
         </Marker>
         <Marker>
             <MarkerX>1661</MarkerX>
             <MarkerY>9262</MarkerY>
             <MarkerZ>1</MarkerZ>
         </Marker>
         <Marker>
             <MarkerX>1786</MarkerX>
             <MarkerY>9715</MarkerY>
             <MarkerZ>5</MarkerZ>
         </Marker>
         <Marker>
             <MarkerX>1935</MarkerX>
             <MarkerY>9698</MarkerY>
             <MarkerZ>7</MarkerZ>
         </Marker>
         <Marker>
             <MarkerX>1938</MarkerX>
             <MarkerY>10008</MarkerY>
             <MarkerZ>1</MarkerZ>
         </Marker>
         <Marker>
             <MarkerX>1899</MarkerX>
             <MarkerY>10146</MarkerY>
             <MarkerZ>2</MarkerZ>
         </Marker>
         <Marker>
             <MarkerX>1885</MarkerX>
             <MarkerY>10079</MarkerY>
             <MarkerZ>1</MarkerZ>
         </Marker>
         <Marker>
             <MarkerX>1702</MarkerX>
             <MarkerY>9867</MarkerY>
             <MarkerZ>10</MarkerZ>
         </Marker>
         <Marker>
             <MarkerX>887</MarkerX>
             <MarkerY>9663</MarkerY>
             <MarkerZ>7</MarkerZ>
         </Marker>
         <Marker>
             <MarkerX>683</MarkerX>
             <MarkerY>9896</MarkerY>
             <MarkerZ>1</MarkerZ>
         </Marker>
         <Marker>
             <MarkerX>755</MarkerX>
             <MarkerY>9643</MarkerY>
             <MarkerZ>1</MarkerZ>
         </Marker>
         <Marker>
             <MarkerX>674</MarkerX>
             <MarkerY>9764</MarkerY>
             <MarkerZ>1</MarkerZ>
         </Marker>
         <Marker>
             <MarkerX>479</MarkerX>
             <MarkerY>9588</MarkerY>
             <MarkerZ>1</MarkerZ>
         </Marker>
         <Marker>
             <MarkerX>1178</MarkerX>
             <MarkerY>9530</MarkerY>
             <MarkerZ>1</MarkerZ>
         </Marker>
         <Marker>
             <MarkerX>954</MarkerX>
             <MarkerY>10127</MarkerY>
             <MarkerZ>22</MarkerZ>
         </Marker>
         <Marker>
             <MarkerX>697</MarkerX>
             <MarkerY>10282</MarkerY>
             <MarkerZ>24</MarkerZ>
         </Marker>
         <Marker>
             <MarkerX>267</MarkerX>
             <MarkerY>10159</MarkerY>
             <MarkerZ>1</MarkerZ>
         </Marker>
         <Marker>
             <MarkerX>190</MarkerX>
             <MarkerY>10282</MarkerY>
             <MarkerZ>1</MarkerZ>
         </Marker>
         <Marker>
             <MarkerX>89</MarkerX>
             <MarkerY>9935</MarkerY>
             <MarkerZ>1</MarkerZ>
         </Marker>
         <Marker>
             <MarkerX>35</MarkerX>
             <MarkerY>9946</MarkerY>
             <MarkerZ>1</MarkerZ>
         </Marker>
         <Marker>
             <MarkerX>858</MarkerX>
             <MarkerY>9722</MarkerY>
             <MarkerZ>1</MarkerZ>
         </Marker>
         <Marker>
             <MarkerX>149</MarkerX>
             <MarkerY>9610</MarkerY>
             <MarkerZ>10</MarkerZ>
         </Marker>
         <Marker>
             <MarkerX>587</MarkerX>
             <MarkerY>9974</MarkerY>
             <MarkerZ>2</MarkerZ>
         </Marker>
         <Marker>
             <MarkerX>1642</MarkerX>
             <MarkerY>9906</MarkerY>
             <MarkerZ>9</MarkerZ>
         </Marker>
         <Marker>
             <MarkerX>1105</MarkerX>
             <MarkerY>9894</MarkerY>
             <MarkerZ>1</MarkerZ>
         </Marker>
         <Marker>
             <MarkerX>1057</MarkerX>
             <MarkerY>10034</MarkerY>
             <MarkerZ>1</MarkerZ>
         </Marker>
         <Marker>
             <MarkerX>35</MarkerX>
             <MarkerY>10186</MarkerY>
             <MarkerZ>18</MarkerZ>
         </Marker>
         <Marker>
             <MarkerX>909</MarkerX>
             <MarkerY>9503</MarkerY>
             <MarkerZ>21</MarkerZ>
         </Marker>
         <Marker>
             <MarkerX>814</MarkerX>
             <MarkerY>10244</MarkerY>
             <MarkerZ>1</MarkerZ>
         </Marker>
         <Marker>
             <MarkerX>933</MarkerX>
             <MarkerY>10295</MarkerY>
             <MarkerZ>10</MarkerZ>
         </Marker>
         <Marker>
             <MarkerX>517</MarkerX>
             <MarkerY>10119</MarkerY>
             <MarkerZ>27</MarkerZ>
         </Marker>
         <Marker>
             <MarkerX>625</MarkerX>
             <MarkerY>9915</MarkerY>
             <MarkerZ>16</MarkerZ>
         </Marker>
         <Marker>
             <MarkerX>1742</MarkerX>
             <MarkerY>10381</MarkerY>
             <MarkerZ>24</MarkerZ>
         </Marker>
         <Marker>
             <MarkerX>1441</MarkerX>
             <MarkerY>10697</MarkerY>
             <MarkerZ>10</MarkerZ>
         </Marker>
         <Marker>
             <MarkerX>597</MarkerX>
             <MarkerY>10670</MarkerY>
             <MarkerZ>10</MarkerZ>
         </Marker>
         <Marker>
             <MarkerX>378</MarkerX>
             <MarkerY>10358</MarkerY>
             <MarkerZ>20</MarkerZ>
         </Marker>
         <Marker>
             <MarkerX>507</MarkerX>
             <MarkerY>10306</MarkerY>
             <MarkerZ>12</MarkerZ>
         </Marker>
         <Marker>
             <MarkerX>453</MarkerX>
             <MarkerY>10369</MarkerY>
             <MarkerZ>11</MarkerZ>
         </Marker>
         <Marker>
             <MarkerX>787</MarkerX>
             <MarkerY>10377</MarkerY>
             <MarkerZ>6</MarkerZ>
         </Marker>
         <Marker>
             <MarkerX>741</MarkerX>
             <MarkerY>10347</MarkerY>
             <MarkerZ>1</MarkerZ>
         </Marker>
         <Marker>
             <MarkerX>743</MarkerX>
             <MarkerY>10394</MarkerY>
             <MarkerZ>24</MarkerZ>
         </Marker>
         <Marker>
             <MarkerX>887</MarkerX>
             <MarkerY>10726</MarkerY>
             <MarkerZ>18</MarkerZ>
         </Marker>
         <Marker>
             <MarkerX>117</MarkerX>
             <MarkerY>10489</MarkerY>
             <MarkerZ>18</MarkerZ>
         </Marker>
         <Marker>
             <MarkerX>659</MarkerX>
             <MarkerY>10689</MarkerY>
             <MarkerZ>2</MarkerZ>
         </Marker>
         <Marker>
             <MarkerX>763</MarkerX>
             <MarkerY>10739</MarkerY>
             <MarkerZ>2</MarkerZ>
         </Marker>
         <Marker>
             <MarkerX>1662</MarkerX>
             <MarkerY>10766</MarkerY>
             <MarkerZ>2</MarkerZ>
         </Marker>
         <Marker>
             <MarkerX>1858</MarkerX>
             <MarkerY>11018</MarkerY>
             <MarkerZ>2</MarkerZ>
         </Marker>
         <Marker>
             <MarkerX>1517</MarkerX>
             <MarkerY>10355</MarkerY>
             <MarkerZ>2</MarkerZ>
         </Marker>
         <Marker>
             <MarkerX>394</MarkerX>
             <MarkerY>10467</MarkerY>
             <MarkerZ>1</MarkerZ>
         </Marker>
         <Marker>
             <MarkerX>1941</MarkerX>
             <MarkerY>10273</MarkerY>
             <MarkerZ>19</MarkerZ>
         </Marker>
         <Marker>
             <MarkerX>1935</MarkerX>
             <MarkerY>10543</MarkerY>
             <MarkerZ>26</MarkerZ>
         </Marker>
         <Marker>
             <MarkerX>1439</MarkerX>
             <MarkerY>10435</MarkerY>
             <MarkerZ>13</MarkerZ>
         </Marker>
         <Marker>
             <MarkerX>1654</MarkerX>
             <MarkerY>10393</MarkerY>
             <MarkerZ>15</MarkerZ>
         </Marker>
         <Marker>
             <MarkerX>1861</MarkerX>
             <MarkerY>10893</MarkerY>
             <MarkerZ>23</MarkerZ>
         </Marker>
         <Marker>
             <MarkerX>1691</MarkerX>
             <MarkerY>10930</MarkerY>
             <MarkerZ>4</MarkerZ>
         </Marker>
         <Marker>
             <MarkerX>1527</MarkerX>
             <MarkerY>11169</MarkerY>
             <MarkerZ>8</MarkerZ>
         </Marker>
         <Marker>
             <MarkerX>951</MarkerX>
             <MarkerY>11098</MarkerY>
             <MarkerZ>11</MarkerZ>
         </Marker>
         <Marker>
             <MarkerX>737</MarkerX>
             <MarkerY>11034</MarkerY>
             <MarkerZ>1</MarkerZ>
         </Marker>
         <Marker>
             <MarkerX>737</MarkerX>
             <MarkerY>11142</MarkerY>
             <MarkerZ>1</MarkerZ>
         </Marker>
         <Marker>
             <MarkerX>1181</MarkerX>
             <MarkerY>11161</MarkerY>
             <MarkerZ>1</MarkerZ>
         </Marker>
         <Marker>
             <MarkerX>1070</MarkerX>
             <MarkerY>11135</MarkerY>
             <MarkerZ>1</MarkerZ>
         </Marker>
         <Marker>
             <MarkerX>838</MarkerX>
             <MarkerY>10349</MarkerY>
             <MarkerZ>19</MarkerZ>
         </Marker>
         <Marker>
             <MarkerX>226</MarkerX>
             <MarkerY>10902</MarkerY>
             <MarkerZ>12</MarkerZ>
         </Marker>
         <Marker>
             <MarkerX>21</MarkerX>
             <MarkerY>10914</MarkerY>
             <MarkerZ>19</MarkerZ>
         </Marker>
         <Marker>
             <MarkerX>491</MarkerX>
             <MarkerY>10943</MarkerY>
             <MarkerZ>16</MarkerZ>
         </Marker>
         <Marker>
             <MarkerX>629</MarkerX>
             <MarkerY>10818</MarkerY>
             <MarkerZ>25</MarkerZ>
         </Marker>
         <Marker>
             <MarkerX>585</MarkerX>
             <MarkerY>10749</MarkerY>
             <MarkerZ>10</MarkerZ>
         </Marker>
         <Marker>
             <MarkerX>938</MarkerX>
             <MarkerY>10403</MarkerY>
             <MarkerZ>2</MarkerZ>
         </Marker>
         <Marker>
             <MarkerX>1518</MarkerX>
             <MarkerY>10455</MarkerY>
             <MarkerZ>1</MarkerZ>
         </Marker>
         <Marker>
             <MarkerX>1647</MarkerX>
             <MarkerY>10498</MarkerY>
             <MarkerZ>6</MarkerZ>
         </Marker>
         <Marker>
             <MarkerX>1794</MarkerX>
             <MarkerY>10658</MarkerY>
             <MarkerZ>1</MarkerZ>
         </Marker>
         <Marker>
             <MarkerX>1638</MarkerX>
             <MarkerY>10271</MarkerY>
             <MarkerZ>1</MarkerZ>
         </Marker>
         <Marker>
             <MarkerX>1859</MarkerX>
             <MarkerY>10970</MarkerY>
             <MarkerZ>24</MarkerZ>
         </Marker>
         <Marker>
             <MarkerX>1078</MarkerX>
             <MarkerY>11077</MarkerY>
             <MarkerZ>21</MarkerZ>
         </Marker>
         <Marker>
             <MarkerX>1459</MarkerX>
             <MarkerY>10159</MarkerY>
             <MarkerZ>26</MarkerZ>
         </Marker>
         <Marker>
             <MarkerX>105</MarkerX>
             <MarkerY>10375</MarkerY>
             <MarkerZ>15</MarkerZ>
         </Marker>
         <Marker>
             <MarkerX>174</MarkerX>
             <MarkerY>10749</MarkerY>
             <MarkerZ>3</MarkerZ>
         </Marker>
     </Marker_Type>
     <Marker_Type>
         <Type>3</Type>
         <Marker>
             <MarkerX>674</MarkerX>
             <MarkerY>6148</MarkerY>
             <MarkerZ>1</MarkerZ>
         </Marker>
         <Marker>
             <MarkerX>1037</MarkerX>
             <MarkerY>6314</MarkerY>
             <MarkerZ>1</MarkerZ>
         </Marker>
         <Marker>
             <MarkerX>828</MarkerX>
             <MarkerY>5744</MarkerY>
             <MarkerZ>26</MarkerZ>
         </Marker>
         <Marker>
             <MarkerX>301</MarkerX>
             <MarkerY>6454</MarkerY>
             <MarkerZ>21</MarkerZ>
         </Marker>
         <Marker>
             <MarkerX>376</MarkerX>
             <MarkerY>6717</MarkerY>
             <MarkerZ>27</MarkerZ>
         </Marker>
         <Marker>
             <MarkerX>590</MarkerX>
             <MarkerY>6733</MarkerY>
             <MarkerZ>10</MarkerZ>
         </Marker>
         <Marker>
             <MarkerX>1513</MarkerX>
             <MarkerY>5981</MarkerY>
             <MarkerZ>1</MarkerZ>
         </Marker>
         <Marker>
             <MarkerX>1204</MarkerX>
             <MarkerY>6058</MarkerY>
             <MarkerZ>26</MarkerZ>
         </Marker>
     </Marker_Type>
     <Marker_Type>
         <Type>4</Type>
     </Marker_Type>
     <Marker_Type>
         <Type>5</Type>
     </Marker_Type>
     <Marker_Type>
         <Type>6</Type>
     </Marker_Type>
 </Marker_Data>
</CellCounter_Marker_File>
