# Supplementary material for: Non-linear dimensionality reduction on extracellular waveforms reveals cell type diversity in premotor cortex
Source: eLife. 2021 Aug 6;10:e67490. doi: 10.7554/eLife.67490 (PMC8452311; doi:10.7554/eLife.67490)
Supplement: Source code 1. [file elife-67490-code1.zip › WaveMAP_Paper-main/data/annotations/SA_CellCounter_AM289 CB dPMC40x_1Merge.xml]

<?xml version="1.0" encoding="UTF-8"?>
<CellCounter_Marker_File>
 <Image_Properties>
     <Image_Filename>10_AM289 CB dPMC40x_1Merge.tif</Image_Filename>
     <X_Calibration>1.0</X_Calibration>
     <Z_Calibration>1.0</Z_Calibration>
     <Calibration_Unit> </Calibration_Unit>
     <Y_Calibration>1.0</Y_Calibration>
 </Image_Properties>
 <Marker_Data>
     <Current_Type>1</Current_Type>
     <Marker_Type>
         <Type>1</Type>
         <Name>Bottom Excluded</Name>
         <Marker>
             <MarkerX>1767</MarkerX>
             <MarkerY>1003</MarkerY>
             <MarkerZ>30</MarkerZ>
         </Marker>
         <Marker>
             <MarkerX>1403</MarkerX>
             <MarkerY>831</MarkerY>
             <MarkerZ>30</MarkerZ>
         </Marker>
         <Marker>
             <MarkerX>1499</MarkerX>
             <MarkerY>771</MarkerY>
             <MarkerZ>30</MarkerZ>
         </Marker>
         <Marker>
             <MarkerX>1415</MarkerX>
             <MarkerY>1063</MarkerY>
             <MarkerZ>30</MarkerZ>
         </Marker>
         <Marker>
             <MarkerX>1339</MarkerX>
             <MarkerY>1167</MarkerY>
             <MarkerZ>30</MarkerZ>
         </Marker>
         <Marker>
             <MarkerX>1275</MarkerX>
             <MarkerY>1459</MarkerY>
             <MarkerZ>30</MarkerZ>
         </Marker>
         <Marker>
             <MarkerX>1783</MarkerX>
             <MarkerY>1843</MarkerY>
             <MarkerZ>30</MarkerZ>
         </Marker>
         <Marker>
             <MarkerX>1563</MarkerX>
             <MarkerY>1999</MarkerY>
             <MarkerZ>30</MarkerZ>
         </Marker>
         <Marker>
             <MarkerX>1047</MarkerX>
             <MarkerY>1539</MarkerY>
             <MarkerZ>30</MarkerZ>
         </Marker>
         <Marker>
             <MarkerX>999</MarkerX>
             <MarkerY>1639</MarkerY>
             <MarkerZ>30</MarkerZ>
         </Marker>
         <Marker>
             <MarkerX>959</MarkerX>
             <MarkerY>1827</MarkerY>
             <MarkerZ>30</MarkerZ>
         </Marker>
         <Marker>
             <MarkerX>1163</MarkerX>
             <MarkerY>1087</MarkerY>
             <MarkerZ>30</MarkerZ>
         </Marker>
         <Marker>
             <MarkerX>1119</MarkerX>
             <MarkerY>1187</MarkerY>
             <MarkerZ>30</MarkerZ>
         </Marker>
         <Marker>
             <MarkerX>627</MarkerX>
             <MarkerY>1143</MarkerY>
             <MarkerZ>30</MarkerZ>
         </Marker>
         <Marker>
             <MarkerX>475</MarkerX>
             <MarkerY>1251</MarkerY>
             <MarkerZ>30</MarkerZ>
         </Marker>
         <Marker>
             <MarkerX>799</MarkerX>
             <MarkerY>843</MarkerY>
             <MarkerZ>30</MarkerZ>
         </Marker>
         <Marker>
             <MarkerX>419</MarkerX>
             <MarkerY>1219</MarkerY>
             <MarkerZ>30</MarkerZ>
         </Marker>
         <Marker>
             <MarkerX>167</MarkerX>
             <MarkerY>1443</MarkerY>
             <MarkerZ>30</MarkerZ>
         </Marker>
         <Marker>
             <MarkerX>267</MarkerX>
             <MarkerY>2703</MarkerY>
             <MarkerZ>30</MarkerZ>
         </Marker>
         <Marker>
             <MarkerX>1712</MarkerX>
             <MarkerY>3751</MarkerY>
             <MarkerZ>30</MarkerZ>
         </Marker>
         <Marker>
             <MarkerX>1612</MarkerX>
             <MarkerY>4475</MarkerY>
             <MarkerZ>30</MarkerZ>
         </Marker>
         <Marker>
             <MarkerX>1560</MarkerX>
             <MarkerY>3775</MarkerY>
             <MarkerZ>30</MarkerZ>
         </Marker>
         <Marker>
             <MarkerX>748</MarkerX>
             <MarkerY>2755</MarkerY>
             <MarkerZ>30</MarkerZ>
         </Marker>
         <Marker>
             <MarkerX>1664</MarkerX>
             <MarkerY>5079</MarkerY>
             <MarkerZ>30</MarkerZ>
         </Marker>
         <Marker>
             <MarkerX>1596</MarkerX>
             <MarkerY>6375</MarkerY>
             <MarkerZ>30</MarkerZ>
         </Marker>
         <Marker>
             <MarkerX>335</MarkerX>
             <MarkerY>7811</MarkerY>
             <MarkerZ>30</MarkerZ>
         </Marker>
         <Marker>
             <MarkerX>647</MarkerX>
             <MarkerY>9043</MarkerY>
             <MarkerZ>30</MarkerZ>
         </Marker>
         <Marker>
             <MarkerX>1403</MarkerX>
             <MarkerY>8123</MarkerY>
             <MarkerZ>30</MarkerZ>
         </Marker>
         <Marker>
             <MarkerX>1467</MarkerX>
             <MarkerY>8655</MarkerY>
             <MarkerZ>30</MarkerZ>
         </Marker>
         <Marker>
             <MarkerX>1743</MarkerX>
             <MarkerY>9287</MarkerY>
             <MarkerZ>30</MarkerZ>
         </Marker>
         <Marker>
             <MarkerX>1087</MarkerX>
             <MarkerY>11119</MarkerY>
             <MarkerZ>30</MarkerZ>
         </Marker>
         <Marker>
             <MarkerX>1211</MarkerX>
             <MarkerY>9731</MarkerY>
             <MarkerZ>30</MarkerZ>
         </Marker>
         <Marker>
             <MarkerX>467</MarkerX>
             <MarkerY>10019</MarkerY>
             <MarkerZ>30</MarkerZ>
         </Marker>
         <Marker>
             <MarkerX>1827</MarkerX>
             <MarkerY>12299</MarkerY>
             <MarkerZ>30</MarkerZ>
         </Marker>
         <Marker>
             <MarkerX>979</MarkerX>
             <MarkerY>12111</MarkerY>
             <MarkerZ>30</MarkerZ>
         </Marker>
         <Marker>
             <MarkerX>1915</MarkerX>
             <MarkerY>13455</MarkerY>
             <MarkerZ>30</MarkerZ>
         </Marker>
     </Marker_Type>
     <Marker_Type>
         <Type>2</Type>
         <Name>Count</Name>
         <Marker>
             <MarkerX>1547</MarkerX>
             <MarkerY>999</MarkerY>
             <MarkerZ>22</MarkerZ>
         </Marker>
         <Marker>
             <MarkerX>1135</MarkerX>
             <MarkerY>951</MarkerY>
             <MarkerZ>22</MarkerZ>
         </Marker>
         <Marker>
             <MarkerX>1027</MarkerX>
             <MarkerY>1003</MarkerY>
             <MarkerZ>22</MarkerZ>
         </Marker>
         <Marker>
             <MarkerX>387</MarkerX>
             <MarkerY>1227</MarkerY>
             <MarkerZ>22</MarkerZ>
         </Marker>
         <Marker>
             <MarkerX>259</MarkerX>
             <MarkerY>1251</MarkerY>
             <MarkerZ>22</MarkerZ>
         </Marker>
         <Marker>
             <MarkerX>943</MarkerX>
             <MarkerY>1423</MarkerY>
             <MarkerZ>22</MarkerZ>
         </Marker>
         <Marker>
             <MarkerX>1083</MarkerX>
             <MarkerY>1019</MarkerY>
             <MarkerZ>18</MarkerZ>
         </Marker>
         <Marker>
             <MarkerX>923</MarkerX>
             <MarkerY>803</MarkerY>
             <MarkerZ>18</MarkerZ>
         </Marker>
         <Marker>
             <MarkerX>543</MarkerX>
             <MarkerY>847</MarkerY>
             <MarkerZ>18</MarkerZ>
         </Marker>
         <Marker>
             <MarkerX>447</MarkerX>
             <MarkerY>2279</MarkerY>
             <MarkerZ>18</MarkerZ>
         </Marker>
         <Marker>
             <MarkerX>715</MarkerX>
             <MarkerY>1519</MarkerY>
             <MarkerZ>18</MarkerZ>
         </Marker>
         <Marker>
             <MarkerX>231</MarkerX>
             <MarkerY>2135</MarkerY>
             <MarkerZ>11</MarkerZ>
         </Marker>
         <Marker>
             <MarkerX>619</MarkerX>
             <MarkerY>2251</MarkerY>
             <MarkerZ>11</MarkerZ>
         </Marker>
         <Marker>
             <MarkerX>1363</MarkerX>
             <MarkerY>2371</MarkerY>
             <MarkerZ>11</MarkerZ>
         </Marker>
         <Marker>
             <MarkerX>1983</MarkerX>
             <MarkerY>1003</MarkerY>
             <MarkerZ>11</MarkerZ>
         </Marker>
         <Marker>
             <MarkerX>155</MarkerX>
             <MarkerY>895</MarkerY>
             <MarkerZ>11</MarkerZ>
         </Marker>
         <Marker>
             <MarkerX>1543</MarkerX>
             <MarkerY>2443</MarkerY>
             <MarkerZ>3</MarkerZ>
         </Marker>
         <Marker>
             <MarkerX>1199</MarkerX>
             <MarkerY>983</MarkerY>
             <MarkerZ>7</MarkerZ>
         </Marker>
         <Marker>
             <MarkerX>1271</MarkerX>
             <MarkerY>1159</MarkerY>
             <MarkerZ>7</MarkerZ>
         </Marker>
         <Marker>
             <MarkerX>1391</MarkerX>
             <MarkerY>1155</MarkerY>
             <MarkerZ>7</MarkerZ>
         </Marker>
         <Marker>
             <MarkerX>999</MarkerX>
             <MarkerY>987</MarkerY>
             <MarkerZ>7</MarkerZ>
         </Marker>
         <Marker>
             <MarkerX>763</MarkerX>
             <MarkerY>1423</MarkerY>
             <MarkerZ>7</MarkerZ>
         </Marker>
         <Marker>
             <MarkerX>307</MarkerX>
             <MarkerY>1451</MarkerY>
             <MarkerZ>7</MarkerZ>
         </Marker>
         <Marker>
             <MarkerX>231</MarkerX>
             <MarkerY>1419</MarkerY>
             <MarkerZ>7</MarkerZ>
         </Marker>
         <Marker>
             <MarkerX>591</MarkerX>
             <MarkerY>1211</MarkerY>
             <MarkerZ>7</MarkerZ>
         </Marker>
         <Marker>
             <MarkerX>1827</MarkerX>
             <MarkerY>2339</MarkerY>
             <MarkerZ>9</MarkerZ>
         </Marker>
         <Marker>
             <MarkerX>1444</MarkerX>
             <MarkerY>4919</MarkerY>
             <MarkerZ>22</MarkerZ>
         </Marker>
         <Marker>
             <MarkerX>752</MarkerX>
             <MarkerY>4155</MarkerY>
             <MarkerZ>22</MarkerZ>
         </Marker>
         <Marker>
             <MarkerX>656</MarkerX>
             <MarkerY>4591</MarkerY>
             <MarkerZ>22</MarkerZ>
         </Marker>
         <Marker>
             <MarkerX>404</MarkerX>
             <MarkerY>3971</MarkerY>
             <MarkerZ>22</MarkerZ>
         </Marker>
         <Marker>
             <MarkerX>424</MarkerX>
             <MarkerY>4815</MarkerY>
             <MarkerZ>13</MarkerZ>
         </Marker>
         <Marker>
             <MarkerX>1608</MarkerX>
             <MarkerY>3131</MarkerY>
             <MarkerZ>10</MarkerZ>
         </Marker>
         <Marker>
             <MarkerX>492</MarkerX>
             <MarkerY>4499</MarkerY>
             <MarkerZ>7</MarkerZ>
         </Marker>
         <Marker>
             <MarkerX>960</MarkerX>
             <MarkerY>4199</MarkerY>
             <MarkerZ>1</MarkerZ>
         </Marker>
         <Marker>
             <MarkerX>1344</MarkerX>
             <MarkerY>3803</MarkerY>
             <MarkerZ>1</MarkerZ>
         </Marker>
         <Marker>
             <MarkerX>1580</MarkerX>
             <MarkerY>3111</MarkerY>
             <MarkerZ>1</MarkerZ>
         </Marker>
         <Marker>
             <MarkerX>520</MarkerX>
             <MarkerY>6251</MarkerY>
             <MarkerZ>24</MarkerZ>
         </Marker>
         <Marker>
             <MarkerX>252</MarkerX>
             <MarkerY>7043</MarkerY>
             <MarkerZ>16</MarkerZ>
         </Marker>
         <Marker>
             <MarkerX>568</MarkerX>
             <MarkerY>5635</MarkerY>
             <MarkerZ>16</MarkerZ>
         </Marker>
         <Marker>
             <MarkerX>1932</MarkerX>
             <MarkerY>5783</MarkerY>
             <MarkerZ>2</MarkerZ>
         </Marker>
         <Marker>
             <MarkerX>1323</MarkerX>
             <MarkerY>7707</MarkerY>
             <MarkerZ>23</MarkerZ>
         </Marker>
         <Marker>
             <MarkerX>1883</MarkerX>
             <MarkerY>7511</MarkerY>
             <MarkerZ>23</MarkerZ>
         </Marker>
         <Marker>
             <MarkerX>631</MarkerX>
             <MarkerY>8015</MarkerY>
             <MarkerZ>16</MarkerZ>
         </Marker>
         <Marker>
             <MarkerX>859</MarkerX>
             <MarkerY>8339</MarkerY>
             <MarkerZ>12</MarkerZ>
         </Marker>
         <Marker>
             <MarkerX>1731</MarkerX>
             <MarkerY>7771</MarkerY>
             <MarkerZ>3</MarkerZ>
         </Marker>
         <Marker>
             <MarkerX>411</MarkerX>
             <MarkerY>9099</MarkerY>
             <MarkerZ>3</MarkerZ>
         </Marker>
         <Marker>
             <MarkerX>1927</MarkerX>
             <MarkerY>7943</MarkerY>
             <MarkerZ>1</MarkerZ>
         </Marker>
         <Marker>
             <MarkerX>763</MarkerX>
             <MarkerY>10063</MarkerY>
             <MarkerZ>25</MarkerZ>
         </Marker>
         <Marker>
             <MarkerX>795</MarkerX>
             <MarkerY>9767</MarkerY>
             <MarkerZ>25</MarkerZ>
         </Marker>
         <Marker>
             <MarkerX>499</MarkerX>
             <MarkerY>9743</MarkerY>
             <MarkerZ>25</MarkerZ>
         </Marker>
         <Marker>
             <MarkerX>231</MarkerX>
             <MarkerY>9655</MarkerY>
             <MarkerZ>25</MarkerZ>
         </Marker>
         <Marker>
             <MarkerX>1199</MarkerX>
             <MarkerY>11599</MarkerY>
             <MarkerZ>16</MarkerZ>
         </Marker>
         <Marker>
             <MarkerX>483</MarkerX>
             <MarkerY>11239</MarkerY>
             <MarkerZ>16</MarkerZ>
         </Marker>
         <Marker>
             <MarkerX>87</MarkerX>
             <MarkerY>10755</MarkerY>
             <MarkerZ>16</MarkerZ>
         </Marker>
         <Marker>
             <MarkerX>823</MarkerX>
             <MarkerY>10803</MarkerY>
             <MarkerZ>16</MarkerZ>
         </Marker>
         <Marker>
             <MarkerX>1567</MarkerX>
             <MarkerY>10555</MarkerY>
             <MarkerZ>16</MarkerZ>
         </Marker>
         <Marker>
             <MarkerX>219</MarkerX>
             <MarkerY>9447</MarkerY>
             <MarkerZ>16</MarkerZ>
         </Marker>
         <Marker>
             <MarkerX>1667</MarkerX>
             <MarkerY>9503</MarkerY>
             <MarkerZ>16</MarkerZ>
         </Marker>
         <Marker>
             <MarkerX>599</MarkerX>
             <MarkerY>11587</MarkerY>
             <MarkerZ>10</MarkerZ>
         </Marker>
         <Marker>
             <MarkerX>1687</MarkerX>
             <MarkerY>10747</MarkerY>
             <MarkerZ>1</MarkerZ>
         </Marker>
         <Marker>
             <MarkerX>727</MarkerX>
             <MarkerY>9503</MarkerY>
             <MarkerZ>1</MarkerZ>
         </Marker>
         <Marker>
             <MarkerX>1487</MarkerX>
             <MarkerY>12999</MarkerY>
             <MarkerZ>25</MarkerZ>
         </Marker>
         <Marker>
             <MarkerX>1059</MarkerX>
             <MarkerY>12715</MarkerY>
             <MarkerZ>25</MarkerZ>
         </Marker>
         <Marker>
             <MarkerX>139</MarkerX>
             <MarkerY>12759</MarkerY>
             <MarkerZ>25</MarkerZ>
         </Marker>
         <Marker>
             <MarkerX>239</MarkerX>
             <MarkerY>12167</MarkerY>
             <MarkerZ>25</MarkerZ>
         </Marker>
         <Marker>
             <MarkerX>727</MarkerX>
             <MarkerY>12827</MarkerY>
             <MarkerZ>22</MarkerZ>
         </Marker>
         <Marker>
             <MarkerX>479</MarkerX>
             <MarkerY>13819</MarkerY>
             <MarkerZ>20</MarkerZ>
         </Marker>
         <Marker>
             <MarkerX>487</MarkerX>
             <MarkerY>12903</MarkerY>
             <MarkerZ>20</MarkerZ>
         </Marker>
         <Marker>
             <MarkerX>1547</MarkerX>
             <MarkerY>13395</MarkerY>
             <MarkerZ>20</MarkerZ>
         </Marker>
         <Marker>
             <MarkerX>1659</MarkerX>
             <MarkerY>11867</MarkerY>
             <MarkerZ>20</MarkerZ>
         </Marker>
         <Marker>
             <MarkerX>1215</MarkerX>
             <MarkerY>13751</MarkerY>
             <MarkerZ>11</MarkerZ>
         </Marker>
         <Marker>
             <MarkerX>1155</MarkerX>
             <MarkerY>13595</MarkerY>
             <MarkerZ>11</MarkerZ>
         </Marker>
         <Marker>
             <MarkerX>1927</MarkerX>
             <MarkerY>12043</MarkerY>
             <MarkerZ>11</MarkerZ>
         </Marker>
         <Marker>
             <MarkerX>1191</MarkerX>
             <MarkerY>12911</MarkerY>
             <MarkerZ>8</MarkerZ>
         </Marker>
         <Marker>
             <MarkerX>455</MarkerX>
             <MarkerY>12655</MarkerY>
             <MarkerZ>9</MarkerZ>
         </Marker>
         <Marker>
             <MarkerX>819</MarkerX>
             <MarkerY>12511</MarkerY>
             <MarkerZ>2</MarkerZ>
         </Marker>
         <Marker>
             <MarkerX>823</MarkerX>
             <MarkerY>12563</MarkerY>
             <MarkerZ>2</MarkerZ>
         </Marker>
         <Marker>
             <MarkerX>935</MarkerX>
             <MarkerY>13359</MarkerY>
             <MarkerZ>2</MarkerZ>
         </Marker>
         <Marker>
             <MarkerX>1503</MarkerX>
             <MarkerY>12503</MarkerY>
             <MarkerZ>2</MarkerZ>
         </Marker>
         <Marker>
             <MarkerX>651</MarkerX>
             <MarkerY>12019</MarkerY>
             <MarkerZ>2</MarkerZ>
         </Marker>
     </Marker_Type>
 </Marker_Data>
</CellCounter_Marker_File>
