# Supplementary material for: Non-linear dimensionality reduction on extracellular waveforms reveals cell type diversity in premotor cortex
Source: eLife. 2021 Aug 6;10:e67490. doi: 10.7554/eLife.67490 (PMC8452311; doi:10.7554/eLife.67490)
Supplement: Source code 1. [file elife-67490-code1.zip › WaveMAP_Paper-main/data/annotations/SA_CellCounter_AM289_CR546 PV488 40x_Merging001_C1.xml]

<?xml version="1.0" encoding="UTF-8"?>
<CellCounter_Marker_File>
 <Image_Properties>
     <Image_Filename>AM289_CR546 PV488 40x_Merging001_C1.tif</Image_Filename>
     <X_Calibration>1.0</X_Calibration>
     <Z_Calibration>1.0</Z_Calibration>
     <Calibration_Unit> </Calibration_Unit>
     <Y_Calibration>1.0</Y_Calibration>
 </Image_Properties>
 <Marker_Data>
     <Current_Type>1</Current_Type>
     <Marker_Type>
         <Type>1</Type>
         <Name>Bottom excluded</Name>
         <Marker>
             <MarkerX>293</MarkerX>
             <MarkerY>2886</MarkerY>
             <MarkerZ>30</MarkerZ>
         </Marker>
         <Marker>
             <MarkerX>503</MarkerX>
             <MarkerY>2502</MarkerY>
             <MarkerZ>30</MarkerZ>
         </Marker>
         <Marker>
             <MarkerX>521</MarkerX>
             <MarkerY>2346</MarkerY>
             <MarkerZ>30</MarkerZ>
         </Marker>
         <Marker>
             <MarkerX>2429</MarkerX>
             <MarkerY>3144</MarkerY>
             <MarkerZ>30</MarkerZ>
         </Marker>
         <Marker>
             <MarkerX>312</MarkerX>
             <MarkerY>3918</MarkerY>
             <MarkerZ>30</MarkerZ>
         </Marker>
         <Marker>
             <MarkerX>1650</MarkerX>
             <MarkerY>4950</MarkerY>
             <MarkerZ>30</MarkerZ>
         </Marker>
         <Marker>
             <MarkerX>2784</MarkerX>
             <MarkerY>5214</MarkerY>
             <MarkerZ>30</MarkerZ>
         </Marker>
         <Marker>
             <MarkerX>2028</MarkerX>
             <MarkerY>5532</MarkerY>
             <MarkerZ>30</MarkerZ>
         </Marker>
         <Marker>
             <MarkerX>1602</MarkerX>
             <MarkerY>5958</MarkerY>
             <MarkerZ>30</MarkerZ>
         </Marker>
         <Marker>
             <MarkerX>1764</MarkerX>
             <MarkerY>6258</MarkerY>
             <MarkerZ>30</MarkerZ>
         </Marker>
         <Marker>
             <MarkerX>2676</MarkerX>
             <MarkerY>5640</MarkerY>
             <MarkerZ>30</MarkerZ>
         </Marker>
         <Marker>
             <MarkerX>2418</MarkerX>
             <MarkerY>4962</MarkerY>
             <MarkerZ>30</MarkerZ>
         </Marker>
         <Marker>
             <MarkerX>1998</MarkerX>
             <MarkerY>6445</MarkerY>
             <MarkerZ>30</MarkerZ>
         </Marker>
         <Marker>
             <MarkerX>1992</MarkerX>
             <MarkerY>7333</MarkerY>
             <MarkerZ>30</MarkerZ>
         </Marker>
         <Marker>
             <MarkerX>2526</MarkerX>
             <MarkerY>4345</MarkerY>
             <MarkerZ>30</MarkerZ>
         </Marker>
     </Marker_Type>
     <Marker_Type>
         <Type>2</Type>
         <Name>Count</Name>
         <Marker>
             <MarkerX>647</MarkerX>
             <MarkerY>3252</MarkerY>
             <MarkerZ>23</MarkerZ>
         </Marker>
         <Marker>
             <MarkerX>773</MarkerX>
             <MarkerY>1824</MarkerY>
             <MarkerZ>23</MarkerZ>
         </Marker>
         <Marker>
             <MarkerX>461</MarkerX>
             <MarkerY>3180</MarkerY>
             <MarkerZ>14</MarkerZ>
         </Marker>
         <Marker>
             <MarkerX>347</MarkerX>
             <MarkerY>1890</MarkerY>
             <MarkerZ>14</MarkerZ>
         </Marker>
         <Marker>
             <MarkerX>119</MarkerX>
             <MarkerY>2202</MarkerY>
             <MarkerZ>13</MarkerZ>
         </Marker>
         <Marker>
             <MarkerX>311</MarkerX>
             <MarkerY>2166</MarkerY>
             <MarkerZ>13</MarkerZ>
         </Marker>
         <Marker>
             <MarkerX>2603</MarkerX>
             <MarkerY>3396</MarkerY>
             <MarkerZ>16</MarkerZ>
         </Marker>
         <Marker>
             <MarkerX>533</MarkerX>
             <MarkerY>3336</MarkerY>
             <MarkerZ>14</MarkerZ>
         </Marker>
         <Marker>
             <MarkerX>2790</MarkerX>
             <MarkerY>5580</MarkerY>
             <MarkerZ>6</MarkerZ>
         </Marker>
         <Marker>
             <MarkerX>2574</MarkerX>
             <MarkerY>6246</MarkerY>
             <MarkerZ>6</MarkerZ>
         </Marker>
         <Marker>
             <MarkerX>1908</MarkerX>
             <MarkerY>4962</MarkerY>
             <MarkerZ>6</MarkerZ>
         </Marker>
         <Marker>
             <MarkerX>2706</MarkerX>
             <MarkerY>6138</MarkerY>
             <MarkerZ>25</MarkerZ>
         </Marker>
         <Marker>
             <MarkerX>1374</MarkerX>
             <MarkerY>5448</MarkerY>
             <MarkerZ>21</MarkerZ>
         </Marker>
         <Marker>
             <MarkerX>1668</MarkerX>
             <MarkerY>5220</MarkerY>
             <MarkerZ>21</MarkerZ>
         </Marker>
         <Marker>
             <MarkerX>462</MarkerX>
             <MarkerY>3732</MarkerY>
             <MarkerZ>15</MarkerZ>
         </Marker>
         <Marker>
             <MarkerX>1302</MarkerX>
             <MarkerY>5844</MarkerY>
             <MarkerZ>1</MarkerZ>
         </Marker>
         <Marker>
             <MarkerX>1404</MarkerX>
             <MarkerY>5760</MarkerY>
             <MarkerZ>1</MarkerZ>
         </Marker>
         <Marker>
             <MarkerX>2100</MarkerX>
             <MarkerY>5592</MarkerY>
             <MarkerZ>1</MarkerZ>
         </Marker>
         <Marker>
             <MarkerX>2262</MarkerX>
             <MarkerY>6120</MarkerY>
             <MarkerZ>1</MarkerZ>
         </Marker>
         <Marker>
             <MarkerX>2634</MarkerX>
             <MarkerY>5922</MarkerY>
             <MarkerZ>1</MarkerZ>
         </Marker>
         <Marker>
             <MarkerX>2658</MarkerX>
             <MarkerY>5292</MarkerY>
             <MarkerZ>1</MarkerZ>
         </Marker>
         <Marker>
             <MarkerX>2778</MarkerX>
             <MarkerY>4530</MarkerY>
             <MarkerZ>1</MarkerZ>
         </Marker>
         <Marker>
             <MarkerX>2256</MarkerX>
             <MarkerY>5082</MarkerY>
             <MarkerZ>1</MarkerZ>
         </Marker>
         <Marker>
             <MarkerX>1668</MarkerX>
             <MarkerY>5886</MarkerY>
             <MarkerZ>1</MarkerZ>
         </Marker>
         <Marker>
             <MarkerX>2442</MarkerX>
             <MarkerY>6943</MarkerY>
             <MarkerZ>5</MarkerZ>
         </Marker>
         <Marker>
             <MarkerX>1956</MarkerX>
             <MarkerY>7309</MarkerY>
             <MarkerZ>8</MarkerZ>
         </Marker>
     </Marker_Type>
     <Marker_Type>
         <Type>3</Type>
         <Name>Type 3</Name>
     </Marker_Type>
     <Marker_Type>
         <Type>4</Type>
         <Name>Type 4</Name>
     </Marker_Type>
     <Marker_Type>
         <Type>5</Type>
         <Name>Type 5</Name>
     </Marker_Type>
     <Marker_Type>
         <Type>6</Type>
         <Name>Type 6</Name>
     </Marker_Type>
     <Marker_Type>
         <Type>7</Type>
         <Name>Type 7</Name>
     </Marker_Type>
     <Marker_Type>
         <Type>8</Type>
         <Name>Type 8</Name>
     </Marker_Type>
 </Marker_Data>
</CellCounter_Marker_File>
