# Supplementary material for: Non-linear dimensionality reduction on extracellular waveforms reveals cell type diversity in premotor cortex
Source: eLife. 2021 Aug 6;10:e67490. doi: 10.7554/eLife.67490 (PMC8452311; doi:10.7554/eLife.67490)
Supplement: Source code 1. [file elife-67490-code1.zip › WaveMAP_Paper-main/data/annotations/SA_CellCounter_AM292 S3C1 CR546 PV488 40x_002_Merging002_C1.xml]

<?xml version="1.0" encoding="UTF-8"?>
<CellCounter_Marker_File>
 <Image_Properties>
     <Image_Filename>AM292 S3C1 CR546 PV488 40x_002_Merging002_C1.tif</Image_Filename>
     <X_Calibration>1.0</X_Calibration>
     <Z_Calibration>1.0</Z_Calibration>
     <Calibration_Unit> </Calibration_Unit>
     <Y_Calibration>1.0</Y_Calibration>
 </Image_Properties>
 <Marker_Data>
     <Current_Type>1</Current_Type>
     <Marker_Type>
         <Type>1</Type>
         <Name>Bottom excluded</Name>
         <Marker>
             <MarkerX>263</MarkerX>
             <MarkerY>3164</MarkerY>
             <MarkerZ>34</MarkerZ>
         </Marker>
         <Marker>
             <MarkerX>479</MarkerX>
             <MarkerY>3164</MarkerY>
             <MarkerZ>34</MarkerZ>
         </Marker>
         <Marker>
             <MarkerX>839</MarkerX>
             <MarkerY>3716</MarkerY>
             <MarkerZ>34</MarkerZ>
         </Marker>
         <Marker>
             <MarkerX>679</MarkerX>
             <MarkerY>4188</MarkerY>
             <MarkerZ>34</MarkerZ>
         </Marker>
         <Marker>
             <MarkerX>1383</MarkerX>
             <MarkerY>2636</MarkerY>
             <MarkerZ>34</MarkerZ>
         </Marker>
         <Marker>
             <MarkerX>1991</MarkerX>
             <MarkerY>3060</MarkerY>
             <MarkerZ>34</MarkerZ>
         </Marker>
         <Marker>
             <MarkerX>87</MarkerX>
             <MarkerY>1268</MarkerY>
             <MarkerZ>34</MarkerZ>
         </Marker>
         <Marker>
             <MarkerX>1736</MarkerX>
             <MarkerY>6756</MarkerY>
             <MarkerZ>34</MarkerZ>
         </Marker>
         <Marker>
             <MarkerX>488</MarkerX>
             <MarkerY>5140</MarkerY>
             <MarkerZ>34</MarkerZ>
         </Marker>
         <Marker>
             <MarkerX>1512</MarkerX>
             <MarkerY>5804</MarkerY>
             <MarkerZ>34</MarkerZ>
         </Marker>
         <Marker>
             <MarkerX>1616</MarkerX>
             <MarkerY>5972</MarkerY>
             <MarkerZ>34</MarkerZ>
         </Marker>
         <Marker>
             <MarkerX>1264</MarkerX>
             <MarkerY>6764</MarkerY>
             <MarkerZ>34</MarkerZ>
         </Marker>
     </Marker_Type>
     <Marker_Type>
         <Type>2</Type>
         <Name>Count</Name>
         <Marker>
             <MarkerX>2023</MarkerX>
             <MarkerY>1100</MarkerY>
             <MarkerZ>30</MarkerZ>
         </Marker>
         <Marker>
             <MarkerX>847</MarkerX>
             <MarkerY>1836</MarkerY>
             <MarkerZ>30</MarkerZ>
         </Marker>
         <Marker>
             <MarkerX>663</MarkerX>
             <MarkerY>1684</MarkerY>
             <MarkerZ>30</MarkerZ>
         </Marker>
         <Marker>
             <MarkerX>319</MarkerX>
             <MarkerY>3492</MarkerY>
             <MarkerZ>30</MarkerZ>
         </Marker>
         <Marker>
             <MarkerX>247</MarkerX>
             <MarkerY>4444</MarkerY>
             <MarkerZ>30</MarkerZ>
         </Marker>
         <Marker>
             <MarkerX>151</MarkerX>
             <MarkerY>4708</MarkerY>
             <MarkerZ>30</MarkerZ>
         </Marker>
         <Marker>
             <MarkerX>943</MarkerX>
             <MarkerY>3724</MarkerY>
             <MarkerZ>27</MarkerZ>
         </Marker>
         <Marker>
             <MarkerX>1071</MarkerX>
             <MarkerY>3116</MarkerY>
             <MarkerZ>27</MarkerZ>
         </Marker>
         <Marker>
             <MarkerX>1359</MarkerX>
             <MarkerY>3124</MarkerY>
             <MarkerZ>27</MarkerZ>
         </Marker>
         <Marker>
             <MarkerX>1463</MarkerX>
             <MarkerY>1084</MarkerY>
             <MarkerZ>27</MarkerZ>
         </Marker>
         <Marker>
             <MarkerX>1471</MarkerX>
             <MarkerY>3316</MarkerY>
             <MarkerZ>23</MarkerZ>
         </Marker>
         <Marker>
             <MarkerX>1615</MarkerX>
             <MarkerY>2044</MarkerY>
             <MarkerZ>23</MarkerZ>
         </Marker>
         <Marker>
             <MarkerX>1815</MarkerX>
             <MarkerY>1828</MarkerY>
             <MarkerZ>23</MarkerZ>
         </Marker>
         <Marker>
             <MarkerX>1079</MarkerX>
             <MarkerY>2156</MarkerY>
             <MarkerZ>23</MarkerZ>
         </Marker>
         <Marker>
             <MarkerX>951</MarkerX>
             <MarkerY>2340</MarkerY>
             <MarkerZ>23</MarkerZ>
         </Marker>
         <Marker>
             <MarkerX>1311</MarkerX>
             <MarkerY>2524</MarkerY>
             <MarkerZ>23</MarkerZ>
         </Marker>
         <Marker>
             <MarkerX>1591</MarkerX>
             <MarkerY>2588</MarkerY>
             <MarkerZ>23</MarkerZ>
         </Marker>
         <Marker>
             <MarkerX>1087</MarkerX>
             <MarkerY>3452</MarkerY>
             <MarkerZ>23</MarkerZ>
         </Marker>
         <Marker>
             <MarkerX>1151</MarkerX>
             <MarkerY>4220</MarkerY>
             <MarkerZ>23</MarkerZ>
         </Marker>
         <Marker>
             <MarkerX>1047</MarkerX>
             <MarkerY>4724</MarkerY>
             <MarkerZ>23</MarkerZ>
         </Marker>
         <Marker>
             <MarkerX>351</MarkerX>
             <MarkerY>4772</MarkerY>
             <MarkerZ>23</MarkerZ>
         </Marker>
         <Marker>
             <MarkerX>511</MarkerX>
             <MarkerY>3628</MarkerY>
             <MarkerZ>23</MarkerZ>
         </Marker>
         <Marker>
             <MarkerX>319</MarkerX>
             <MarkerY>1860</MarkerY>
             <MarkerZ>17</MarkerZ>
         </Marker>
         <Marker>
             <MarkerX>527</MarkerX>
             <MarkerY>2252</MarkerY>
             <MarkerZ>17</MarkerZ>
         </Marker>
         <Marker>
             <MarkerX>1191</MarkerX>
             <MarkerY>1588</MarkerY>
             <MarkerZ>17</MarkerZ>
         </Marker>
         <Marker>
             <MarkerX>1991</MarkerX>
             <MarkerY>1604</MarkerY>
             <MarkerZ>17</MarkerZ>
         </Marker>
         <Marker>
             <MarkerX>2023</MarkerX>
             <MarkerY>1820</MarkerY>
             <MarkerZ>17</MarkerZ>
         </Marker>
         <Marker>
             <MarkerX>247</MarkerX>
             <MarkerY>4036</MarkerY>
             <MarkerZ>14</MarkerZ>
         </Marker>
         <Marker>
             <MarkerX>1399</MarkerX>
             <MarkerY>1372</MarkerY>
             <MarkerZ>14</MarkerZ>
         </Marker>
         <Marker>
             <MarkerX>1063</MarkerX>
             <MarkerY>2996</MarkerY>
             <MarkerZ>14</MarkerZ>
         </Marker>
         <Marker>
             <MarkerX>1183</MarkerX>
             <MarkerY>1476</MarkerY>
             <MarkerZ>9</MarkerZ>
         </Marker>
         <Marker>
             <MarkerX>1391</MarkerX>
             <MarkerY>1588</MarkerY>
             <MarkerZ>9</MarkerZ>
         </Marker>
         <Marker>
             <MarkerX>1775</MarkerX>
             <MarkerY>1380</MarkerY>
             <MarkerZ>9</MarkerZ>
         </Marker>
         <Marker>
             <MarkerX>1839</MarkerX>
             <MarkerY>2828</MarkerY>
             <MarkerZ>9</MarkerZ>
         </Marker>
         <Marker>
             <MarkerX>639</MarkerX>
             <MarkerY>3084</MarkerY>
             <MarkerZ>9</MarkerZ>
         </Marker>
         <Marker>
             <MarkerX>223</MarkerX>
             <MarkerY>3364</MarkerY>
             <MarkerZ>9</MarkerZ>
         </Marker>
         <Marker>
             <MarkerX>79</MarkerX>
             <MarkerY>3292</MarkerY>
             <MarkerZ>9</MarkerZ>
         </Marker>
         <Marker>
             <MarkerX>623</MarkerX>
             <MarkerY>3596</MarkerY>
             <MarkerZ>9</MarkerZ>
         </Marker>
         <Marker>
             <MarkerX>1255</MarkerX>
             <MarkerY>3940</MarkerY>
             <MarkerZ>9</MarkerZ>
         </Marker>
         <Marker>
             <MarkerX>1375</MarkerX>
             <MarkerY>2508</MarkerY>
             <MarkerZ>9</MarkerZ>
         </Marker>
         <Marker>
             <MarkerX>711</MarkerX>
             <MarkerY>3740</MarkerY>
             <MarkerZ>3</MarkerZ>
         </Marker>
         <Marker>
             <MarkerX>1151</MarkerX>
             <MarkerY>3444</MarkerY>
             <MarkerZ>8</MarkerZ>
         </Marker>
         <Marker>
             <MarkerX>983</MarkerX>
             <MarkerY>3828</MarkerY>
             <MarkerZ>8</MarkerZ>
         </Marker>
         <Marker>
             <MarkerX>1247</MarkerX>
             <MarkerY>2164</MarkerY>
             <MarkerZ>17</MarkerZ>
         </Marker>
         <Marker>
             <MarkerX>255</MarkerX>
             <MarkerY>1684</MarkerY>
             <MarkerZ>11</MarkerZ>
         </Marker>
         <Marker>
             <MarkerX>959</MarkerX>
             <MarkerY>1292</MarkerY>
             <MarkerZ>11</MarkerZ>
         </Marker>
         <Marker>
             <MarkerX>295</MarkerX>
             <MarkerY>1316</MarkerY>
             <MarkerZ>19</MarkerZ>
         </Marker>
         <Marker>
             <MarkerX>839</MarkerX>
             <MarkerY>1044</MarkerY>
             <MarkerZ>23</MarkerZ>
         </Marker>
         <Marker>
             <MarkerX>263</MarkerX>
             <MarkerY>2196</MarkerY>
             <MarkerZ>11</MarkerZ>
         </Marker>
         <Marker>
             <MarkerX>271</MarkerX>
             <MarkerY>1036</MarkerY>
             <MarkerZ>17</MarkerZ>
         </Marker>
         <Marker>
             <MarkerX>1279</MarkerX>
             <MarkerY>1220</MarkerY>
             <MarkerZ>9</MarkerZ>
         </Marker>
         <Marker>
             <MarkerX>1616</MarkerX>
             <MarkerY>8100</MarkerY>
             <MarkerZ>30</MarkerZ>
         </Marker>
         <Marker>
             <MarkerX>824</MarkerX>
             <MarkerY>7836</MarkerY>
             <MarkerZ>30</MarkerZ>
         </Marker>
         <Marker>
             <MarkerX>1072</MarkerX>
             <MarkerY>6948</MarkerY>
             <MarkerZ>30</MarkerZ>
         </Marker>
         <Marker>
             <MarkerX>1528</MarkerX>
             <MarkerY>7108</MarkerY>
             <MarkerZ>30</MarkerZ>
         </Marker>
         <Marker>
             <MarkerX>1896</MarkerX>
             <MarkerY>6628</MarkerY>
             <MarkerZ>30</MarkerZ>
         </Marker>
         <Marker>
             <MarkerX>360</MarkerX>
             <MarkerY>7388</MarkerY>
             <MarkerZ>27</MarkerZ>
         </Marker>
         <Marker>
             <MarkerX>896</MarkerX>
             <MarkerY>7292</MarkerY>
             <MarkerZ>27</MarkerZ>
         </Marker>
         <Marker>
             <MarkerX>1976</MarkerX>
             <MarkerY>7292</MarkerY>
             <MarkerZ>27</MarkerZ>
         </Marker>
         <Marker>
             <MarkerX>1088</MarkerX>
             <MarkerY>7348</MarkerY>
             <MarkerZ>22</MarkerZ>
         </Marker>
         <Marker>
             <MarkerX>1808</MarkerX>
             <MarkerY>6420</MarkerY>
             <MarkerZ>22</MarkerZ>
         </Marker>
         <Marker>
             <MarkerX>952</MarkerX>
             <MarkerY>5636</MarkerY>
             <MarkerZ>22</MarkerZ>
         </Marker>
         <Marker>
             <MarkerX>1088</MarkerX>
             <MarkerY>7508</MarkerY>
             <MarkerZ>17</MarkerZ>
         </Marker>
         <Marker>
             <MarkerX>1056</MarkerX>
             <MarkerY>6556</MarkerY>
             <MarkerZ>17</MarkerZ>
         </Marker>
         <Marker>
             <MarkerX>64</MarkerX>
             <MarkerY>6756</MarkerY>
             <MarkerZ>11</MarkerZ>
         </Marker>
         <Marker>
             <MarkerX>1256</MarkerX>
             <MarkerY>4924</MarkerY>
             <MarkerZ>11</MarkerZ>
         </Marker>
         <Marker>
             <MarkerX>1384</MarkerX>
             <MarkerY>4956</MarkerY>
             <MarkerZ>11</MarkerZ>
         </Marker>
         <Marker>
             <MarkerX>864</MarkerX>
             <MarkerY>5188</MarkerY>
             <MarkerZ>7</MarkerZ>
         </Marker>
         <Marker>
             <MarkerX>576</MarkerX>
             <MarkerY>7356</MarkerY>
             <MarkerZ>1</MarkerZ>
         </Marker>
         <Marker>
             <MarkerX>392</MarkerX>
             <MarkerY>6452</MarkerY>
             <MarkerZ>1</MarkerZ>
         </Marker>
         <Marker>
             <MarkerX>1456</MarkerX>
             <MarkerY>8990</MarkerY>
             <MarkerZ>22</MarkerZ>
         </Marker>
     </Marker_Type>
     <Marker_Type>
         <Type>3</Type>
         <Name>Type 3</Name>
     </Marker_Type>
     <Marker_Type>
         <Type>4</Type>
         <Name>Type 4</Name>
     </Marker_Type>
     <Marker_Type>
         <Type>5</Type>
         <Name>Type 5</Name>
     </Marker_Type>
     <Marker_Type>
         <Type>6</Type>
         <Name>Type 6</Name>
     </Marker_Type>
     <Marker_Type>
         <Type>7</Type>
         <Name>Type 7</Name>
     </Marker_Type>
     <Marker_Type>
         <Type>8</Type>
         <Name>Type 8</Name>
     </Marker_Type>
 </Marker_Data>
</CellCounter_Marker_File>
