# Supplementary material for: Non-linear dimensionality reduction on extracellular waveforms reveals cell type diversity in premotor cortex
Source: eLife. 2021 Aug 6;10:e67490. doi: 10.7554/eLife.67490 (PMC8452311; doi:10.7554/eLife.67490)
Supplement: Source code 1. [file elife-67490-code1.zip › WaveMAP_Paper-main/data/annotations/SA_CellCounter_AM294 CB dPMC40x_1.xml]

<?xml version="1.0" encoding="UTF-8"?>
<CellCounter_Marker_File>
 <Image_Properties>
     <Image_Filename>10_AM294 CB dPMC40x_1.tif</Image_Filename>
     <X_Calibration>1.0</X_Calibration>
     <Z_Calibration>1.0</Z_Calibration>
     <Calibration_Unit> </Calibration_Unit>
     <Y_Calibration>1.0</Y_Calibration>
 </Image_Properties>
 <Marker_Data>
     <Current_Type>1</Current_Type>
     <Marker_Type>
         <Type>1</Type>
         <Name>Bottom Excluded</Name>
         <Marker>
             <MarkerX>1265</MarkerX>
             <MarkerY>1280</MarkerY>
             <MarkerZ>30</MarkerZ>
         </Marker>
         <Marker>
             <MarkerX>1041</MarkerX>
             <MarkerY>1280</MarkerY>
             <MarkerZ>30</MarkerZ>
         </Marker>
         <Marker>
             <MarkerX>841</MarkerX>
             <MarkerY>1416</MarkerY>
             <MarkerZ>30</MarkerZ>
         </Marker>
         <Marker>
             <MarkerX>753</MarkerX>
             <MarkerY>1232</MarkerY>
             <MarkerZ>30</MarkerZ>
         </Marker>
     </Marker_Type>
     <Marker_Type>
         <Type>2</Type>
         <Name>Count</Name>
         <Marker>
             <MarkerX>1625</MarkerX>
             <MarkerY>1240</MarkerY>
             <MarkerZ>27</MarkerZ>
         </Marker>
         <Marker>
             <MarkerX>305</MarkerX>
             <MarkerY>1176</MarkerY>
             <MarkerZ>27</MarkerZ>
         </Marker>
         <Marker>
             <MarkerX>1177</MarkerX>
             <MarkerY>1344</MarkerY>
             <MarkerZ>27</MarkerZ>
         </Marker>
         <Marker>
             <MarkerX>793</MarkerX>
             <MarkerY>1456</MarkerY>
             <MarkerZ>27</MarkerZ>
         </Marker>
         <Marker>
             <MarkerX>1561</MarkerX>
             <MarkerY>2248</MarkerY>
             <MarkerZ>21</MarkerZ>
         </Marker>
         <Marker>
             <MarkerX>1385</MarkerX>
             <MarkerY>1784</MarkerY>
             <MarkerZ>21</MarkerZ>
         </Marker>
         <Marker>
             <MarkerX>505</MarkerX>
             <MarkerY>1760</MarkerY>
             <MarkerZ>21</MarkerZ>
         </Marker>
         <Marker>
             <MarkerX>953</MarkerX>
             <MarkerY>1752</MarkerY>
             <MarkerZ>21</MarkerZ>
         </Marker>
         <Marker>
             <MarkerX>1913</MarkerX>
             <MarkerY>1568</MarkerY>
             <MarkerZ>13</MarkerZ>
         </Marker>
         <Marker>
             <MarkerX>1849</MarkerX>
             <MarkerY>1264</MarkerY>
             <MarkerZ>13</MarkerZ>
         </Marker>
         <Marker>
             <MarkerX>1649</MarkerX>
             <MarkerY>1344</MarkerY>
             <MarkerZ>13</MarkerZ>
         </Marker>
         <Marker>
             <MarkerX>939</MarkerX>
             <MarkerY>1219</MarkerY>
             <MarkerZ>13</MarkerZ>
         </Marker>
         <Marker>
             <MarkerX>1047</MarkerX>
             <MarkerY>1465</MarkerY>
             <MarkerZ>13</MarkerZ>
         </Marker>
         <Marker>
             <MarkerX>915</MarkerX>
             <MarkerY>1627</MarkerY>
             <MarkerZ>13</MarkerZ>
         </Marker>
         <Marker>
             <MarkerX>1443</MarkerX>
             <MarkerY>1189</MarkerY>
             <MarkerZ>13</MarkerZ>
         </Marker>
         <Marker>
             <MarkerX>1959</MarkerX>
             <MarkerY>1645</MarkerY>
             <MarkerZ>8</MarkerZ>
         </Marker>
         <Marker>
             <MarkerX>1665</MarkerX>
             <MarkerY>1603</MarkerY>
             <MarkerZ>8</MarkerZ>
         </Marker>
         <Marker>
             <MarkerX>873</MarkerX>
             <MarkerY>1567</MarkerY>
             <MarkerZ>8</MarkerZ>
         </Marker>
         <Marker>
             <MarkerX>171</MarkerX>
             <MarkerY>1399</MarkerY>
             <MarkerZ>3</MarkerZ>
         </Marker>
         <Marker>
             <MarkerX>99</MarkerX>
             <MarkerY>1351</MarkerY>
             <MarkerZ>6</MarkerZ>
         </Marker>
         <Marker>
             <MarkerX>1785</MarkerX>
             <MarkerY>2389</MarkerY>
             <MarkerZ>5</MarkerZ>
         </Marker>
         <Marker>
             <MarkerX>693</MarkerX>
             <MarkerY>4765</MarkerY>
             <MarkerZ>23</MarkerZ>
         </Marker>
         <Marker>
             <MarkerX>423</MarkerX>
             <MarkerY>5503</MarkerY>
             <MarkerZ>23</MarkerZ>
         </Marker>
         <Marker>
             <MarkerX>1899</MarkerX>
             <MarkerY>5953</MarkerY>
             <MarkerZ>17</MarkerZ>
         </Marker>
         <Marker>
             <MarkerX>123</MarkerX>
             <MarkerY>4495</MarkerY>
             <MarkerZ>17</MarkerZ>
         </Marker>
         <Marker>
             <MarkerX>1503</MarkerX>
             <MarkerY>5635</MarkerY>
             <MarkerZ>11</MarkerZ>
         </Marker>
         <Marker>
             <MarkerX>1755</MarkerX>
             <MarkerY>4399</MarkerY>
             <MarkerZ>11</MarkerZ>
         </Marker>
         <Marker>
             <MarkerX>1455</MarkerX>
             <MarkerY>6799</MarkerY>
             <MarkerZ>23</MarkerZ>
         </Marker>
         <Marker>
             <MarkerX>243</MarkerX>
             <MarkerY>4363</MarkerY>
             <MarkerZ>8</MarkerZ>
         </Marker>
         <Marker>
             <MarkerX>519</MarkerX>
             <MarkerY>4855</MarkerY>
             <MarkerZ>8</MarkerZ>
         </Marker>
         <Marker>
             <MarkerX>273</MarkerX>
             <MarkerY>4993</MarkerY>
             <MarkerZ>1</MarkerZ>
         </Marker>
         <Marker>
             <MarkerX>639</MarkerX>
             <MarkerY>7082</MarkerY>
             <MarkerZ>20</MarkerZ>
         </Marker>
         <Marker>
             <MarkerX>495</MarkerX>
             <MarkerY>8540</MarkerY>
             <MarkerZ>7</MarkerZ>
         </Marker>
     </Marker_Type>
 </Marker_Data>
</CellCounter_Marker_File>
