# Supplementary material for: Non-linear dimensionality reduction on extracellular waveforms reveals cell type diversity in premotor cortex
Source: eLife. 2021 Aug 6;10:e67490. doi: 10.7554/eLife.67490 (PMC8452311; doi:10.7554/eLife.67490)
Supplement: Source code 1. [file elife-67490-code1.zip › WaveMAP_Paper-main/data/annotations/SA_CellCounter_AM295 CB dPMC40x_2merge.xml]

<?xml version="1.0" encoding="UTF-8"?>
<CellCounter_Marker_File>
 <Image_Properties>
     <Image_Filename>10_AM295 CB dPMC40x_2merge.tif</Image_Filename>
     <X_Calibration>1.0</X_Calibration>
     <Z_Calibration>1.0</Z_Calibration>
     <Calibration_Unit> </Calibration_Unit>
     <Y_Calibration>1.0</Y_Calibration>
 </Image_Properties>
 <Marker_Data>
     <Current_Type>1</Current_Type>
     <Marker_Type>
         <Type>1</Type>
         <Name>Bottom Excluded</Name>
         <Marker>
             <MarkerX>1428</MarkerX>
             <MarkerY>1104</MarkerY>
             <MarkerZ>30</MarkerZ>
         </Marker>
         <Marker>
             <MarkerX>312</MarkerX>
             <MarkerY>1362</MarkerY>
             <MarkerZ>30</MarkerZ>
         </Marker>
         <Marker>
             <MarkerX>102</MarkerX>
             <MarkerY>1878</MarkerY>
             <MarkerZ>30</MarkerZ>
         </Marker>
         <Marker>
             <MarkerX>1194</MarkerX>
             <MarkerY>2490</MarkerY>
             <MarkerZ>30</MarkerZ>
         </Marker>
         <Marker>
             <MarkerX>1278</MarkerX>
             <MarkerY>1614</MarkerY>
             <MarkerZ>30</MarkerZ>
         </Marker>
         <Marker>
             <MarkerX>1500</MarkerX>
             <MarkerY>1296</MarkerY>
             <MarkerZ>30</MarkerZ>
         </Marker>
         <Marker>
             <MarkerX>1806</MarkerX>
             <MarkerY>1212</MarkerY>
             <MarkerZ>30</MarkerZ>
         </Marker>
         <Marker>
             <MarkerX>1830</MarkerX>
             <MarkerY>1308</MarkerY>
             <MarkerZ>30</MarkerZ>
         </Marker>
         <Marker>
             <MarkerX>1899</MarkerX>
             <MarkerY>3696</MarkerY>
             <MarkerZ>30</MarkerZ>
         </Marker>
         <Marker>
             <MarkerX>1419</MarkerX>
             <MarkerY>4530</MarkerY>
             <MarkerZ>30</MarkerZ>
         </Marker>
         <Marker>
             <MarkerX>1503</MarkerX>
             <MarkerY>4170</MarkerY>
             <MarkerZ>30</MarkerZ>
         </Marker>
         <Marker>
             <MarkerX>411</MarkerX>
             <MarkerY>7494</MarkerY>
             <MarkerZ>30</MarkerZ>
         </Marker>
         <Marker>
             <MarkerX>663</MarkerX>
             <MarkerY>7884</MarkerY>
             <MarkerZ>30</MarkerZ>
         </Marker>
         <Marker>
             <MarkerX>1443</MarkerX>
             <MarkerY>7800</MarkerY>
             <MarkerZ>30</MarkerZ>
         </Marker>
     </Marker_Type>
     <Marker_Type>
         <Type>2</Type>
         <Name>Count</Name>
         <Marker>
             <MarkerX>336</MarkerX>
             <MarkerY>1956</MarkerY>
             <MarkerZ>27</MarkerZ>
         </Marker>
         <Marker>
             <MarkerX>1554</MarkerX>
             <MarkerY>2670</MarkerY>
             <MarkerZ>27</MarkerZ>
         </Marker>
         <Marker>
             <MarkerX>114</MarkerX>
             <MarkerY>2508</MarkerY>
             <MarkerZ>27</MarkerZ>
         </Marker>
         <Marker>
             <MarkerX>1464</MarkerX>
             <MarkerY>2322</MarkerY>
             <MarkerZ>22</MarkerZ>
         </Marker>
         <Marker>
             <MarkerX>1074</MarkerX>
             <MarkerY>1776</MarkerY>
             <MarkerZ>22</MarkerZ>
         </Marker>
         <Marker>
             <MarkerX>672</MarkerX>
             <MarkerY>3168</MarkerY>
             <MarkerZ>22</MarkerZ>
         </Marker>
         <Marker>
             <MarkerX>630</MarkerX>
             <MarkerY>1398</MarkerY>
             <MarkerZ>22</MarkerZ>
         </Marker>
         <Marker>
             <MarkerX>1272</MarkerX>
             <MarkerY>1410</MarkerY>
             <MarkerZ>22</MarkerZ>
         </Marker>
         <Marker>
             <MarkerX>1722</MarkerX>
             <MarkerY>2034</MarkerY>
             <MarkerZ>22</MarkerZ>
         </Marker>
         <Marker>
             <MarkerX>1506</MarkerX>
             <MarkerY>3330</MarkerY>
             <MarkerZ>22</MarkerZ>
         </Marker>
         <Marker>
             <MarkerX>1368</MarkerX>
             <MarkerY>2166</MarkerY>
             <MarkerZ>16</MarkerZ>
         </Marker>
         <Marker>
             <MarkerX>1698</MarkerX>
             <MarkerY>1446</MarkerY>
             <MarkerZ>16</MarkerZ>
         </Marker>
         <Marker>
             <MarkerX>1656</MarkerX>
             <MarkerY>1242</MarkerY>
             <MarkerZ>16</MarkerZ>
         </Marker>
         <Marker>
             <MarkerX>822</MarkerX>
             <MarkerY>1692</MarkerY>
             <MarkerZ>16</MarkerZ>
         </Marker>
         <Marker>
             <MarkerX>696</MarkerX>
             <MarkerY>1854</MarkerY>
             <MarkerZ>16</MarkerZ>
         </Marker>
         <Marker>
             <MarkerX>474</MarkerX>
             <MarkerY>1842</MarkerY>
             <MarkerZ>16</MarkerZ>
         </Marker>
         <Marker>
             <MarkerX>210</MarkerX>
             <MarkerY>1902</MarkerY>
             <MarkerZ>16</MarkerZ>
         </Marker>
         <Marker>
             <MarkerX>132</MarkerX>
             <MarkerY>1788</MarkerY>
             <MarkerZ>16</MarkerZ>
         </Marker>
         <Marker>
             <MarkerX>324</MarkerX>
             <MarkerY>2520</MarkerY>
             <MarkerZ>16</MarkerZ>
         </Marker>
         <Marker>
             <MarkerX>210</MarkerX>
             <MarkerY>2574</MarkerY>
             <MarkerZ>16</MarkerZ>
         </Marker>
         <Marker>
             <MarkerX>396</MarkerX>
             <MarkerY>2460</MarkerY>
             <MarkerZ>16</MarkerZ>
         </Marker>
         <Marker>
             <MarkerX>972</MarkerX>
             <MarkerY>2058</MarkerY>
             <MarkerZ>16</MarkerZ>
         </Marker>
         <Marker>
             <MarkerX>816</MarkerX>
             <MarkerY>1938</MarkerY>
             <MarkerZ>14</MarkerZ>
         </Marker>
         <Marker>
             <MarkerX>1746</MarkerX>
             <MarkerY>1092</MarkerY>
             <MarkerZ>14</MarkerZ>
         </Marker>
         <Marker>
             <MarkerX>168</MarkerX>
             <MarkerY>2184</MarkerY>
             <MarkerZ>8</MarkerZ>
         </Marker>
         <Marker>
             <MarkerX>966</MarkerX>
             <MarkerY>1824</MarkerY>
             <MarkerZ>8</MarkerZ>
         </Marker>
         <Marker>
             <MarkerX>1608</MarkerX>
             <MarkerY>1476</MarkerY>
             <MarkerZ>8</MarkerZ>
         </Marker>
         <Marker>
             <MarkerX>1608</MarkerX>
             <MarkerY>2154</MarkerY>
             <MarkerZ>8</MarkerZ>
         </Marker>
         <Marker>
             <MarkerX>942</MarkerX>
             <MarkerY>1332</MarkerY>
             <MarkerZ>18</MarkerZ>
         </Marker>
         <Marker>
             <MarkerX>1122</MarkerX>
             <MarkerY>1248</MarkerY>
             <MarkerZ>10</MarkerZ>
         </Marker>
         <Marker>
             <MarkerX>1230</MarkerX>
             <MarkerY>1656</MarkerY>
             <MarkerZ>9</MarkerZ>
         </Marker>
         <Marker>
             <MarkerX>1143</MarkerX>
             <MarkerY>6768</MarkerY>
             <MarkerZ>25</MarkerZ>
         </Marker>
         <Marker>
             <MarkerX>1341</MarkerX>
             <MarkerY>3564</MarkerY>
             <MarkerZ>22</MarkerZ>
         </Marker>
         <Marker>
             <MarkerX>1221</MarkerX>
             <MarkerY>4608</MarkerY>
             <MarkerZ>13</MarkerZ>
         </Marker>
         <Marker>
             <MarkerX>1215</MarkerX>
             <MarkerY>4812</MarkerY>
             <MarkerZ>13</MarkerZ>
         </Marker>
         <Marker>
             <MarkerX>855</MarkerX>
             <MarkerY>6636</MarkerY>
             <MarkerZ>10</MarkerZ>
         </Marker>
         <Marker>
             <MarkerX>207</MarkerX>
             <MarkerY>6600</MarkerY>
             <MarkerZ>10</MarkerZ>
         </Marker>
         <Marker>
             <MarkerX>273</MarkerX>
             <MarkerY>4752</MarkerY>
             <MarkerZ>10</MarkerZ>
         </Marker>
         <Marker>
             <MarkerX>1953</MarkerX>
             <MarkerY>8226</MarkerY>
             <MarkerZ>25</MarkerZ>
         </Marker>
         <Marker>
             <MarkerX>1875</MarkerX>
             <MarkerY>6804</MarkerY>
             <MarkerZ>20</MarkerZ>
         </Marker>
         <Marker>
             <MarkerX>1917</MarkerX>
             <MarkerY>7392</MarkerY>
             <MarkerZ>14</MarkerZ>
         </Marker>
         <Marker>
             <MarkerX>1455</MarkerX>
             <MarkerY>8118</MarkerY>
             <MarkerZ>14</MarkerZ>
         </Marker>
         <Marker>
             <MarkerX>429</MarkerX>
             <MarkerY>9240</MarkerY>
             <MarkerZ>14</MarkerZ>
         </Marker>
         <Marker>
             <MarkerX>621</MarkerX>
             <MarkerY>8244</MarkerY>
             <MarkerZ>4</MarkerZ>
         </Marker>
         <Marker>
             <MarkerX>1425</MarkerX>
             <MarkerY>8544</MarkerY>
             <MarkerZ>4</MarkerZ>
         </Marker>
     </Marker_Type>
 </Marker_Data>
</CellCounter_Marker_File>
