# Supplementary material for: Non-linear dimensionality reduction on extracellular waveforms reveals cell type diversity in premotor cortex
Source: eLife. 2021 Aug 6;10:e67490. doi: 10.7554/eLife.67490 (PMC8452311; doi:10.7554/eLife.67490)
Supplement: Source code 1. [file elife-67490-code1.zip › WaveMAP_Paper-main/data/annotations/SA_CellCounter_AM295 CR546 PV488 40x_dPMC-2Merge_C2.xml]

<?xml version="1.0" encoding="UTF-8"?>
<CellCounter_Marker_File>
 <Image_Properties>
     <Image_Filename>AM295 CR546 PV488 40x_dPMC-2Merge_C2.tif</Image_Filename>
     <X_Calibration>1.0</X_Calibration>
     <Z_Calibration>1.0</Z_Calibration>
     <Calibration_Unit> </Calibration_Unit>
     <Y_Calibration>1.0</Y_Calibration>
 </Image_Properties>
 <Marker_Data>
     <Current_Type>1</Current_Type>
     <Marker_Type>
         <Type>1</Type>
         <Name>Bottom excluded</Name>
     </Marker_Type>
     <Marker_Type>
         <Type>2</Type>
         <Name>Count</Name>
         <Marker>
             <MarkerX>1950</MarkerX>
             <MarkerY>1140</MarkerY>
             <MarkerZ>25</MarkerZ>
         </Marker>
         <Marker>
             <MarkerX>1980</MarkerX>
             <MarkerY>1038</MarkerY>
             <MarkerZ>25</MarkerZ>
         </Marker>
         <Marker>
             <MarkerX>1854</MarkerX>
             <MarkerY>966</MarkerY>
             <MarkerZ>25</MarkerZ>
         </Marker>
         <Marker>
             <MarkerX>1908</MarkerX>
             <MarkerY>1512</MarkerY>
             <MarkerZ>25</MarkerZ>
         </Marker>
         <Marker>
             <MarkerX>1446</MarkerX>
             <MarkerY>1464</MarkerY>
             <MarkerZ>25</MarkerZ>
         </Marker>
         <Marker>
             <MarkerX>1578</MarkerX>
             <MarkerY>1116</MarkerY>
             <MarkerZ>25</MarkerZ>
         </Marker>
         <Marker>
             <MarkerX>1656</MarkerX>
             <MarkerY>1038</MarkerY>
             <MarkerZ>25</MarkerZ>
         </Marker>
         <Marker>
             <MarkerX>1770</MarkerX>
             <MarkerY>1008</MarkerY>
             <MarkerZ>25</MarkerZ>
         </Marker>
         <Marker>
             <MarkerX>1680</MarkerX>
             <MarkerY>528</MarkerY>
             <MarkerZ>25</MarkerZ>
         </Marker>
         <Marker>
             <MarkerX>1458</MarkerX>
             <MarkerY>840</MarkerY>
             <MarkerZ>25</MarkerZ>
         </Marker>
         <Marker>
             <MarkerX>1290</MarkerX>
             <MarkerY>1152</MarkerY>
             <MarkerZ>25</MarkerZ>
         </Marker>
         <Marker>
             <MarkerX>1104</MarkerX>
             <MarkerY>1308</MarkerY>
             <MarkerZ>25</MarkerZ>
         </Marker>
         <Marker>
             <MarkerX>1128</MarkerX>
             <MarkerY>870</MarkerY>
             <MarkerZ>25</MarkerZ>
         </Marker>
         <Marker>
             <MarkerX>744</MarkerX>
             <MarkerY>1152</MarkerY>
             <MarkerZ>25</MarkerZ>
         </Marker>
         <Marker>
             <MarkerX>846</MarkerX>
             <MarkerY>1236</MarkerY>
             <MarkerZ>25</MarkerZ>
         </Marker>
         <Marker>
             <MarkerX>618</MarkerX>
             <MarkerY>882</MarkerY>
             <MarkerZ>25</MarkerZ>
         </Marker>
         <Marker>
             <MarkerX>708</MarkerX>
             <MarkerY>540</MarkerY>
             <MarkerZ>25</MarkerZ>
         </Marker>
         <Marker>
             <MarkerX>336</MarkerX>
             <MarkerY>876</MarkerY>
             <MarkerZ>25</MarkerZ>
         </Marker>
         <Marker>
             <MarkerX>174</MarkerX>
             <MarkerY>1008</MarkerY>
             <MarkerZ>25</MarkerZ>
         </Marker>
         <Marker>
             <MarkerX>312</MarkerX>
             <MarkerY>1176</MarkerY>
             <MarkerZ>25</MarkerZ>
         </Marker>
         <Marker>
             <MarkerX>102</MarkerX>
             <MarkerY>1620</MarkerY>
             <MarkerZ>25</MarkerZ>
         </Marker>
         <Marker>
             <MarkerX>420</MarkerX>
             <MarkerY>1542</MarkerY>
             <MarkerZ>25</MarkerZ>
         </Marker>
         <Marker>
             <MarkerX>1830</MarkerX>
             <MarkerY>3258</MarkerY>
             <MarkerZ>25</MarkerZ>
         </Marker>
         <Marker>
             <MarkerX>906</MarkerX>
             <MarkerY>2766</MarkerY>
             <MarkerZ>22</MarkerZ>
         </Marker>
         <Marker>
             <MarkerX>600</MarkerX>
             <MarkerY>3354</MarkerY>
             <MarkerZ>22</MarkerZ>
         </Marker>
         <Marker>
             <MarkerX>378</MarkerX>
             <MarkerY>636</MarkerY>
             <MarkerZ>23</MarkerZ>
         </Marker>
         <Marker>
             <MarkerX>582</MarkerX>
             <MarkerY>1026</MarkerY>
             <MarkerZ>23</MarkerZ>
         </Marker>
         <Marker>
             <MarkerX>198</MarkerX>
             <MarkerY>534</MarkerY>
             <MarkerZ>25</MarkerZ>
         </Marker>
         <Marker>
             <MarkerX>1554</MarkerX>
             <MarkerY>2376</MarkerY>
             <MarkerZ>18</MarkerZ>
         </Marker>
         <Marker>
             <MarkerX>1494</MarkerX>
             <MarkerY>2190</MarkerY>
             <MarkerZ>18</MarkerZ>
         </Marker>
         <Marker>
             <MarkerX>1722</MarkerX>
             <MarkerY>1692</MarkerY>
             <MarkerZ>18</MarkerZ>
         </Marker>
         <Marker>
             <MarkerX>1776</MarkerX>
             <MarkerY>1194</MarkerY>
             <MarkerZ>18</MarkerZ>
         </Marker>
         <Marker>
             <MarkerX>1860</MarkerX>
             <MarkerY>906</MarkerY>
             <MarkerZ>18</MarkerZ>
         </Marker>
         <Marker>
             <MarkerX>1650</MarkerX>
             <MarkerY>1350</MarkerY>
             <MarkerZ>18</MarkerZ>
         </Marker>
         <Marker>
             <MarkerX>1584</MarkerX>
             <MarkerY>1254</MarkerY>
             <MarkerZ>18</MarkerZ>
         </Marker>
         <Marker>
             <MarkerX>1446</MarkerX>
             <MarkerY>1332</MarkerY>
             <MarkerZ>18</MarkerZ>
         </Marker>
         <Marker>
             <MarkerX>1272</MarkerX>
             <MarkerY>1296</MarkerY>
             <MarkerZ>18</MarkerZ>
         </Marker>
         <Marker>
             <MarkerX>1026</MarkerX>
             <MarkerY>1182</MarkerY>
             <MarkerZ>18</MarkerZ>
         </Marker>
         <Marker>
             <MarkerX>648</MarkerX>
             <MarkerY>672</MarkerY>
             <MarkerZ>18</MarkerZ>
         </Marker>
         <Marker>
             <MarkerX>90</MarkerX>
             <MarkerY>816</MarkerY>
             <MarkerZ>18</MarkerZ>
         </Marker>
         <Marker>
             <MarkerX>942</MarkerX>
             <MarkerY>1626</MarkerY>
             <MarkerZ>18</MarkerZ>
         </Marker>
         <Marker>
             <MarkerX>1290</MarkerX>
             <MarkerY>798</MarkerY>
             <MarkerZ>18</MarkerZ>
         </Marker>
         <Marker>
             <MarkerX>1830</MarkerX>
             <MarkerY>1806</MarkerY>
             <MarkerZ>13</MarkerZ>
         </Marker>
         <Marker>
             <MarkerX>1854</MarkerX>
             <MarkerY>1602</MarkerY>
             <MarkerZ>13</MarkerZ>
         </Marker>
         <Marker>
             <MarkerX>1404</MarkerX>
             <MarkerY>3390</MarkerY>
             <MarkerZ>13</MarkerZ>
         </Marker>
         <Marker>
             <MarkerX>1314</MarkerX>
             <MarkerY>2814</MarkerY>
             <MarkerZ>13</MarkerZ>
         </Marker>
         <Marker>
             <MarkerX>1170</MarkerX>
             <MarkerY>2700</MarkerY>
             <MarkerZ>13</MarkerZ>
         </Marker>
         <Marker>
             <MarkerX>942</MarkerX>
             <MarkerY>1116</MarkerY>
             <MarkerZ>13</MarkerZ>
         </Marker>
         <Marker>
             <MarkerX>528</MarkerX>
             <MarkerY>852</MarkerY>
             <MarkerZ>13</MarkerZ>
         </Marker>
         <Marker>
             <MarkerX>486</MarkerX>
             <MarkerY>648</MarkerY>
             <MarkerZ>13</MarkerZ>
         </Marker>
         <Marker>
             <MarkerX>1620</MarkerX>
             <MarkerY>876</MarkerY>
             <MarkerZ>13</MarkerZ>
         </Marker>
         <Marker>
             <MarkerX>1656</MarkerX>
             <MarkerY>726</MarkerY>
             <MarkerZ>13</MarkerZ>
         </Marker>
         <Marker>
             <MarkerX>684</MarkerX>
             <MarkerY>1548</MarkerY>
             <MarkerZ>13</MarkerZ>
         </Marker>
         <Marker>
             <MarkerX>66</MarkerX>
             <MarkerY>1512</MarkerY>
             <MarkerZ>13</MarkerZ>
         </Marker>
         <Marker>
             <MarkerX>120</MarkerX>
             <MarkerY>1734</MarkerY>
             <MarkerZ>13</MarkerZ>
         </Marker>
         <Marker>
             <MarkerX>1080</MarkerX>
             <MarkerY>756</MarkerY>
             <MarkerZ>9</MarkerZ>
         </Marker>
         <Marker>
             <MarkerX>1368</MarkerX>
             <MarkerY>1104</MarkerY>
             <MarkerZ>9</MarkerZ>
         </Marker>
         <Marker>
             <MarkerX>1572</MarkerX>
             <MarkerY>1176</MarkerY>
             <MarkerZ>9</MarkerZ>
         </Marker>
         <Marker>
             <MarkerX>1920</MarkerX>
             <MarkerY>2520</MarkerY>
             <MarkerZ>9</MarkerZ>
         </Marker>
         <Marker>
             <MarkerX>1680</MarkerX>
             <MarkerY>2274</MarkerY>
             <MarkerZ>9</MarkerZ>
         </Marker>
         <Marker>
             <MarkerX>570</MarkerX>
             <MarkerY>438</MarkerY>
             <MarkerZ>9</MarkerZ>
         </Marker>
         <Marker>
             <MarkerX>726</MarkerX>
             <MarkerY>588</MarkerY>
             <MarkerZ>9</MarkerZ>
         </Marker>
         <Marker>
             <MarkerX>990</MarkerX>
             <MarkerY>2196</MarkerY>
             <MarkerZ>7</MarkerZ>
         </Marker>
         <Marker>
             <MarkerX>894</MarkerX>
             <MarkerY>1770</MarkerY>
             <MarkerZ>7</MarkerZ>
         </Marker>
         <Marker>
             <MarkerX>690</MarkerX>
             <MarkerY>1686</MarkerY>
             <MarkerZ>7</MarkerZ>
         </Marker>
         <Marker>
             <MarkerX>48</MarkerX>
             <MarkerY>1968</MarkerY>
             <MarkerZ>7</MarkerZ>
         </Marker>
         <Marker>
             <MarkerX>198</MarkerX>
             <MarkerY>2874</MarkerY>
             <MarkerZ>10</MarkerZ>
         </Marker>
         <Marker>
             <MarkerX>636</MarkerX>
             <MarkerY>762</MarkerY>
             <MarkerZ>10</MarkerZ>
         </Marker>
         <Marker>
             <MarkerX>1038</MarkerX>
             <MarkerY>738</MarkerY>
             <MarkerZ>10</MarkerZ>
         </Marker>
         <Marker>
             <MarkerX>240</MarkerX>
             <MarkerY>690</MarkerY>
             <MarkerZ>10</MarkerZ>
         </Marker>
         <Marker>
             <MarkerX>1818</MarkerX>
             <MarkerY>3600</MarkerY>
             <MarkerZ>22</MarkerZ>
         </Marker>
         <Marker>
             <MarkerX>1386</MarkerX>
             <MarkerY>3840</MarkerY>
             <MarkerZ>22</MarkerZ>
         </Marker>
         <Marker>
             <MarkerX>1152</MarkerX>
             <MarkerY>4350</MarkerY>
             <MarkerZ>22</MarkerZ>
         </Marker>
         <Marker>
             <MarkerX>1608</MarkerX>
             <MarkerY>4758</MarkerY>
             <MarkerZ>22</MarkerZ>
         </Marker>
         <Marker>
             <MarkerX>1920</MarkerX>
             <MarkerY>4590</MarkerY>
             <MarkerZ>22</MarkerZ>
         </Marker>
         <Marker>
             <MarkerX>600</MarkerX>
             <MarkerY>4278</MarkerY>
             <MarkerZ>22</MarkerZ>
         </Marker>
         <Marker>
             <MarkerX>480</MarkerX>
             <MarkerY>3594</MarkerY>
             <MarkerZ>22</MarkerZ>
         </Marker>
         <Marker>
             <MarkerX>1728</MarkerX>
             <MarkerY>6024</MarkerY>
             <MarkerZ>22</MarkerZ>
         </Marker>
         <Marker>
             <MarkerX>156</MarkerX>
             <MarkerY>6378</MarkerY>
             <MarkerZ>18</MarkerZ>
         </Marker>
         <Marker>
             <MarkerX>228</MarkerX>
             <MarkerY>4044</MarkerY>
             <MarkerZ>18</MarkerZ>
         </Marker>
         <Marker>
             <MarkerX>1254</MarkerX>
             <MarkerY>5334</MarkerY>
             <MarkerZ>14</MarkerZ>
         </Marker>
         <Marker>
             <MarkerX>1182</MarkerX>
             <MarkerY>6054</MarkerY>
             <MarkerZ>14</MarkerZ>
         </Marker>
         <Marker>
             <MarkerX>1446</MarkerX>
             <MarkerY>6186</MarkerY>
             <MarkerZ>14</MarkerZ>
         </Marker>
         <Marker>
             <MarkerX>78</MarkerX>
             <MarkerY>6384</MarkerY>
             <MarkerZ>14</MarkerZ>
         </Marker>
         <Marker>
             <MarkerX>1122</MarkerX>
             <MarkerY>3978</MarkerY>
             <MarkerZ>14</MarkerZ>
         </Marker>
         <Marker>
             <MarkerX>876</MarkerX>
             <MarkerY>3804</MarkerY>
             <MarkerZ>14</MarkerZ>
         </Marker>
         <Marker>
             <MarkerX>1578</MarkerX>
             <MarkerY>4296</MarkerY>
             <MarkerZ>10</MarkerZ>
         </Marker>
         <Marker>
             <MarkerX>1332</MarkerX>
             <MarkerY>4110</MarkerY>
             <MarkerZ>10</MarkerZ>
         </Marker>
         <Marker>
             <MarkerX>1326</MarkerX>
             <MarkerY>3876</MarkerY>
             <MarkerZ>10</MarkerZ>
         </Marker>
         <Marker>
             <MarkerX>438</MarkerX>
             <MarkerY>3714</MarkerY>
             <MarkerZ>10</MarkerZ>
         </Marker>
         <Marker>
             <MarkerX>1542</MarkerX>
             <MarkerY>4956</MarkerY>
             <MarkerZ>16</MarkerZ>
         </Marker>
         <Marker>
             <MarkerX>1836</MarkerX>
             <MarkerY>5040</MarkerY>
             <MarkerZ>8</MarkerZ>
         </Marker>
         <Marker>
             <MarkerX>984</MarkerX>
             <MarkerY>6576</MarkerY>
             <MarkerZ>8</MarkerZ>
         </Marker>
         <Marker>
             <MarkerX>96</MarkerX>
             <MarkerY>5880</MarkerY>
             <MarkerZ>8</MarkerZ>
         </Marker>
         <Marker>
             <MarkerX>1656</MarkerX>
             <MarkerY>7186</MarkerY>
             <MarkerZ>17</MarkerZ>
         </Marker>
         <Marker>
             <MarkerX>1542</MarkerX>
             <MarkerY>7510</MarkerY>
             <MarkerZ>17</MarkerZ>
         </Marker>
         <Marker>
             <MarkerX>414</MarkerX>
             <MarkerY>8296</MarkerY>
             <MarkerZ>7</MarkerZ>
         </Marker>
         <Marker>
             <MarkerX>1716</MarkerX>
             <MarkerY>6598</MarkerY>
             <MarkerZ>7</MarkerZ>
         </Marker>
         <Marker>
             <MarkerX>594</MarkerX>
             <MarkerY>6970</MarkerY>
             <MarkerZ>2</MarkerZ>
         </Marker>
         <Marker>
             <MarkerX>144</MarkerX>
             <MarkerY>6736</MarkerY>
             <MarkerZ>2</MarkerZ>
         </Marker>
         <Marker>
             <MarkerX>324</MarkerX>
             <MarkerY>8278</MarkerY>
             <MarkerZ>2</MarkerZ>
         </Marker>
     </Marker_Type>
     <Marker_Type>
         <Type>3</Type>
         <Name>Type 3</Name>
     </Marker_Type>
     <Marker_Type>
         <Type>4</Type>
         <Name>Type 4</Name>
     </Marker_Type>
     <Marker_Type>
         <Type>5</Type>
         <Name>Type 5</Name>
     </Marker_Type>
     <Marker_Type>
         <Type>6</Type>
         <Name>Type 6</Name>
     </Marker_Type>
     <Marker_Type>
         <Type>7</Type>
         <Name>Type 7</Name>
     </Marker_Type>
     <Marker_Type>
         <Type>8</Type>
         <Name>Type 8</Name>
     </Marker_Type>
 </Marker_Data>
</CellCounter_Marker_File>
