# Supplementary material for: Non-linear dimensionality reduction on extracellular waveforms reveals cell type diversity in premotor cortex
Source: eLife. 2021 Aug 6;10:e67490. doi: 10.7554/eLife.67490 (PMC8452311; doi:10.7554/eLife.67490)
Supplement: Source code 1. [file elife-67490-code1.zip › WaveMAP_Paper-main/data/annotations/SA_CellCounter_AM296 CR546 PV488 40x_dPMC_Merge1_C1.xml]

<?xml version="1.0" encoding="UTF-8"?>
<CellCounter_Marker_File>
 <Image_Properties>
     <Image_Filename>AM296 CR546 PV488 40x_dPMC_Merge1_C1.tif</Image_Filename>
     <X_Calibration>1.0</X_Calibration>
     <Z_Calibration>1.0</Z_Calibration>
     <Calibration_Unit> </Calibration_Unit>
     <Y_Calibration>1.0</Y_Calibration>
 </Image_Properties>
 <Marker_Data>
     <Current_Type>1</Current_Type>
     <Marker_Type>
         <Type>1</Type>
         <Name>Bottom excluded</Name>
     </Marker_Type>
     <Marker_Type>
         <Type>2</Type>
         <Name>Count</Name>
         <Marker>
             <MarkerX>334</MarkerX>
             <MarkerY>2704</MarkerY>
             <MarkerZ>9</MarkerZ>
         </Marker>
         <Marker>
             <MarkerX>1598</MarkerX>
             <MarkerY>4416</MarkerY>
             <MarkerZ>9</MarkerZ>
         </Marker>
         <Marker>
             <MarkerX>1846</MarkerX>
             <MarkerY>3256</MarkerY>
             <MarkerZ>5</MarkerZ>
         </Marker>
         <Marker>
             <MarkerX>2006</MarkerX>
             <MarkerY>2248</MarkerY>
             <MarkerZ>5</MarkerZ>
         </Marker>
         <Marker>
             <MarkerX>2046</MarkerX>
             <MarkerY>2688</MarkerY>
             <MarkerZ>5</MarkerZ>
         </Marker>
         <Marker>
             <MarkerX>358</MarkerX>
             <MarkerY>4416</MarkerY>
             <MarkerZ>6</MarkerZ>
         </Marker>
         <Marker>
             <MarkerX>134</MarkerX>
             <MarkerY>4240</MarkerY>
             <MarkerZ>6</MarkerZ>
         </Marker>
         <Marker>
             <MarkerX>358</MarkerX>
             <MarkerY>3768</MarkerY>
             <MarkerZ>1</MarkerZ>
         </Marker>
         <Marker>
             <MarkerX>1462</MarkerX>
             <MarkerY>3320</MarkerY>
             <MarkerZ>6</MarkerZ>
         </Marker>
         <Marker>
             <MarkerX>1534</MarkerX>
             <MarkerY>3448</MarkerY>
             <MarkerZ>6</MarkerZ>
         </Marker>
         <Marker>
             <MarkerX>990</MarkerX>
             <MarkerY>1856</MarkerY>
             <MarkerZ>1</MarkerZ>
         </Marker>
         <Marker>
             <MarkerX>118</MarkerX>
             <MarkerY>3248</MarkerY>
             <MarkerZ>6</MarkerZ>
         </Marker>
         <Marker>
             <MarkerX>822</MarkerX>
             <MarkerY>5864</MarkerY>
             <MarkerZ>5</MarkerZ>
         </Marker>
         <Marker>
             <MarkerX>910</MarkerX>
             <MarkerY>5832</MarkerY>
             <MarkerZ>5</MarkerZ>
         </Marker>
         <Marker>
             <MarkerX>558</MarkerX>
             <MarkerY>5096</MarkerY>
             <MarkerZ>5</MarkerZ>
         </Marker>
         <Marker>
             <MarkerX>94</MarkerX>
             <MarkerY>4952</MarkerY>
             <MarkerZ>5</MarkerZ>
         </Marker>
         <Marker>
             <MarkerX>966</MarkerX>
             <MarkerY>7224</MarkerY>
             <MarkerZ>1</MarkerZ>
         </Marker>
         <Marker>
             <MarkerX>1030</MarkerX>
             <MarkerY>7232</MarkerY>
             <MarkerZ>1</MarkerZ>
         </Marker>
         <Marker>
             <MarkerX>1302</MarkerX>
             <MarkerY>8216</MarkerY>
             <MarkerZ>1</MarkerZ>
         </Marker>
         <Marker>
             <MarkerX>1374</MarkerX>
             <MarkerY>6488</MarkerY>
             <MarkerZ>1</MarkerZ>
         </Marker>
     </Marker_Type>
     <Marker_Type>
         <Type>3</Type>
         <Name>Type 3</Name>
     </Marker_Type>
     <Marker_Type>
         <Type>4</Type>
         <Name>Type 4</Name>
     </Marker_Type>
     <Marker_Type>
         <Type>5</Type>
         <Name>Type 5</Name>
     </Marker_Type>
     <Marker_Type>
         <Type>6</Type>
         <Name>Type 6</Name>
     </Marker_Type>
     <Marker_Type>
         <Type>7</Type>
         <Name>Type 7</Name>
     </Marker_Type>
     <Marker_Type>
         <Type>8</Type>
         <Name>Type 8</Name>
     </Marker_Type>
 </Marker_Data>
</CellCounter_Marker_File>
