# Supplementary material for: Non-linear dimensionality reduction on extracellular waveforms reveals cell type diversity in premotor cortex
Source: eLife. 2021 Aug 6;10:e67490. doi: 10.7554/eLife.67490 (PMC8452311; doi:10.7554/eLife.67490)
Supplement: Source code 1. [file elife-67490-code1.zip › WaveMAP_Paper-main/data/annotations/SA_CellCounter_AM299 CB dPMC40x_1Merge.xml]

<?xml version="1.0" encoding="UTF-8"?>
<CellCounter_Marker_File>
 <Image_Properties>
     <Image_Filename>10_AM299 CB dPMC40x_1Merge.tif</Image_Filename>
     <X_Calibration>1.0</X_Calibration>
     <Z_Calibration>1.0</Z_Calibration>
     <Calibration_Unit> </Calibration_Unit>
     <Y_Calibration>1.0</Y_Calibration>
 </Image_Properties>
 <Marker_Data>
     <Current_Type>1</Current_Type>
     <Marker_Type>
         <Type>1</Type>
         <Name>Bottom Excluded</Name>
     </Marker_Type>
     <Marker_Type>
         <Type>2</Type>
         <Name>Count</Name>
         <Marker>
             <MarkerX>9074</MarkerX>
             <MarkerY>996</MarkerY>
             <MarkerZ>23</MarkerZ>
         </Marker>
         <Marker>
             <MarkerX>10370</MarkerX>
             <MarkerY>582</MarkerY>
             <MarkerZ>23</MarkerZ>
         </Marker>
         <Marker>
             <MarkerX>5840</MarkerX>
             <MarkerY>1056</MarkerY>
             <MarkerZ>21</MarkerZ>
         </Marker>
         <Marker>
             <MarkerX>6638</MarkerX>
             <MarkerY>1146</MarkerY>
             <MarkerZ>21</MarkerZ>
         </Marker>
         <Marker>
             <MarkerX>7658</MarkerX>
             <MarkerY>1428</MarkerY>
             <MarkerZ>11</MarkerZ>
         </Marker>
         <Marker>
             <MarkerX>6914</MarkerX>
             <MarkerY>144</MarkerY>
             <MarkerZ>11</MarkerZ>
         </Marker>
         <Marker>
             <MarkerX>6050</MarkerX>
             <MarkerY>750</MarkerY>
             <MarkerZ>4</MarkerZ>
         </Marker>
         <Marker>
             <MarkerX>8648</MarkerX>
             <MarkerY>1590</MarkerY>
             <MarkerZ>4</MarkerZ>
         </Marker>
         <Marker>
             <MarkerX>10814</MarkerX>
             <MarkerY>324</MarkerY>
             <MarkerZ>1</MarkerZ>
         </Marker>
         <Marker>
             <MarkerX>7220</MarkerX>
             <MarkerY>1884</MarkerY>
             <MarkerZ>1</MarkerZ>
         </Marker>
         <Marker>
             <MarkerX>6140</MarkerX>
             <MarkerY>258</MarkerY>
             <MarkerZ>1</MarkerZ>
         </Marker>
         <Marker>
             <MarkerX>11180</MarkerX>
             <MarkerY>444</MarkerY>
             <MarkerZ>9</MarkerZ>
         </Marker>
         <Marker>
             <MarkerX>1250</MarkerX>
             <MarkerY>226</MarkerY>
             <MarkerZ>24</MarkerZ>
         </Marker>
         <Marker>
             <MarkerX>3728</MarkerX>
             <MarkerY>1702</MarkerY>
             <MarkerZ>23</MarkerZ>
         </Marker>
         <Marker>
             <MarkerX>2360</MarkerX>
             <MarkerY>676</MarkerY>
             <MarkerZ>23</MarkerZ>
         </Marker>
         <Marker>
             <MarkerX>5444</MarkerX>
             <MarkerY>1048</MarkerY>
             <MarkerZ>23</MarkerZ>
         </Marker>
         <Marker>
             <MarkerX>1940</MarkerX>
             <MarkerY>196</MarkerY>
             <MarkerZ>20</MarkerZ>
         </Marker>
         <Marker>
             <MarkerX>980</MarkerX>
             <MarkerY>976</MarkerY>
             <MarkerZ>20</MarkerZ>
         </Marker>
         <Marker>
             <MarkerX>194</MarkerX>
             <MarkerY>1420</MarkerY>
             <MarkerZ>20</MarkerZ>
         </Marker>
         <Marker>
             <MarkerX>3842</MarkerX>
             <MarkerY>1912</MarkerY>
             <MarkerZ>18</MarkerZ>
         </Marker>
         <Marker>
             <MarkerX>5108</MarkerX>
             <MarkerY>1684</MarkerY>
             <MarkerZ>18</MarkerZ>
         </Marker>
         <Marker>
             <MarkerX>1676</MarkerX>
             <MarkerY>1390</MarkerY>
             <MarkerZ>12</MarkerZ>
         </Marker>
         <Marker>
             <MarkerX>1598</MarkerX>
             <MarkerY>1234</MarkerY>
             <MarkerZ>12</MarkerZ>
         </Marker>
         <Marker>
             <MarkerX>1274</MarkerX>
             <MarkerY>886</MarkerY>
             <MarkerZ>12</MarkerZ>
         </Marker>
         <Marker>
             <MarkerX>1370</MarkerX>
             <MarkerY>718</MarkerY>
             <MarkerZ>12</MarkerZ>
         </Marker>
         <Marker>
             <MarkerX>1364</MarkerX>
             <MarkerY>1912</MarkerY>
             <MarkerZ>12</MarkerZ>
         </Marker>
         <Marker>
             <MarkerX>2342</MarkerX>
             <MarkerY>142</MarkerY>
             <MarkerZ>6</MarkerZ>
         </Marker>
         <Marker>
             <MarkerX>1328</MarkerX>
             <MarkerY>136</MarkerY>
             <MarkerZ>6</MarkerZ>
         </Marker>
         <Marker>
             <MarkerX>1682</MarkerX>
             <MarkerY>1870</MarkerY>
             <MarkerZ>6</MarkerZ>
         </Marker>
         <Marker>
             <MarkerX>2240</MarkerX>
             <MarkerY>1702</MarkerY>
             <MarkerZ>3</MarkerZ>
         </Marker>
         <Marker>
             <MarkerX>1022</MarkerX>
             <MarkerY>1120</MarkerY>
             <MarkerZ>18</MarkerZ>
         </Marker>
         <Marker>
             <MarkerX>1298</MarkerX>
             <MarkerY>298</MarkerY>
             <MarkerZ>1</MarkerZ>
         </Marker>
     </Marker_Type>
 </Marker_Data>
</CellCounter_Marker_File>
