# Supplementary material for: Non-linear dimensionality reduction on extracellular waveforms reveals cell type diversity in premotor cortex
Source: eLife. 2021 Aug 6;10:e67490. doi: 10.7554/eLife.67490 (PMC8452311; doi:10.7554/eLife.67490)
Supplement: Source code 1. [file elife-67490-code1.zip › WaveMAP_Paper-main/data/annotations/SA_CellCounter_AM299 CR546 PV488 40x_dPMC-1Merge_C2.xml]

<?xml version="1.0" encoding="UTF-8"?>
<CellCounter_Marker_File>
 <Image_Properties>
     <Image_Filename>AM299 CR546 PV488 40x_dPMC-1Merge_C2.tif</Image_Filename>
     <X_Calibration>1.0</X_Calibration>
     <Z_Calibration>1.0</Z_Calibration>
     <Calibration_Unit> </Calibration_Unit>
     <Y_Calibration>1.0</Y_Calibration>
 </Image_Properties>
 <Marker_Data>
     <Current_Type>1</Current_Type>
     <Marker_Type>
         <Type>1</Type>
         <Name>Bottom excluded</Name>
         <Marker>
             <MarkerX>1470</MarkerX>
             <MarkerY>750</MarkerY>
             <MarkerZ>30</MarkerZ>
         </Marker>
         <Marker>
             <MarkerX>1500</MarkerX>
             <MarkerY>816</MarkerY>
             <MarkerZ>30</MarkerZ>
         </Marker>
         <Marker>
             <MarkerX>1542</MarkerX>
             <MarkerY>1536</MarkerY>
             <MarkerZ>30</MarkerZ>
         </Marker>
         <Marker>
             <MarkerX>1722</MarkerX>
             <MarkerY>1554</MarkerY>
             <MarkerZ>30</MarkerZ>
         </Marker>
         <Marker>
             <MarkerX>1860</MarkerX>
             <MarkerY>1620</MarkerY>
             <MarkerZ>30</MarkerZ>
         </Marker>
         <Marker>
             <MarkerX>1662</MarkerX>
             <MarkerY>2334</MarkerY>
             <MarkerZ>30</MarkerZ>
         </Marker>
         <Marker>
             <MarkerX>1836</MarkerX>
             <MarkerY>3060</MarkerY>
             <MarkerZ>30</MarkerZ>
         </Marker>
         <Marker>
             <MarkerX>1698</MarkerX>
             <MarkerY>3534</MarkerY>
             <MarkerZ>30</MarkerZ>
         </Marker>
         <Marker>
             <MarkerX>1140</MarkerX>
             <MarkerY>3306</MarkerY>
             <MarkerZ>30</MarkerZ>
         </Marker>
         <Marker>
             <MarkerX>1398</MarkerX>
             <MarkerY>2508</MarkerY>
             <MarkerZ>30</MarkerZ>
         </Marker>
         <Marker>
             <MarkerX>1380</MarkerX>
             <MarkerY>2208</MarkerY>
             <MarkerZ>30</MarkerZ>
         </Marker>
         <Marker>
             <MarkerX>1170</MarkerX>
             <MarkerY>1722</MarkerY>
             <MarkerZ>30</MarkerZ>
         </Marker>
         <Marker>
             <MarkerX>1062</MarkerX>
             <MarkerY>1668</MarkerY>
             <MarkerZ>30</MarkerZ>
         </Marker>
         <Marker>
             <MarkerX>954</MarkerX>
             <MarkerY>1182</MarkerY>
             <MarkerZ>30</MarkerZ>
         </Marker>
         <Marker>
             <MarkerX>786</MarkerX>
             <MarkerY>1116</MarkerY>
             <MarkerZ>30</MarkerZ>
         </Marker>
         <Marker>
             <MarkerX>648</MarkerX>
             <MarkerY>1044</MarkerY>
             <MarkerZ>30</MarkerZ>
         </Marker>
         <Marker>
             <MarkerX>690</MarkerX>
             <MarkerY>726</MarkerY>
             <MarkerZ>30</MarkerZ>
         </Marker>
         <Marker>
             <MarkerX>570</MarkerX>
             <MarkerY>1410</MarkerY>
             <MarkerZ>30</MarkerZ>
         </Marker>
         <Marker>
             <MarkerX>390</MarkerX>
             <MarkerY>1362</MarkerY>
             <MarkerZ>30</MarkerZ>
         </Marker>
         <Marker>
             <MarkerX>612</MarkerX>
             <MarkerY>1662</MarkerY>
             <MarkerZ>30</MarkerZ>
         </Marker>
         <Marker>
             <MarkerX>558</MarkerX>
             <MarkerY>2124</MarkerY>
             <MarkerZ>30</MarkerZ>
         </Marker>
         <Marker>
             <MarkerX>888</MarkerX>
             <MarkerY>1536</MarkerY>
             <MarkerZ>30</MarkerZ>
         </Marker>
         <Marker>
             <MarkerX>1524</MarkerX>
             <MarkerY>2250</MarkerY>
             <MarkerZ>30</MarkerZ>
         </Marker>
         <Marker>
             <MarkerX>144</MarkerX>
             <MarkerY>2220</MarkerY>
             <MarkerZ>30</MarkerZ>
         </Marker>
         <Marker>
             <MarkerX>132</MarkerX>
             <MarkerY>2790</MarkerY>
             <MarkerZ>30</MarkerZ>
         </Marker>
         <Marker>
             <MarkerX>210</MarkerX>
             <MarkerY>3486</MarkerY>
             <MarkerZ>30</MarkerZ>
         </Marker>
         <Marker>
             <MarkerX>300</MarkerX>
             <MarkerY>792</MarkerY>
             <MarkerZ>30</MarkerZ>
         </Marker>
         <Marker>
             <MarkerX>1728</MarkerX>
             <MarkerY>1176</MarkerY>
             <MarkerZ>30</MarkerZ>
         </Marker>
         <Marker>
             <MarkerX>474</MarkerX>
             <MarkerY>1266</MarkerY>
             <MarkerZ>30</MarkerZ>
         </Marker>
         <Marker>
             <MarkerX>804</MarkerX>
             <MarkerY>3786</MarkerY>
             <MarkerZ>30</MarkerZ>
         </Marker>
         <Marker>
             <MarkerX>1044</MarkerX>
             <MarkerY>3768</MarkerY>
             <MarkerZ>30</MarkerZ>
         </Marker>
         <Marker>
             <MarkerX>1284</MarkerX>
             <MarkerY>3756</MarkerY>
             <MarkerZ>30</MarkerZ>
         </Marker>
         <Marker>
             <MarkerX>366</MarkerX>
             <MarkerY>6342</MarkerY>
             <MarkerZ>30</MarkerZ>
         </Marker>
         <Marker>
             <MarkerX>1194</MarkerX>
             <MarkerY>5568</MarkerY>
             <MarkerZ>30</MarkerZ>
         </Marker>
         <Marker>
             <MarkerX>906</MarkerX>
             <MarkerY>5478</MarkerY>
             <MarkerZ>30</MarkerZ>
         </Marker>
     </Marker_Type>
     <Marker_Type>
         <Type>2</Type>
         <Name>Count</Name>
         <Marker>
             <MarkerX>1878</MarkerX>
             <MarkerY>1218</MarkerY>
             <MarkerZ>26</MarkerZ>
         </Marker>
         <Marker>
             <MarkerX>1632</MarkerX>
             <MarkerY>1164</MarkerY>
             <MarkerZ>26</MarkerZ>
         </Marker>
         <Marker>
             <MarkerX>1092</MarkerX>
             <MarkerY>594</MarkerY>
             <MarkerZ>26</MarkerZ>
         </Marker>
         <Marker>
             <MarkerX>348</MarkerX>
             <MarkerY>1116</MarkerY>
             <MarkerZ>26</MarkerZ>
         </Marker>
         <Marker>
             <MarkerX>252</MarkerX>
             <MarkerY>1524</MarkerY>
             <MarkerZ>26</MarkerZ>
         </Marker>
         <Marker>
             <MarkerX>96</MarkerX>
             <MarkerY>1224</MarkerY>
             <MarkerZ>26</MarkerZ>
         </Marker>
         <Marker>
             <MarkerX>216</MarkerX>
             <MarkerY>852</MarkerY>
             <MarkerZ>26</MarkerZ>
         </Marker>
         <Marker>
             <MarkerX>234</MarkerX>
             <MarkerY>792</MarkerY>
             <MarkerZ>26</MarkerZ>
         </Marker>
         <Marker>
             <MarkerX>474</MarkerX>
             <MarkerY>804</MarkerY>
             <MarkerZ>26</MarkerZ>
         </Marker>
         <Marker>
             <MarkerX>1764</MarkerX>
             <MarkerY>1752</MarkerY>
             <MarkerZ>26</MarkerZ>
         </Marker>
         <Marker>
             <MarkerX>1290</MarkerX>
             <MarkerY>1836</MarkerY>
             <MarkerZ>22</MarkerZ>
         </Marker>
         <Marker>
             <MarkerX>1416</MarkerX>
             <MarkerY>1908</MarkerY>
             <MarkerZ>22</MarkerZ>
         </Marker>
         <Marker>
             <MarkerX>810</MarkerX>
             <MarkerY>690</MarkerY>
             <MarkerZ>22</MarkerZ>
         </Marker>
         <Marker>
             <MarkerX>756</MarkerX>
             <MarkerY>570</MarkerY>
             <MarkerZ>22</MarkerZ>
         </Marker>
         <Marker>
             <MarkerX>834</MarkerX>
             <MarkerY>1104</MarkerY>
             <MarkerZ>22</MarkerZ>
         </Marker>
         <Marker>
             <MarkerX>672</MarkerX>
             <MarkerY>1110</MarkerY>
             <MarkerZ>22</MarkerZ>
         </Marker>
         <Marker>
             <MarkerX>192</MarkerX>
             <MarkerY>996</MarkerY>
             <MarkerZ>22</MarkerZ>
         </Marker>
         <Marker>
             <MarkerX>66</MarkerX>
             <MarkerY>804</MarkerY>
             <MarkerZ>22</MarkerZ>
         </Marker>
         <Marker>
             <MarkerX>138</MarkerX>
             <MarkerY>1794</MarkerY>
             <MarkerZ>22</MarkerZ>
         </Marker>
         <Marker>
             <MarkerX>1758</MarkerX>
             <MarkerY>2664</MarkerY>
             <MarkerZ>22</MarkerZ>
         </Marker>
         <Marker>
             <MarkerX>1614</MarkerX>
             <MarkerY>1836</MarkerY>
             <MarkerZ>15</MarkerZ>
         </Marker>
         <Marker>
             <MarkerX>1596</MarkerX>
             <MarkerY>2976</MarkerY>
             <MarkerZ>15</MarkerZ>
         </Marker>
         <Marker>
             <MarkerX>1224</MarkerX>
             <MarkerY>2442</MarkerY>
             <MarkerZ>15</MarkerZ>
         </Marker>
         <Marker>
             <MarkerX>1296</MarkerX>
             <MarkerY>2250</MarkerY>
             <MarkerZ>15</MarkerZ>
         </Marker>
         <Marker>
             <MarkerX>1182</MarkerX>
             <MarkerY>1878</MarkerY>
             <MarkerZ>15</MarkerZ>
         </Marker>
         <Marker>
             <MarkerX>1560</MarkerX>
             <MarkerY>978</MarkerY>
             <MarkerZ>15</MarkerZ>
         </Marker>
         <Marker>
             <MarkerX>1290</MarkerX>
             <MarkerY>1032</MarkerY>
             <MarkerZ>15</MarkerZ>
         </Marker>
         <Marker>
             <MarkerX>924</MarkerX>
             <MarkerY>1230</MarkerY>
             <MarkerZ>15</MarkerZ>
         </Marker>
         <Marker>
             <MarkerX>732</MarkerX>
             <MarkerY>1602</MarkerY>
             <MarkerZ>15</MarkerZ>
         </Marker>
         <Marker>
             <MarkerX>414</MarkerX>
             <MarkerY>1746</MarkerY>
             <MarkerZ>15</MarkerZ>
         </Marker>
         <Marker>
             <MarkerX>276</MarkerX>
             <MarkerY>2166</MarkerY>
             <MarkerZ>10</MarkerZ>
         </Marker>
         <Marker>
             <MarkerX>444</MarkerX>
             <MarkerY>1272</MarkerY>
             <MarkerZ>10</MarkerZ>
         </Marker>
         <Marker>
             <MarkerX>564</MarkerX>
             <MarkerY>1314</MarkerY>
             <MarkerZ>10</MarkerZ>
         </Marker>
         <Marker>
             <MarkerX>336</MarkerX>
             <MarkerY>1242</MarkerY>
             <MarkerZ>10</MarkerZ>
         </Marker>
         <Marker>
             <MarkerX>1074</MarkerX>
             <MarkerY>1248</MarkerY>
             <MarkerZ>10</MarkerZ>
         </Marker>
         <Marker>
             <MarkerX>1338</MarkerX>
             <MarkerY>1392</MarkerY>
             <MarkerZ>10</MarkerZ>
         </Marker>
         <Marker>
             <MarkerX>1638</MarkerX>
             <MarkerY>1644</MarkerY>
             <MarkerZ>10</MarkerZ>
         </Marker>
         <Marker>
             <MarkerX>1212</MarkerX>
             <MarkerY>804</MarkerY>
             <MarkerZ>10</MarkerZ>
         </Marker>
         <Marker>
             <MarkerX>1146</MarkerX>
             <MarkerY>858</MarkerY>
             <MarkerZ>10</MarkerZ>
         </Marker>
         <Marker>
             <MarkerX>960</MarkerX>
             <MarkerY>780</MarkerY>
             <MarkerZ>10</MarkerZ>
         </Marker>
         <Marker>
             <MarkerX>564</MarkerX>
             <MarkerY>828</MarkerY>
             <MarkerZ>10</MarkerZ>
         </Marker>
         <Marker>
             <MarkerX>612</MarkerX>
             <MarkerY>2958</MarkerY>
             <MarkerZ>10</MarkerZ>
         </Marker>
         <Marker>
             <MarkerX>618</MarkerX>
             <MarkerY>2892</MarkerY>
             <MarkerZ>10</MarkerZ>
         </Marker>
         <Marker>
             <MarkerX>576</MarkerX>
             <MarkerY>2178</MarkerY>
             <MarkerZ>10</MarkerZ>
         </Marker>
         <Marker>
             <MarkerX>846</MarkerX>
             <MarkerY>2250</MarkerY>
             <MarkerZ>10</MarkerZ>
         </Marker>
         <Marker>
             <MarkerX>1776</MarkerX>
             <MarkerY>2406</MarkerY>
             <MarkerZ>10</MarkerZ>
         </Marker>
         <Marker>
             <MarkerX>1938</MarkerX>
             <MarkerY>2496</MarkerY>
             <MarkerZ>10</MarkerZ>
         </Marker>
         <Marker>
             <MarkerX>1866</MarkerX>
             <MarkerY>1188</MarkerY>
             <MarkerZ>10</MarkerZ>
         </Marker>
         <Marker>
             <MarkerX>1944</MarkerX>
             <MarkerY>1116</MarkerY>
             <MarkerZ>10</MarkerZ>
         </Marker>
         <Marker>
             <MarkerX>996</MarkerX>
             <MarkerY>3540</MarkerY>
             <MarkerZ>10</MarkerZ>
         </Marker>
         <Marker>
             <MarkerX>462</MarkerX>
             <MarkerY>2976</MarkerY>
             <MarkerZ>5</MarkerZ>
         </Marker>
         <Marker>
             <MarkerX>1872</MarkerX>
             <MarkerY>2052</MarkerY>
             <MarkerZ>5</MarkerZ>
         </Marker>
         <Marker>
             <MarkerX>1824</MarkerX>
             <MarkerY>1806</MarkerY>
             <MarkerZ>5</MarkerZ>
         </Marker>
         <Marker>
             <MarkerX>1650</MarkerX>
             <MarkerY>2700</MarkerY>
             <MarkerZ>5</MarkerZ>
         </Marker>
         <Marker>
             <MarkerX>870</MarkerX>
             <MarkerY>2586</MarkerY>
             <MarkerZ>5</MarkerZ>
         </Marker>
         <Marker>
             <MarkerX>294</MarkerX>
             <MarkerY>1542</MarkerY>
             <MarkerZ>5</MarkerZ>
         </Marker>
         <Marker>
             <MarkerX>294</MarkerX>
             <MarkerY>1416</MarkerY>
             <MarkerZ>5</MarkerZ>
         </Marker>
         <Marker>
             <MarkerX>1302</MarkerX>
             <MarkerY>1110</MarkerY>
             <MarkerZ>5</MarkerZ>
         </Marker>
         <Marker>
             <MarkerX>1110</MarkerX>
             <MarkerY>3108</MarkerY>
             <MarkerZ>5</MarkerZ>
         </Marker>
         <Marker>
             <MarkerX>672</MarkerX>
             <MarkerY>528</MarkerY>
             <MarkerZ>8</MarkerZ>
         </Marker>
         <Marker>
             <MarkerX>798</MarkerX>
             <MarkerY>816</MarkerY>
             <MarkerZ>8</MarkerZ>
         </Marker>
         <Marker>
             <MarkerX>1104</MarkerX>
             <MarkerY>2940</MarkerY>
             <MarkerZ>8</MarkerZ>
         </Marker>
         <Marker>
             <MarkerX>1026</MarkerX>
             <MarkerY>2874</MarkerY>
             <MarkerZ>8</MarkerZ>
         </Marker>
         <Marker>
             <MarkerX>1128</MarkerX>
             <MarkerY>6828</MarkerY>
             <MarkerZ>24</MarkerZ>
         </Marker>
         <Marker>
             <MarkerX>870</MarkerX>
             <MarkerY>6594</MarkerY>
             <MarkerZ>24</MarkerZ>
         </Marker>
         <Marker>
             <MarkerX>888</MarkerX>
             <MarkerY>6438</MarkerY>
             <MarkerZ>24</MarkerZ>
         </Marker>
         <Marker>
             <MarkerX>234</MarkerX>
             <MarkerY>4914</MarkerY>
             <MarkerZ>24</MarkerZ>
         </Marker>
         <Marker>
             <MarkerX>1668</MarkerX>
             <MarkerY>3696</MarkerY>
             <MarkerZ>24</MarkerZ>
         </Marker>
         <Marker>
             <MarkerX>1902</MarkerX>
             <MarkerY>4812</MarkerY>
             <MarkerZ>24</MarkerZ>
         </Marker>
         <Marker>
             <MarkerX>1560</MarkerX>
             <MarkerY>4176</MarkerY>
             <MarkerZ>16</MarkerZ>
         </Marker>
         <Marker>
             <MarkerX>1002</MarkerX>
             <MarkerY>4122</MarkerY>
             <MarkerZ>16</MarkerZ>
         </Marker>
         <Marker>
             <MarkerX>1536</MarkerX>
             <MarkerY>4836</MarkerY>
             <MarkerZ>16</MarkerZ>
         </Marker>
         <Marker>
             <MarkerX>1152</MarkerX>
             <MarkerY>5850</MarkerY>
             <MarkerZ>16</MarkerZ>
         </Marker>
         <Marker>
             <MarkerX>492</MarkerX>
             <MarkerY>6228</MarkerY>
             <MarkerZ>16</MarkerZ>
         </Marker>
         <Marker>
             <MarkerX>264</MarkerX>
             <MarkerY>6306</MarkerY>
             <MarkerZ>8</MarkerZ>
         </Marker>
         <Marker>
             <MarkerX>1416</MarkerX>
             <MarkerY>5340</MarkerY>
             <MarkerZ>8</MarkerZ>
         </Marker>
         <Marker>
             <MarkerX>366</MarkerX>
             <MarkerY>4218</MarkerY>
             <MarkerZ>8</MarkerZ>
         </Marker>
         <Marker>
             <MarkerX>1284</MarkerX>
             <MarkerY>4116</MarkerY>
             <MarkerZ>8</MarkerZ>
         </Marker>
         <Marker>
             <MarkerX>1446</MarkerX>
             <MarkerY>4818</MarkerY>
             <MarkerZ>8</MarkerZ>
         </Marker>
         <Marker>
             <MarkerX>390</MarkerX>
             <MarkerY>6624</MarkerY>
             <MarkerZ>4</MarkerZ>
         </Marker>
         <Marker>
             <MarkerX>660</MarkerX>
             <MarkerY>6606</MarkerY>
             <MarkerZ>4</MarkerZ>
         </Marker>
         <Marker>
             <MarkerX>1170</MarkerX>
             <MarkerY>6636</MarkerY>
             <MarkerZ>4</MarkerZ>
         </Marker>
         <Marker>
             <MarkerX>1854</MarkerX>
             <MarkerY>5340</MarkerY>
             <MarkerZ>4</MarkerZ>
         </Marker>
         <Marker>
             <MarkerX>372</MarkerX>
             <MarkerY>3804</MarkerY>
             <MarkerZ>4</MarkerZ>
         </Marker>
         <Marker>
             <MarkerX>1740</MarkerX>
             <MarkerY>6174</MarkerY>
             <MarkerZ>16</MarkerZ>
         </Marker>
         <Marker>
             <MarkerX>1518</MarkerX>
             <MarkerY>6996</MarkerY>
             <MarkerZ>16</MarkerZ>
         </Marker>
         <Marker>
             <MarkerX>1914</MarkerX>
             <MarkerY>5898</MarkerY>
             <MarkerZ>16</MarkerZ>
         </Marker>
         <Marker>
             <MarkerX>1974</MarkerX>
             <MarkerY>5730</MarkerY>
             <MarkerZ>16</MarkerZ>
         </Marker>
         <Marker>
             <MarkerX>102</MarkerX>
             <MarkerY>6384</MarkerY>
             <MarkerZ>16</MarkerZ>
         </Marker>
         <Marker>
             <MarkerX>624</MarkerX>
             <MarkerY>5856</MarkerY>
             <MarkerZ>16</MarkerZ>
         </Marker>
         <Marker>
             <MarkerX>456</MarkerX>
             <MarkerY>5886</MarkerY>
             <MarkerZ>16</MarkerZ>
         </Marker>
         <Marker>
             <MarkerX>96</MarkerX>
             <MarkerY>5478</MarkerY>
             <MarkerZ>16</MarkerZ>
         </Marker>
         <Marker>
             <MarkerX>804</MarkerX>
             <MarkerY>5202</MarkerY>
             <MarkerZ>10</MarkerZ>
         </Marker>
         <Marker>
             <MarkerX>1282</MarkerX>
             <MarkerY>7288</MarkerY>
             <MarkerZ>25</MarkerZ>
         </Marker>
         <Marker>
             <MarkerX>1474</MarkerX>
             <MarkerY>7630</MarkerY>
             <MarkerZ>25</MarkerZ>
         </Marker>
         <Marker>
             <MarkerX>604</MarkerX>
             <MarkerY>9058</MarkerY>
             <MarkerZ>25</MarkerZ>
         </Marker>
         <Marker>
             <MarkerX>1726</MarkerX>
             <MarkerY>7480</MarkerY>
             <MarkerZ>16</MarkerZ>
         </Marker>
         <Marker>
             <MarkerX>832</MarkerX>
             <MarkerY>7786</MarkerY>
             <MarkerZ>10</MarkerZ>
         </Marker>
         <Marker>
             <MarkerX>1198</MarkerX>
             <MarkerY>7516</MarkerY>
             <MarkerZ>10</MarkerZ>
         </Marker>
         <Marker>
             <MarkerX>1558</MarkerX>
             <MarkerY>8008</MarkerY>
             <MarkerZ>10</MarkerZ>
         </Marker>
         <Marker>
             <MarkerX>1882</MarkerX>
             <MarkerY>7768</MarkerY>
             <MarkerZ>10</MarkerZ>
         </Marker>
         <Marker>
             <MarkerX>1918</MarkerX>
             <MarkerY>7642</MarkerY>
             <MarkerZ>10</MarkerZ>
         </Marker>
         <Marker>
             <MarkerX>316</MarkerX>
             <MarkerY>7360</MarkerY>
             <MarkerZ>2</MarkerZ>
         </Marker>
         <Marker>
             <MarkerX>1132</MarkerX>
             <MarkerY>7498</MarkerY>
             <MarkerZ>2</MarkerZ>
         </Marker>
         <Marker>
             <MarkerX>1744</MarkerX>
             <MarkerY>8770</MarkerY>
             <MarkerZ>1</MarkerZ>
         </Marker>
         <Marker>
             <MarkerX>1804</MarkerX>
             <MarkerY>6994</MarkerY>
             <MarkerZ>1</MarkerZ>
         </Marker>
         <Marker>
             <MarkerX>1354</MarkerX>
             <MarkerY>6898</MarkerY>
             <MarkerZ>1</MarkerZ>
         </Marker>
         <Marker>
             <MarkerX>388</MarkerX>
             <MarkerY>6124</MarkerY>
             <MarkerZ>1</MarkerZ>
         </Marker>
     </Marker_Type>
     <Marker_Type>
         <Type>3</Type>
         <Name>Type 3</Name>
     </Marker_Type>
     <Marker_Type>
         <Type>4</Type>
         <Name>Type 4</Name>
     </Marker_Type>
     <Marker_Type>
         <Type>5</Type>
         <Name>Type 5</Name>
     </Marker_Type>
     <Marker_Type>
         <Type>6</Type>
         <Name>Type 6</Name>
     </Marker_Type>
     <Marker_Type>
         <Type>7</Type>
         <Name>Type 7</Name>
     </Marker_Type>
     <Marker_Type>
         <Type>8</Type>
         <Name>Type 8</Name>
     </Marker_Type>
 </Marker_Data>
</CellCounter_Marker_File>
