# Supplementary material for: Non-linear dimensionality reduction on extracellular waveforms reveals cell type diversity in premotor cortex
Source: eLife. 2021 Aug 6;10:e67490. doi: 10.7554/eLife.67490 (PMC8452311; doi:10.7554/eLife.67490)
Supplement: Source code 1. [file elife-67490-code1.zip › WaveMAP_Paper-main/data/annotations/SA_CellCounter_AM299 CR546 PV488 40x_dPMC-2Merge_C1.xml]

<?xml version="1.0" encoding="UTF-8"?>
<CellCounter_Marker_File>
 <Image_Properties>
     <Image_Filename>AM299 CR546 PV488 40x_dPMC-2Merge_C1.tif</Image_Filename>
     <X_Calibration>1.0</X_Calibration>
     <Z_Calibration>1.0</Z_Calibration>
     <Calibration_Unit> </Calibration_Unit>
     <Y_Calibration>1.0</Y_Calibration>
 </Image_Properties>
 <Marker_Data>
     <Current_Type>1</Current_Type>
     <Marker_Type>
         <Type>1</Type>
         <Name>Bottom excluded</Name>
         <Marker>
             <MarkerX>1810</MarkerX>
             <MarkerY>2616</MarkerY>
             <MarkerZ>30</MarkerZ>
         </Marker>
         <Marker>
             <MarkerX>1978</MarkerX>
             <MarkerY>2892</MarkerY>
             <MarkerZ>30</MarkerZ>
         </Marker>
         <Marker>
             <MarkerX>1630</MarkerX>
             <MarkerY>3042</MarkerY>
             <MarkerZ>30</MarkerZ>
         </Marker>
         <Marker>
             <MarkerX>1432</MarkerX>
             <MarkerY>3276</MarkerY>
             <MarkerZ>30</MarkerZ>
         </Marker>
         <Marker>
             <MarkerX>1804</MarkerX>
             <MarkerY>3498</MarkerY>
             <MarkerZ>30</MarkerZ>
         </Marker>
         <Marker>
             <MarkerX>928</MarkerX>
             <MarkerY>2958</MarkerY>
             <MarkerZ>30</MarkerZ>
         </Marker>
         <Marker>
             <MarkerX>1108</MarkerX>
             <MarkerY>2748</MarkerY>
             <MarkerZ>30</MarkerZ>
         </Marker>
         <Marker>
             <MarkerX>1624</MarkerX>
             <MarkerY>1224</MarkerY>
             <MarkerZ>30</MarkerZ>
         </Marker>
         <Marker>
             <MarkerX>538</MarkerX>
             <MarkerY>2412</MarkerY>
             <MarkerZ>30</MarkerZ>
         </Marker>
         <Marker>
             <MarkerX>1654</MarkerX>
             <MarkerY>4164</MarkerY>
             <MarkerZ>30</MarkerZ>
         </Marker>
         <Marker>
             <MarkerX>1804</MarkerX>
             <MarkerY>4926</MarkerY>
             <MarkerZ>30</MarkerZ>
         </Marker>
         <Marker>
             <MarkerX>1876</MarkerX>
             <MarkerY>5088</MarkerY>
             <MarkerZ>30</MarkerZ>
         </Marker>
         <Marker>
             <MarkerX>940</MarkerX>
             <MarkerY>4986</MarkerY>
             <MarkerZ>30</MarkerZ>
         </Marker>
         <Marker>
             <MarkerX>910</MarkerX>
             <MarkerY>4572</MarkerY>
             <MarkerZ>30</MarkerZ>
         </Marker>
         <Marker>
             <MarkerX>988</MarkerX>
             <MarkerY>4182</MarkerY>
             <MarkerZ>30</MarkerZ>
         </Marker>
         <Marker>
             <MarkerX>922</MarkerX>
             <MarkerY>3726</MarkerY>
             <MarkerZ>30</MarkerZ>
         </Marker>
         <Marker>
             <MarkerX>1318</MarkerX>
             <MarkerY>4848</MarkerY>
             <MarkerZ>30</MarkerZ>
         </Marker>
     </Marker_Type>
     <Marker_Type>
         <Type>2</Type>
         <Name>Count</Name>
         <Marker>
             <MarkerX>910</MarkerX>
             <MarkerY>2604</MarkerY>
             <MarkerZ>26</MarkerZ>
         </Marker>
         <Marker>
             <MarkerX>184</MarkerX>
             <MarkerY>2442</MarkerY>
             <MarkerZ>26</MarkerZ>
         </Marker>
         <Marker>
             <MarkerX>1408</MarkerX>
             <MarkerY>2394</MarkerY>
             <MarkerZ>26</MarkerZ>
         </Marker>
         <Marker>
             <MarkerX>1156</MarkerX>
             <MarkerY>2496</MarkerY>
             <MarkerZ>26</MarkerZ>
         </Marker>
         <Marker>
             <MarkerX>748</MarkerX>
             <MarkerY>2604</MarkerY>
             <MarkerZ>26</MarkerZ>
         </Marker>
         <Marker>
             <MarkerX>1984</MarkerX>
             <MarkerY>2538</MarkerY>
             <MarkerZ>26</MarkerZ>
         </Marker>
         <Marker>
             <MarkerX>1942</MarkerX>
             <MarkerY>2088</MarkerY>
             <MarkerZ>26</MarkerZ>
         </Marker>
         <Marker>
             <MarkerX>1012</MarkerX>
             <MarkerY>1074</MarkerY>
             <MarkerZ>28</MarkerZ>
         </Marker>
         <Marker>
             <MarkerX>1120</MarkerX>
             <MarkerY>1794</MarkerY>
             <MarkerZ>26</MarkerZ>
         </Marker>
         <Marker>
             <MarkerX>1006</MarkerX>
             <MarkerY>2046</MarkerY>
             <MarkerZ>19</MarkerZ>
         </Marker>
         <Marker>
             <MarkerX>634</MarkerX>
             <MarkerY>1974</MarkerY>
             <MarkerZ>19</MarkerZ>
         </Marker>
         <Marker>
             <MarkerX>502</MarkerX>
             <MarkerY>1416</MarkerY>
             <MarkerZ>19</MarkerZ>
         </Marker>
         <Marker>
             <MarkerX>1366</MarkerX>
             <MarkerY>1890</MarkerY>
             <MarkerZ>19</MarkerZ>
         </Marker>
         <Marker>
             <MarkerX>1534</MarkerX>
             <MarkerY>2598</MarkerY>
             <MarkerZ>19</MarkerZ>
         </Marker>
         <Marker>
             <MarkerX>1264</MarkerX>
             <MarkerY>1128</MarkerY>
             <MarkerZ>19</MarkerZ>
         </Marker>
         <Marker>
             <MarkerX>100</MarkerX>
             <MarkerY>2280</MarkerY>
             <MarkerZ>11</MarkerZ>
         </Marker>
         <Marker>
             <MarkerX>64</MarkerX>
             <MarkerY>1428</MarkerY>
             <MarkerZ>11</MarkerZ>
         </Marker>
         <Marker>
             <MarkerX>280</MarkerX>
             <MarkerY>1290</MarkerY>
             <MarkerZ>11</MarkerZ>
         </Marker>
         <Marker>
             <MarkerX>1432</MarkerX>
             <MarkerY>1578</MarkerY>
             <MarkerZ>11</MarkerZ>
         </Marker>
         <Marker>
             <MarkerX>424</MarkerX>
             <MarkerY>1260</MarkerY>
             <MarkerZ>11</MarkerZ>
         </Marker>
         <Marker>
             <MarkerX>724</MarkerX>
             <MarkerY>3306</MarkerY>
             <MarkerZ>4</MarkerZ>
         </Marker>
         <Marker>
             <MarkerX>238</MarkerX>
             <MarkerY>3102</MarkerY>
             <MarkerZ>4</MarkerZ>
         </Marker>
         <Marker>
             <MarkerX>1468</MarkerX>
             <MarkerY>3060</MarkerY>
             <MarkerZ>4</MarkerZ>
         </Marker>
         <Marker>
             <MarkerX>1306</MarkerX>
             <MarkerY>2592</MarkerY>
             <MarkerZ>4</MarkerZ>
         </Marker>
         <Marker>
             <MarkerX>1546</MarkerX>
             <MarkerY>1392</MarkerY>
             <MarkerZ>4</MarkerZ>
         </Marker>
         <Marker>
             <MarkerX>1144</MarkerX>
             <MarkerY>4410</MarkerY>
             <MarkerZ>25</MarkerZ>
         </Marker>
         <Marker>
             <MarkerX>370</MarkerX>
             <MarkerY>4956</MarkerY>
             <MarkerZ>25</MarkerZ>
         </Marker>
         <Marker>
             <MarkerX>406</MarkerX>
             <MarkerY>5562</MarkerY>
             <MarkerZ>25</MarkerZ>
         </Marker>
         <Marker>
             <MarkerX>82</MarkerX>
             <MarkerY>6000</MarkerY>
             <MarkerZ>25</MarkerZ>
         </Marker>
         <Marker>
             <MarkerX>1858</MarkerX>
             <MarkerY>6708</MarkerY>
             <MarkerZ>23</MarkerZ>
         </Marker>
         <Marker>
             <MarkerX>1132</MarkerX>
             <MarkerY>6708</MarkerY>
             <MarkerZ>23</MarkerZ>
         </Marker>
         <Marker>
             <MarkerX>1348</MarkerX>
             <MarkerY>4230</MarkerY>
             <MarkerZ>24</MarkerZ>
         </Marker>
         <Marker>
             <MarkerX>748</MarkerX>
             <MarkerY>3960</MarkerY>
             <MarkerZ>24</MarkerZ>
         </Marker>
         <Marker>
             <MarkerX>1522</MarkerX>
             <MarkerY>3978</MarkerY>
             <MarkerZ>9</MarkerZ>
         </Marker>
         <Marker>
             <MarkerX>1246</MarkerX>
             <MarkerY>4626</MarkerY>
             <MarkerZ>5</MarkerZ>
         </Marker>
         <Marker>
             <MarkerX>442</MarkerX>
             <MarkerY>4992</MarkerY>
             <MarkerZ>5</MarkerZ>
         </Marker>
         <Marker>
             <MarkerX>466</MarkerX>
             <MarkerY>6030</MarkerY>
             <MarkerZ>5</MarkerZ>
         </Marker>
         <Marker>
             <MarkerX>598</MarkerX>
             <MarkerY>4080</MarkerY>
             <MarkerZ>5</MarkerZ>
         </Marker>
         <Marker>
             <MarkerX>766</MarkerX>
             <MarkerY>4560</MarkerY>
             <MarkerZ>5</MarkerZ>
         </Marker>
         <Marker>
             <MarkerX>1924</MarkerX>
             <MarkerY>3720</MarkerY>
             <MarkerZ>5</MarkerZ>
         </Marker>
         <Marker>
             <MarkerX>1516</MarkerX>
             <MarkerY>6306</MarkerY>
             <MarkerZ>1</MarkerZ>
         </Marker>
         <Marker>
             <MarkerX>1468</MarkerX>
             <MarkerY>6138</MarkerY>
             <MarkerZ>1</MarkerZ>
         </Marker>
         <Marker>
             <MarkerX>1264</MarkerX>
             <MarkerY>8012</MarkerY>
             <MarkerZ>23</MarkerZ>
         </Marker>
         <Marker>
             <MarkerX>256</MarkerX>
             <MarkerY>6692</MarkerY>
             <MarkerZ>23</MarkerZ>
         </Marker>
         <Marker>
             <MarkerX>1078</MarkerX>
             <MarkerY>7004</MarkerY>
             <MarkerZ>1</MarkerZ>
         </Marker>
     </Marker_Type>
     <Marker_Type>
         <Type>3</Type>
         <Name>Type 3</Name>
     </Marker_Type>
     <Marker_Type>
         <Type>4</Type>
         <Name>Type 4</Name>
     </Marker_Type>
     <Marker_Type>
         <Type>5</Type>
         <Name>Type 5</Name>
     </Marker_Type>
     <Marker_Type>
         <Type>6</Type>
         <Name>Type 6</Name>
     </Marker_Type>
     <Marker_Type>
         <Type>7</Type>
         <Name>Type 7</Name>
     </Marker_Type>
     <Marker_Type>
         <Type>8</Type>
         <Name>Type 8</Name>
     </Marker_Type>
 </Marker_Data>
</CellCounter_Marker_File>
